# Supplementary material for: Genomic survey, expression profile and co-expression network analysis of OsWD40 family in rice
Source: BMC Genomics. 2012 Mar 20;13:100. doi: 10.1186/1471-2164-13-100 (PMC3329404; doi:10.1186/1471-2164-13-100)
Supplement: Additional file 1 — Table S1 List of 200 OsWD40 genes identified in rice and their sequences and protein characteristics. [file 1471-2164-13-100-S1.XLS]

## Sheet: Table S1
Additional file 1. List of 200 OsWD40 genes identified in rice and their sequences and protein characteristics.
No.	Name	Accession Number		Chr. No.	MSU v6 pseudomolecule position	ORF(bp)	Introns	No. of WD repeat in Pfam	Length(aa)	Mol. Wt	PI	negatively charged residues	positively charged residues	Instability index	stable or not	Aliphatic index	GRAVY	Subfamily cluster	Phylogenetic cluster
		MSU RGAP	KOME
1	OsWD40-1	LOC_Os01g03510	AK121927	1	1412918 - 1417654	1833	5	11	611	66282.7	6.9147	70	67	31.19	stable	81.34	-0.2	A	Ⅳ
2	OsWD40-2	LOC_Os01g04870	AK082381; AK112097; AK111907	1	2254000 - 2250104	1752	10	5	584	64767.4	8.0561	80	83	40.48	unstable	68.23	-0.7	A	Ⅳ
3	OsWD40-3	LOC_Os01g07400	AK072657	1	3505718 - 3509030	1254	4	3	418	46186.4	8.1753	38	41	37.42	stable	78.08	-0.196	A	Ⅲ
4	OsWD40-4	LOC_Os01g08190	AK072687; AK122062; AK28877	1	3975500 - 3983478	2634	17	7	878	96278.8	6.9915	83	76	60.21	unstable	70.63	-0.567	B	I
5	OsWD40-5	LOC_Os01g08770	AK111760	1	4397036 - 4400732	1605	7	2	535	60503.5	10.046	68	91	38.4	stable	76.16	-0.657	K	Ⅲ
6	OsWD40-6	LOC_Os01g09020	AK112064	1	4533141 - 4538233	1539	7	3	513	56705.1	6.1702	68	54	48.7	unstable	81.91	-0.297	A	I
7	OsWD40-7	LOC_Os01g09252	AK111592	1	4688693 - 4691959	768	5	2	256	27887.3	8.2939	27	30	29.77	stable	88.27	-0.037	A	Ⅴ
8	OsWD40-8	LOC_Os01g10790	AK121987	1	5759505 - 5763120	1146	10	6	382	40926.9	6.6451	43	41	32.3	stable	76.25	-0.249	A	Ⅲ
9	OsWD40-9	LOC_Os01g12930	/	1	7182963 - 7176355	4179	13	5	1393	148254	6.0394	167	141	48.34	unstable	94.45	-0.04	K	Ⅴ
10	OsWD40-10	LOC_Os01g13140	/	1	7308906 - 7306881	1716	2	5	572	60293.1	7.1048	65	60	46.21	unstable	83.56	-0.03	A	Ⅳ
11	OsWD40-11	LOC_Os01g13730	AK111838	1	7678211 - 7684515	1359	16	7	453	51981.1	9.7518	57	73	41.71	unstable	72.68	-0.6	K	Ⅳ
12	OsWD40-12	LOC_Os01g15020	AK111762; AK111583	1	8429005 - 8420454	3390	24	11	1130	125095	7.1825	121	117	41.26	unstable	78.55	-0.348	A	Ⅱ
13	OsWD40-13	LOC_Os01g21940	AK121409	1	12308321-12302511	1554	14	7	518	58199.1	7.3501	63	62	42.62	unstable	78.43	-0.413	A	I
14	OsWD40-14	LOC_Os01g28680	AK070583; CT832474	1	16047089-16054870	1422	10	2	474	53923.5	7.9644	57	60	42.79	unstable	68.2	-0.548	A	I
15	OsWD40-15	LOC_Os01g37120	AK105617; AK111932	1	20720986-20716647	1668	7	6	556	59552.3	6.8914	53	48	35.43	stable	73.44	-0.295	A	Ⅴ
16	OsWD40-16	LOC_Os01g39380	AK242763	1	22179193-22162270	3708	31	6	1236	137540	7.0268	138	132	41.9	unstable	88.04	-0.187	K	I
17	OsWD40-17	LOC_Os01g42260	AK101152; AK105049	1	23948555-23937592	2631	17	5	877	95792.4	7.173	79	76	60.92	unstable	66.07	-0.647	B	I
18	OsWD40-18	LOC_Os01g42270	/	1	23962411 - 23951756	2432	18	4	816	90138.8	6.7398	78	66	51.89	unstable	80.12	-0.5	B	I
19	OsWD40-19	LOC_Os01g43250	AK070122	1	24707737-24702881	975	7	3	325	35274.4	4.6639	39	21	56.45	unstable	84.01	-0.173	A	Ⅴ
20	OsWD40-20	LOC_Os01g44394	AK111923; AK102655; AK110703	1	25465416 - 25472894	1035	10	4	345	37848.6	8.4179	29	34	39.93	stable	66.6	-0.449	A	I
21	OsWD40-21	LOC_Os01g49290	AK121587; AK060428; AK098877; AK098893; D38231	1	28329853 - 28332019	1005	1	7	335	36231.6	6.4122	33	28	33.33	stable	86.05	-0.124	A	I
22	OsWD40-22	LOC_Os01g50690	AK121315	1	29109421 - 29118074	2706	17	3	902	99642.3	5.0193	107	79	43.89	unstable	87.01	-0.13	A	Ⅴ
23	OsWD40-23	LOC_Os01g51300	AK111794; DQ132808	1	29500246 - 29505595	1389	14	4	463	51088	6.1647	62	50	43.73	unstable	73.66	-0.505	E	I
24	OsWD40-24	LOC_Os01g52640	AK101974	1	30257245 - 30260154	1887	5	3	629	69230.6	5.2951	90	74	66.15	unstable	73.07	-0.408	G	Ⅳ
25	OsWD40-25	LOC_Os01g56860	AK243586	1	32841345 - 32837777	1437	11	2	479	51769.4	8.563	39	49	48.1	unstable	79.18	-0.172	A	I
26	OsWD40-26	LOC_Os01g57210	AK100949; AK108379	1	33049981 - 33057151	2517	16	5	839	91826	7.7637	101	102	28.91	stable	83.28	-0.292	A	Ⅴ
27	OsWD40-27	LOC_Os01g57720	AK101857	1	33373080 - 33368508	2613	7	1	871	93935.5	7.1043	82	77	46.47	unstable	77.66	-0.341	J	Ⅲ
28	OsWD40-28	LOC_Os01g63900	AK111811	1	37077068 - 37078421	654	7	2	218	24182.3	7.5256	104	94	55.41	unstable	67.82	-0.61	A	Ⅴ
29	OsWD40-29	LOC_Os01g69970	AK100821; AK112027	1	40466584 - 40462271	1464	15	4	488	53050.6	4.2449	91	46	37.87	stable	74.31	-0.503	A	Ⅳ
30	OsWD40-30	LOC_Os01g70780	AK072525; AK060679; CT832140	1	40969959 - 40965877	1374	3	2	458	48721.7	6.5683	47	41	49.43	unstable	75.36	-0.296	A	Ⅲ
31	OsWD40-31	LOC_Os01g71780	AK099261; AK072248	1	41581347 - 41582642	1296	0	6	432	46474.3	9.3274	40	51	40.64	unstable	79.72	-0.145	A	Ⅴ
32	OsWD40-32	LOC_Os01g72220	AK111493; AK101794; DQ132809	1	41877238 - 41873287	1584	17	6	528	58043.4	7.9502	38	39	52.91	unstable	53.11	-0.722	A	Ⅴ
33	OsWD40-33	LOC_Os01g74146	AK109536	1	42948517 - 42951322	1437	7	3	479	52304.9	9.6314	38	53	54.41	unstable	73.49	-0.417	A	I
34	OsWD40-34	LOC_Os02g02380	CT835316	2	796280 - 795066	1215	0	4	405	42186.5	5.9811	51	39	42.28	unstable	73.07	-0.24	A	Ⅳ
35	OsWD40-35	LOC_Os02g03990	/	2	1727642 - 1723476	1041	9	1	347	37644.1	5.3858	40	31	41.62	unstable	89.34	-0.104	A	I
36	OsWD40-36	LOC_Os02g04320	AK112028; AK11732; CT832588; AB055156; AK111559	2	1903869 - 1904786	918		5	306	33369.2	5.9311	31	22	31.62	stable	76.43	-0.29	A	Ⅴ
37	OsWD40-37	LOC_Os02g06720	AK242133; CT830604; CT835453; AK058629; CT835452	2	3369428 - 3364215	3228	12	2	1076	120155	6.5406	132	118	47.83	unstable	81.8	-0.353	H	Ⅲ
38	OsWD40-38	LOC_Os02g11060	CT833519; AK101434	2	5925048 - 5929784	1029	6	6	343	37201.5	5.888	45	34	41.46	unstable	69.59	-0.364	A	Ⅳ
39	OsWD40-39	LOC_Os02g14790	AK100203; AK111709; AK112008; AK112004	2	8206298 - 8205330	969		6	323	35443.1	6.5061	37	30	42.02	unstable	78.26	-0.125	A	I
40	OsWD40-40	LOC_Os02g18820	AK068360	2	10983575 - 10975040	2361	17	3	787	85810	7.0878	78	70	52.31	unstable	79.48	-0.359	A	Ⅲ
41	OsWD40-41	LOC_Os02g19210	AK101077	2	11200579 - 11205447	1785	3	3	595	66033	6.7208	74	67	47.36	unstable	90.24	-283	A	I
42	OsWD40-42	LOC_Os02g20430	AK241010	2	12054829 - 12057368	1116	8	4	372	41727.8	5.9915	44	39	51.65	unstable	71.54	-0.367	A	Ⅴ
43	OsWD40-43	LOC_Os02g21490	AK111750	2	12746296 - 12741633	1356	3	3	452	49181.4	8.247	41	45	44.04	unstable	71.84	-0.29	A	I
44	OsWD40-44	LOC_Os02g33630	/	2	20024193 - 20020771	2019	6	4	673	75756.2	7.4983	92	92	44.44	unstable	67.86	-0.507	A	I
45	OsWD40-45	LOC_Os02g33860	AK105042	2	20176412 - 20179770	906	7	5	302	33238.4	7.4054	34	34	33.94	stable	80.9	-0.193	A	I
46	OsWD40-46	LOC_Os02g37856	AK102016; AK060151	2	22874105 - 22866729	1428	18	1	476	53022.8	7.2772	50	48	51.85	unstable	77.6	-0.297	A	Ⅴ
47	OsWD40-47	LOC_Os02g42590	CT832990; AK103219; AK111517	2	25613390 - 25618499	2319	6	4	773	85258.6	6.729	104	94	55.41	unstable	67.82	-0.61	A	I
48	OsWD40-48	LOC_Os02g44380	/	2	26874606 - 26861140	4995	23	2	1665	183205	6.6589	185	167	51	unstable	83.68	-0.238	H	Ⅲ
49	OsWD40-49	LOC_Os02g45480	AK119947; AK102324	2	27656842 - 27661087	1308	8	3	436	46639.7	7.9913	38	41	28.43	stable	72.87	-0.242	I	Ⅴ
50	OsWD40-50	LOC_Os02g45810	AK112090	2	27903324 - 27902257	1068	1	4	356	38585.5	4.9415	42	25	46.5	unstable	88.14	-0.04	A	I
51	OsWD40-51	LOC_Os02g47180	AK102954; CT830874	2	28797355 - 28799117	1410	6	5	470	51300.2	7.2512	47	45	46.47	unstable	73.69	-0.471	A	I
52	OsWD40-52	LOC_Os02g48964	AK112042; AK111669; AK111973; AK111506; AK098883	2	29934909 - 29928947	1341	9	1	447	50687	4.9797	70	46	28.82	stable	64.28	-0.641	A	Ⅱ
53	OsWD40-53	LOC_Os02g49090	AK122035; AK061221	2	30019965 - 30010493	4020	12	2	1340	144617	6.0166	147	117	46.64	unstable	81.96	-0.31	A	Ⅴ
54	OsWD40-54	LOC_Os02g50740	AK111460; AK108067	2	30981115 - 30982401	1287	0	5	429	45026.3	7.7249	44	45	42.63	unstable	83.95	-0.177	A	Ⅴ
55	OsWD40-55	LOC_Os02g53140	AK112098; AB040053; AK102740; AK111614	2	32527450 - 32522556	2058	12	3	686	76413.4	7.1571	85	82	52.62	unstable	77.31	-0.408	I	Ⅳ
56	OsWD40-56	LOC_Os02g54910	AY445625; AK066282; AK099687	2	33626796 - 33624016	1125	10	1	375	40875.4	8.8057	31	37	45.32	unstable	87.38	-0.14	A	Ⅳ
57	OsWD40-57	LOC_Os02g55340	AK112107	2	33887758 - 33880156	4467	11	2	1489	165919	7.3329	162	159	46.05	unstable	91.77	-0.153	G	I
58	OsWD40-58	LOC_Os02g56880	AK063819; AK103520	2	34866570 - 34857088	2409	17	5	803	87454.3	6.8439	69	62	49.92	unstable	68.77	-0.541	B	I
59	OsWD40-59	LOC_Os02g57220	AK104007; AK073919	2	35056571 - 35051459	1128	14	3	376	42023.5	7.9519	39	41	33.42	stable	80.05	-0.266	K	Ⅴ
60	OsWD40-60	LOC_Os03g02440	AK287618; AK103522; AK103356	3	870133 - 873956	2241	6	4	747	82378.1	5.5326	103	82	56.16	unstable	67.13	-0.496	A	I
61	OsWD40-61	LOC_Os03g03150	AK070642; AK058595	3	1326473 - 1329589	1572	9	5	524	56039.6	9.4436	35	49	47.4	unstable	71.32	-0.333	A	I
62	OsWD40-62	LOC_Os03g05210	AK106243	3	2529399 - 2528116	1284	0	3	428	46217.2	6.9208	52	49	39.06	stable	73.09	-0.33	A	Ⅴ
63	OsWD40-63	LOC_Os03g05720	AK101270; AK111951	3	2844778 - 2850459	2823	11	10	941	103408	6.5749	123	111	44.35	unstable	87.36	-0.264	C	Ⅳ
64	OsWD40-64	LOC_Os03g08830	AK106710	3	4560228 - 4567649	2274	18	4	758	84702.1	6.4046	105	92	47.72	unstable	77.45	-0.491	A	Ⅳ
65	OsWD40-65	LOC_Os03g10990	AK111713; AK111888	3	5648895 - 5645513	1713	4	3	571	62066.2	4.5035	86	54	41.91	unstable	83.7	-0.386	A	Ⅱ
66	OsWD40-66	LOC_Os03g14980	AK112052; AK111518	3	8173345 - 8165451	3402	26	3	1134	125206	7.1414	119	114	41.9	unstable	81.19	-0.307	A	Ⅱ
67	OsWD40-67	LOC_Os03g17780	AK111707	3	9892452 - 9895189	1434	4	3	478	53345.9	6.8265	58	53	51.29	unstable	75.22	-0.438	A	Ⅳ
68	OsWD40-68	LOC_Os03g18840	AK099693	3	10555234 - 10560490	1914	11	4	638	68764.9	6.2911	86	77	44.9	unstable	85.48	-0.281	C	Ⅴ
69	OsWD40-69	LOC_Os03g19340	AK241828	3	10881763 - 10865582	4881	20	6	1627	182999	6.6477	223	200	41.97	unstable	69.72	-0.688	K	Ⅱ
70	OsWD40-70	LOC_Os03g21990	AK111641	3	12598546 - 12603944	1419	17	7	473	52099.1	9.1996	46	56	38.03	stable	76.89	-0.395	A	I
71	OsWD40-71	LOC_Os03g23909	AK066464	3	13569721 - 13573356	1575	4	7	525	57544.7	6.2891	73	64	48.58	unstable	75.9	-0.432	K	I
72	OsWD40-72	LOC_Os03g23935	/	3	13580081 - 13582984	843	4	7	281	30978.1	8.5912	29	32	32.94	stable	82.25	-0.223	A	I
73	OsWD40-73	LOC_Os03g26870	AK072984; EU718734	3	15328695 - 15333013	1209	9	2	403	44948.6	8.9389	39	46	39.75	stable	75.92	-0.387	A	Ⅱ
74	OsWD40-74	LOC_Os03g27970	AK073478	3	16064631 - 16067462	1722	1	5	574	64257.9	6.8184	75	68	49.34	unstable	65.76	-0.649	A	I
75	OsWD40-75	LOC_Os03g32020	/	3	18317420 - 18316885	273	2	1	91	9997.32	9.7134	8	12	38.28	stable	76.89	-0.504	A	Ⅳ
76	OsWD40-76	LOC_Os03g33580	AK111867	3	19189925 - 19183015	1032	8	4	344	37465.9	8.0182	38	40	35.83	stable	72.83	-0.337	A	I
77	OsWD40-77	LOC_Os03g42710	/	3	23779419 - 23780900	1482	0	6	494	51740.1	7.0164	57	54	43.13	unstable	71.48	-0.292	A	Ⅴ
78	OsWD40-78	LOC_Os03g42770	AK101109	3	23822234 - 23816272	1536	6	6	512	57027.7	6.4141	88	80	62.65	unstable	74.09	-0.699	A	I
79	OsWD40-79	LOC_Os03g43890	CT829253; AK059114	3	24627421 - 24619677	1287	5	5	429	48359.8	4.5384	72	37	47.79	unstable	80.21	-0.49	E	I
80	OsWD40-80	LOC_Os03g46650	AK242811	3	26399407 - 26392075	1143	5	7	381	41751.7	7.4435	37	37	29.67	stable	79	-0.292	A	I
81	OsWD40-81	LOC_Os03g47780	AK111767; CT832450	3	27113605 - 27116622	951	10	6	317	35323.7	6.7767	33	28	33.58	stable	79.3	-0.247	A	Ⅳ
82	OsWD40-82	LOC_Os03g48090	AK111863	3	27344107 - 27340569	1185	10	8	395	42038	4.0839	62	22	36.38	stable	78.43	-0.183	A	I
83	OsWD40-83	LOC_Os03g49200	AK110715	3	28019577 - 28016303	1668	14	5	556	59859.2	9.4186	54	68	53.83	unstable	76.32	-0.387	A	Ⅴ
84	OsWD40-84	LOC_Os03g50340	AK100286; AK059218	3	28717623 - 28712869	3657	2	5	1219	136380	6.8947	150	140	34.91	stable	89.04	-0.244	D	Ⅲ
85	OsWD40-85	LOC_Os03g50350	AK058652	3	28729243 - 28724261	3657	2	5	1219	136307	6.9481	149	140	34.32	stable	89.6	-0.228	D	Ⅲ
86	OsWD40-86	LOC_Os03g51550	AK111860; AK105499; AK112085; AK288931	3	29479163 - 29482582	975	2	7	325	34832.2	6.5958	38	34	35.89	stable	80.09	-0.18	A	I
87	OsWD40-87	LOC_Os03g52470	AK241894	3	30103146 - 30107517	2424	10	3	808	89000.8	8.3157	88	94	40.47	unstable	82.84	-0.256	A	Ⅴ
88	OsWD40-88	LOC_Os03g52794	/	3	30255515 - 30273552	11361	24	5	3787	420653	5.9804	447	367	45.92	unstable	95.06	-0.108	K	Ⅲ
89	OsWD40-89	LOC_Os03g52870	AK111764	3	30312578 - 30314047	1470	0	7	490	52259.2	8.2935	48	51	44.93	unstable	74.19	-0.332	A	Ⅴ
90	OsWD40-90	LOC_Os03g53280	/	3	30574933 - 30558071	10749	19	3	3583	397612	6.0665	418	343	45.67	unstable	91.37	-0.156	H	Ⅲ
91	OsWD40-91	LOC_Os03g53510	AK069559; CT832664	3	30682513 - 30685044	1536	5	6	512	56463.8	7.2584	63	61	46.52	unstable	83.07	-0.396	K	I
92	OsWD40-92	LOC_Os03g53530	AK101718	3	30697458 - 30694445	1308	9	3	436	46900.6	6.3494	53	47	37.44	stable	91.93	-0.019	A	Ⅴ
93	OsWD40-93	LOC_Os03g54770	AK101437; AK106405	3	31127481 - 31132352	1305	12	6	435	47121.9	7.0798	48	45	34.89	stable	78.02	-0.232	A	I
94	OsWD40-94	LOC_Os03g58570	AK111711	3	33339365 - 33341067	804	7	2	268	28719.7	6.9821	32	30	45.01	unstable	90.64	-0.037	A	Ⅴ
95	OsWD40-95	LOC_Os03g61630	AK103569	3	34933022 - 34933927	906	1	4	302	32072.1	5.5357	32	23	37.52	stable	81.63	-0.029	A	Ⅴ
96	OsWD40-96	LOC_Os03g63470	AK101177; AK112094	3	35848458 - 35852987	1626	6	2	542	60209.2	9.5906	57	71	58.53	unstable	74.66	-0.633	A	I
97	OsWD40-97	LOC_Os03g64110	AK102968; AK058362	3	36221710 - 36225514	1335	9	3	445	47251.9	9.4696	39	49	30.53	stable	90.18	-0.119	A	Ⅴ
98	OsWD40-98	LOC_Os03g64300	AK111575; AK111687; AK121155	3	36333200 - 36339026	2232	16	5	744	81537.5	7.6627	70	70	44.59	unstable	70.23	-0.547	B	I
99	OsWD40-99	LOC_Os04g11880	AK073992	4	6507187 - 6514083	2850	18	1	950	106201	5.0194	145	95	40.97	unstable	89.33	-0.343	K	Ⅴ
100	OsWD40-100	LOC_Os04g34080	AK067483	4	20471680 - 20468754	2043	7	4	681	75729.1	6.8227	93	88	43.81	unstable	73.06	-0.492	A	I
101	OsWD40-101	LOC_Os04g40560	/	4	23902888 - 23901476	1413	0	6	471	48259.1	9.3589	40	50	43.43	unstable	83.6	0.035	A	Ⅴ
102	OsWD40-102	LOC_Os04g42880	AK111928; AK099220	4	25189619 - 25191299	1044	1	2	348	38435.2	5.0735	43	30	3701	stable	82.33	-0.196	A	Ⅴ
103	OsWD40-103	LOC_Os04g43130	AK108706; AK105129	4	25342007 - 25349381	2382	17	5	794	86239	6.7359	69	61	44.39	unstable	67.31	-0.528	B	I
104	OsWD40-104	LOC_Os04g44700	AK099627	4	26290667 - 26295645	2157	6	2	719	78439.3	7.906	84	87	56.85	unstable	68.47	-0.54	A	Ⅲ
105	OsWD40-105	LOC_Os04g46892	AK120749; AK108782; AK066109; AK101071	4	27613275 - 27611196	1254	3	2	418	44640.5	7.1603	40	37	47.85	unstable	89.04	-0.113	A	Ⅲ
106	OsWD40-106	LOC_Os04g48010	AK072175; AK103546	4	28379562 - 28382254	2097	7	4	699	76771.8	6.6603	83	79	49.19	unstable	71.79	-0.42	A	I
107	OsWD40-107	LOC_Os04g48375	AK103254	4	28664122 - 28666804	948	7	1	316	34286.8	8.2155	30	33	33.98	stable	83.02	-0.256	A	Ⅳ
108	OsWD40-108	LOC_Os04g50660	AK101611	4	29802949 - 29796878	2676	13	10	892	97560.5	6.0765	121	107	40.36	unstable	86.42	-0.203	C	Ⅳ
109	OsWD40-109	LOC_Os04g51110	AK103675; CT834267; CT834269; CT834268; CT834266	4	30083264 - 30085085	1515	3	5	505	55538.5	8.2243	47	50	47.91	unstable	82.3	-0.35	A	I
110	OsWD40-110	LOC_Os04g52870	AK111585	4	31302374 - 31300686	1689	1	4	563	62671.9	7.6519	68	69	36.23	stable	76.65	-0.35	K	Ⅲ
111	OsWD40-111	LOC_Os04g58130	AK242380	4	34437559 - 34429241	2817	17	5	939	102100	8.5317	110	118	47	unstable	76.16	-0.446	A	Ⅴ
112	OsWD40-112	LOC_Os04g58180	AK102779	4	34464700 - 34469808	2460	6	4	820	89824.1	6.4541	119	104	59.39	unstable	63.69	-0.675	A	I
113	OsWD40-113	LOC_Os05g05210	CT832718; AK069280	5	2537062 - 2540422	1404	8	4	468	52819.7	7.1447	61	59	47.94	unstable	73.28	-0.534	A	I
114	OsWD40-114	LOC_Os05g07710	AK069215	5	4145717 - 4148598	1149	4	2	383	42553.2	6.983	41	39	32.37	stable	76.07	-0.17	A	Ⅲ
115	OsWD40-115	LOC_Os05g15040	AK100136; AK099775; AK064430	5	8534685 - 8526667	3948	9	1	1316	147269	6.3154	173	150	40.2	unstable	99.24	-0.112	K	Ⅱ
116	OsWD40-116	LOC_Os05g16660	AK111524; AK104927; CT829116	5	9448853 - 9453212	981	7	5	327	36083.3	5.9998	44	36	31.83	stable	78.1	-0.378	A	Ⅳ
117	OsWD40-117	LOC_Os05g23430	AK111812	5	13330101 - 13328223	546	12	3	182	19682.3	6.7144	16	13	44.96	unstable	84.03	-0.41	A	Ⅳ
118	OsWD40-118	LOC_Os05g33610	AK072244; AK099795; AK061891	5	19706627 - 19711943	3021	8	1	1007	108889	6.0491	100	77	46.83	unstable	77.04	-0.276	J	Ⅲ
119	OsWD40-119	LOC_Os05g33710	AK063349; CT829855; CT829853; CT829854; AK111298; AK072186	5	19782904 - 19776311	1392	9	5	464	52259.7	6.4245	58	47	43.52	unstable	71.36	-0.553	A	I
120	OsWD40-120	LOC_Os05g44320	AK112075; CT832035; AK111856	5	25730943 - 25726730	2667	7	5	889	98038	6.0342	102	87	41.18	unstable	86.79	-0.103	A	I
121	OsWD40-121	LOC_Os05g46570	AK103378	5	26900485 - 26903021	963	8	4	321	35285.7	7.0314	33	31	48.04	unstable	80.81	-0.19	A	I
122	OsWD40-122	LOC_Os05g47890	AK062179; AK121567; AK065272; CT833917	5	27399143 - 27397042	1011	1	7	337	36452	6.5044	34	30	31.24	stable	82.41	-0.122	A	I
123	OsWD40-123	LOC_Os05g49590	AK120171; AK111749	5	28389778 - 28383077	3435	7	4	1145	126370	5.4578	142	116	41.87	unstable	72.22	-0.436	A	Ⅳ
124	OsWD40-124	LOC_Os06g04040	AK101808; AK112079	6	1647633 - 1652779	1179	12	4	393	42034.5	7.3884	40	40	47.36	unstable	82.19	-0.148	A	Ⅳ
125	OsWD40-125	LOC_Os06g05180	AK111584; AK103948; AK061962	6	2328475 - 2320768	2736	24	5	912	103099	4.6012	140	93	36.14	stable	85.6	-0.285	D	Ⅲ
126	OsWD40-126	LOC_Os06g07540	AK100886; AK105084; EU837247; CT831118	6	3632117 - 3638218	1374	9	1	458	50705.3	5.1897	64	46	28.49	stable	77.86	-0.351	A	Ⅱ
127	OsWD40-127	LOC_Os06g13140	/	6	7211273 - 7208517	1488	2	7	496	52565.6	8.8572	42	56	49.68	unstable	84.79	-0.03	A	Ⅴ
128	OsWD40-128	LOC_Os06g19660	AK111728; AK100649	6	11219042 - 11227212	4005	12	2	1335	144141	6.4331	146	124	45.59	unstable	83.01	-0.349	A	Ⅴ
129	OsWD40-129	LOC_Os06g30680	/	6	17770594 - 17776884	960	8	2	320	35236.2	4.0889	57	26	34.04	stable	83.45	-0.394	A	Ⅳ
130	OsWD40-130	LOC_Os06g39760	AK100386; AK105052	6	23619800 - 23612612	1038	6	6	346	37648	5.5334	47	33	40.88	unstable	70.06	-0.387	A	Ⅳ
131	OsWD40-131	LOC_Os06g43690	AK240670	6	26302932 - 26310858	2712	18	5	904	100827	7.882	99	102	47.99	unstable	88.41	-0.187	C	Ⅴ
132	OsWD40-132	LOC_Os06g44030	AK072591; AK288906	6	26528401 - 26536736	2001	18	6	667	74412	7.047	81	77	45.64	unstable	80.65	-0.382	K	I
133	OsWD40-133	LOC_Os06g44370	AK111971; AK103633	6	26779223 - 26778192	1032	1	7	344	38201.2	7.8898	36	37	35.64	stable	74.49	-0.5	A	I
134	OsWD40-134	LOC_Os06g46475	AK241346	6	28209644 - 28209039	606	2	1	202	22152.6	8.347	18	22	50.23	unstable	90.65	0.02	A	Ⅲ
135	OsWD40-135	LOC_Os06g50880	AK068831	6	30778654 - 30776143	1557	4	3	519	58254.4	4.5423	96	58	50.16	unstable	64.92	-0.62	A	Ⅳ
136	OsWD40-136	LOC_Os07g03160	AK240861	7	1237133 - 1227871	2271	21	7	757	82737	5.7724	90	70	28.74	stable	92.08	-0.112	K	Ⅴ
137	OsWD40-137	LOC_Os07g09000	AK111777	7	4681692 - 4686244	1164	9	2	388	42948.1	6.5963	50	46	49.03	unstable	78.35	-0.209	A	Ⅴ
138	OsWD40-138	LOC_Os07g12320	AK111745; AK099214; AK111771	7	6949034 - 6950635	1602	0	2	534	58102.6	10.2294	55	74	43.94	unstable	87.9	-0.211	C	Ⅴ
139	OsWD40-139	LOC_Os07g14280	AK111786; AK104078	7	8143809 - 8142862	948	1	5	316	33757.1	7.0623	33	31	41.1	unstable	80.79	-0.148	A	Ⅴ
140	OsWD40-140	LOC_Os07g14830	AK109741	7	8476626 - 8481395	1062	9	6	354	38927	4.6998	51	30	29.73	stable	69.94	-0.432	A	Ⅴ
141	OsWD40-141	LOC_Os07g22220	AK111882	7	12423210 - 12439170	1668	13	8	556	62141.4	5.7847	85	71	32.57	stable	70.49	-0.647	B	I
142	OsWD40-142	LOC_Os07g22534	AK111780/AK108466	7	12683256 - 12675824	1272	3	3	424	45978.8	6.3728	45	38	51.41	unstable	88.56	-0.142	A	Ⅲ
143	OsWD40-143	LOC_Os07g25440	AK112040; AK111603	7	14540753 - 14534007	2037	16	4	679	77221.5	6.1521	112	94	44.13	unstable	72.58	-0.732	K	I
144	OsWD40-144	LOC_Os07g38430	AK111653	7	23090995 - 23093197	1017	1	6	339	36247.8	8.301	29	34	36.93	stable	79.05	-0.162	A	I
145	OsWD40-145	LOC_Os07g39950	/	7	23964889 - 23969065	1095	8	4	365	39909.6	8.0211	36	38	44.27	unstable	65.82	-0.374	A	I
146	OsWD40-146	LOC_Os07g40030	AK072501; CT832145; AK104756; AK104617; AK058328	7	24019884 - 24023945	969	10	3	323	35676.2	6.5076	36	33	37.91	stable	85	-0.142	A	I
147	OsWD40-147	LOC_Os07g40930	CT831874; AK099418	7	24496495 - 24492984	1311	12	7	437	47659.5	5.9376	54	44	42.37	unstable	81.15	-0.243	F	I
148	OsWD40-148	LOC_Os07g46370	AK072927; AK100911; AB042102; AK100264; AK104043	7	27655184 - 27664463	3384	21	3	1128	121746	4.989	112	84	45.97	unstable	76.4	-0.299	K	Ⅳ
149	OsWD40-149	LOC_Os07g46620	AK119617	7	27849901 - 27853792	1062	14	4	354	38944.3	4.4178	59	34	40.8	unstable	80.65	-0.384	A	Ⅴ
150	OsWD40-150	LOC_Os07g47410	/	7	28345619 - 28348867	1776	5	1	592	63597.4	9.0673	58	70	40.51	unstable	81.34	-0.054	A	Ⅲ
151	OsWD40-151	LOC_Os07g49090	/	7	29385612 - 29384698	915	0	1	305	31899.7	10.206	30	41	53.34	unstable	59.47	-0.651	A	I
152	OsWD40-152	LOC_Os08g01680	AK121823; AK063596	8	394336 - 398857	1518	12	5	506	55319.5	6.8614	56	51	40.26	unstable	84.97	-0.25	A	Ⅴ
153	OsWD40-153	LOC_Os08g04270	AK111761; AY456262	8	2078113 - 2081955	1131	13	3	377	42035.8	5.8815	44	37	44.98	unstable	86.33	-0.107	A	Ⅴ
154	OsWD40-154	LOC_Os08g04290	AK242200	8	2094890 - 2099382	1401	14	3	467	51848.8	7.6933	50	51	48.48	unstable	79.27	-0.295	A	Ⅴ
155	OsWD40-155	LOC_Os08g06480	AK111830; AK111915	8	3666651 - 3674268	3402	24	3	1134	124778	7.2971	119	116	42.62	unstable	79.66	-0.304	A	Ⅱ
156	OsWD40-156	LOC_Os08g07960	AK111670	8	4500723 - 4496202	1029	11	4	343	38006.8	8.33	29	33	46.52	unstable	69.27	-0.419	A	I
157	OsWD40-157	LOC_Os08g18150	AK112074; AK111905	8	11129544 - 11126066	1374	3	2	458	49623.1	7.8309	48	49	54.48	unstable	80.33	-0.26	A	Ⅳ
158	OsWD40-158	LOC_Os08g18880	AK112065	8	11262491 - 11265489	1350	3	2	450	49311.7	8.4101	49	53	56	unstable	80.62	-0.315	A	Ⅳ
159	OsWD40-159	LOC_Os08g21660	AK122060; CT833823	8	12911339 - 12905269	981	7	5	327	36378.8	6.3534	45	39	31.93	stable	77.79	-0.428	A	Ⅳ
160	OsWD40-160	LOC_Os08g31560	AK111715	8	19519762 - 19525457	1335	9	2	445	50267	4.6961	68	41	42.25	unstable	83.42	-0.41	A	Ⅱ
161	OsWD40-161	LOC_Os08g38570	AK111820; AK101284	8	24381796 - 24385886	2550	9	10	850	92665.7	6.6903	86	72	43.38	unstable	82.32	-0.151	A	Ⅴ
162	OsWD40-162	LOC_Os08g38880	AK121435; AK112033; CT830086	8	24573212 - 24576217	1299	9	1	433	48813.3	6.5733	56	50	28.94	stable	72.41	-0.502	A	Ⅱ
163	OsWD40-163	LOC_Os08g41900	AK067790; AK120362	8	26459748 - 26450266	2679	20	6	893	97210.4	7.7377	81	83	48.58	unstable	74.5	-0.399	A	Ⅲ
164	OsWD40-164	LOC_Os08g44330	AK111654; AK111941	8	27890730 - 27894908	1956	13	2	652	72945.8	6.9329	87	82	43.24	unstable	77.71	-0.41	K	Ⅲ
165	OsWD40-165	LOC_Os09g04110	AK105672; AK103786; AK058402	9	2131478 - 2126481	3657	3	5	1219	136564	6.8777	150	140	34.4	stable	89.12	-0.245	D	Ⅲ
166	OsWD40-166	LOC_Os09g06560	AK099930; AK109602	9	3118511 - 3123915	3378	11	4	1126	122086	8.0784	124	129	41.94	unstable	82.79	-0.262	K	Ⅴ
167	OsWD40-167	LOC_Os09g06680	/	9	3167391 - 3170995	1449	7	5	483	53421.6	6.7783	53	49	52.13	unstable	84.15	-0.274	A	I
168	OsWD40-168	LOC_Os09g09470	AK121740; AK073706	9	5094033 - 5101315	2325	9	5	775	83273.9	6.8276	79	73	50.67	unstable	78.63	-0.389	A	Ⅴ
169	OsWD40-169	LOC_Os09g12550	AK072913	9	7190205 - 7194612	2400	14	2	800	87845.6	6.5474	82	65	54.73	unstable	78.12	-0.263	A	Ⅲ
170	OsWD40-170	LOC_Os09g12710	AK111666	9	7270450 - 7275576	999	10	4	333	36885.6	6.6964	44	39	22.88	stable	78.4	-0.376	A	Ⅳ
171	OsWD40-171	LOC_Os09g19900	AK111628; AK111952	9	11911640 - 11909497	840	10	2	280	30296.8	5.3023	35	24	53.61	unstable	74.87	-0.275	A	Ⅲ
172	OsWD40-172	LOC_Os09g30090	/	9	18291042 - 18289711	1332	0	3	444	44992.6	6.2242	44	34	44.71	unstable	90.54	0.19	A	Ⅳ
173	OsWD40-173	LOC_Os09g36900	AK103397; AK101798	9	21276044 - 21279901	1233	4	5	411	44741.7	4.7922	60	33	44.39	unstable	79.76	-0.363	E	I
174	OsWD40-174	LOC_Os09g39420	AK065913	9	22666222 - 22670539	2928	9	6	976	106583	7.4253	111	110	40.56	unstable	73.36	-0.395	K	Ⅴ
175	OsWD40-175	LOC_Os10g01540	AK122080; AK101265	10	356878 - 348073	1443	12	8	481	53249.2	8.3222	48	52	33.88	stable	77.17	-0.392	F	I
176	OsWD40-176	LOC_Os10g32710	AK068906; CT829300	10	17053393 - 17050090	1941	9	4	647	70827.7	4.8211	111	82	43.29	unstable	64.32	-0.739	A	I
177	OsWD40-177	LOC_Os10g32770	AK111822; AK111526; AK072090	10	17088506 - 17087195	741	4	3	247	27398.1	8.1147	25	28	44.6	unstable	84.39	-0.277	A	I
178	OsWD40-178	LOC_Os10g32880	AK064778; AK104909	10	17138899 - 17132649	1494	15	6	498	54400.4	6.4586	62	54	25.84	stable	79.09	-0.353	K	I
179	OsWD40-179	LOC_Os10g35200	AK111538	10	18734391 - 18727542	2628	17	5	876	96476.9	7.7203	106	107	46.67	unstable	84.64	-0.32	A	Ⅴ
180	OsWD40-180	LOC_Os10g39760	AK073941; AK060182	10	21182143 - 21184874	1500	4	3	500	55350.1	6.7215	65	58	46.6	unstable	76.23	-0.488	A	Ⅳ
181	OsWD40-181	LOC_Os11g03794	AK103286; AK102525; AK062199; CT830828	11	1495267 - 1491462	1332	14	3	444	47965.3	6.0831	44	35	42.65	unstable	83.63	-0.075	A	Ⅴ
182	OsWD40-182	LOC_Os11g03990	AK111725; AK111507; DQ491004	11	1614159 - 1610225	1398	12	4	466	51835.8	5.0563	70	45	42.77	unstable	76.17	-0.462	E	I
183	OsWD40-183	LOC_Os11g07480	AK105568	11	3785914 - 3789663	1569	10	2	523	57353.9	6.0646	62	52	51.27	unstable	67.24	-0.406	A	Ⅲ
184	OsWD40-184	LOC_Os11g07970	AK112089	11	4136263 - 4130629	1317	8	2	439	48132.4	9.7685	36	35	49.6	unstable	76.19	-0.315	A	Ⅳ
185	OsWD40-185	LOC_Os11g08400	/	11	4427306 - 4423984	2844	5	4	948	102685	7.8928	119	122	55.84	unstable	65.12	-0.561	A	I
186	OsWD40-186	LOC_Os11g10640	/	11	5836978 - 5831327	2148	14	3	716	81540.7	6.2335	93	75	36.41	stable	86.67	-0.305	G	I
187	OsWD40-187	LOC_Os11g10680	AK111542	11	5857743 - 5855773	762	5	4	254	28986.1	8.2325	27	30	30.6	stable	79.72	-0.252	A	I
188	OsWD40-188	LOC_Os11g10710	AK241128	11	5876465 - 5869547	1959	13	3	653	74854.3	6.6858	87	78	36.43	stable	86.56	-0.452	G	I
189	OsWD40-189	LOC_Os11g38170	AK112063	11	22165084 - 22171082	1443	13	8	481	53122.1	8.0019	50	52	29.37	stable	79.21	-0.37	F	I
190	OsWD40-190	LOC_Os11g39650	AK099760	11	23153099 - 23149303	1215	9	2	405	42984.6	4.9808	43	32	47.81	unstable	87.25	-0.012	A	Ⅴ
191	OsWD40-191	LOC_Os11g43890	AK109657; AK101516	11	26030169 - 26032501	972	1	7	324	33930.2	6.5084	34	27	36.28	stable	85.54	0.007	A	Ⅴ
192	OsWD40-192	LOC_Os12g03540	AK241371; CT830828	12	1408257 - 1404506	1332	14	3	444	47842	6.2835	43	36	42.59	unstable	82.51	-0.1	A	Ⅴ
193	OsWD40-193	LOC_Os12g03822	AK111725; AK111507; DQ491004	12	1565436 - 1561438	1398	12	1	466	51795.7	5.0563	70	45	44.06	unstable	75.55	-0.465	A	I
194	OsWD40-194	LOC_Os12g06810	AK111883; AK112045	12	3314608 - 3304694	2259	17	6	753	81935.9	7.3251	81	79	42.26	unstable	80.13	-0.36	K	Ⅴ
195	OsWD40-195	LOC_Os12g07450	AK101515	12	3678020 - 3672290	1692	10	4	564	59788.3	7.6034	50	50	38.42	stable	71.21	-0.344	A	Ⅲ
196	OsWD40-196	LOC_Os12g07874	/	12	3985504 - 3982197	2703	5	3	901	95292.1	7.9645	105	108	56.62	unstable	62.97	-0.525	A	I
197	OsWD40-197	LOC_Os12g19590	CT832923; AK111535	12	11417525 - 11426282	1230	7	2	410	44249	4.7493	47	29	47.23	unstable	74.43	-0.248	A	Ⅴ
198	OsWD40-198	LOC_Os12g40260	/	12	24881964 - 24883361	1398	0	6	466	48981.1	10.3354	45	60	42.89	stable	75.78	-0.217	A	Ⅴ
199	OsWD40-199	LOC_Os12g41620	AK101303; AK058469	12	25718587 - 25724126	2394	15	3	798	86906.8	6.5139	85	78	39.39	stable	84.52	-0.105	A	Ⅴ
200	OsWD40-200	LOC_Os12g42150	AK107784	12	26095026 - 26096883	984	2	2	328	34210.8	6.7893	37	34	38.19	stable	95.41	0.057	A	Ⅲ
