# Supplementary material for: Genomic survey, expression profile and co-expression network analysis of OsWD40 family in rice
Source: BMC Genomics. 2012 Mar 20;13:100. doi: 10.1186/1471-2164-13-100 (PMC3329404; doi:10.1186/1471-2164-13-100)
Supplement: Additional file 3 — Table S3 Classification of rice and Arabidopsis WD40 proteins based on phylogenetic analysis. [file 1471-2164-13-100-S3.XLS]

## Sheet: Table S3
Additional file 3. Classification of rice and Arabidopsis WD40 proteins based on phylogenetic analysis.
Phylogenetic Cluster	Subfamily cluster for OsWD40	O. sativa	Subfamily cluster for AtWD401	A. thaliana
Ⅰ	A	OsWD40-44 OsWD40-100 OsWD40-60 OsWD40-106 OsWD40-47 OsWD40-112 OsWD40-151 OsWD40-196 OsWD40-185	2	At5g02430 At2g37670 At3g15470 At5g54200 At5g42010 At5g24320 At5g53500 At1g64610 At1g48870
Ⅰ	A	OsWD40-33 OsWD40-61 OsWD40-51 OsWD40-109 OsWD40-167	3	At5g27945 At4g11920 At5g13840 At5g27080 At4g33270 At4g33260 At4g22910 At5g26900 At5g27570
Ⅰ	A	OsWD40-50	14	At1g12910 At3g26640 At5g24520 (TTG1)
Ⅰ	A	OsWD40-21 OsWD40-122	15	At1g18080 At1g48630 At3g18130
Ⅰ	A	OsWD40-96	25	At5g19920 At5g509802
Ⅰ	A	OsWD40-41 OsWD40-177	27	At5g08560 At5g43920
Ⅰ	A	OsWD40-78	31	At4g21130 At4g05410
Ⅰ	A	OsWD40-70	33	At4g15900 (PRL1) At3g16650
Ⅰ	A	OsWD40-76 OsWD40-145	38	At3g19590 At1g49910
Ⅰ	A	OsWD40-20 OsWD40-156	39-13	At1g806703
Ⅰ	A	OsWD40-144 OsWD40-86	40	At4g02730 At3g49660
Ⅰ	A	OsWD40-121 OsWD40-146	41	At5g14530 At5g66240
Ⅰ	A	OsWD40-35	59	At4g01860
Ⅰ	A	OsWD40-120	71	At1g15440
Ⅰ	A	OsWD40-176	88	At2g20330
Ⅰ	A	OsWD40-74	90	At1g10580
Ⅰ	A	OsWD40-119 OsWD40-14 OsWD40-113	97	At4g03020
Ⅰ	A	OsWD40-13	101	At1g73720
Ⅰ	A	OsWD40-93	115	At5g60940
Ⅰ	A	OsWD40-43	118	At5g54520
Ⅰ	A	OsWD40-82	120	At1g71840
Ⅰ	A	OsWD40-80	121	At4g34460 (AGB1)
Ⅰ	A	OsWD40-133	126	At2g43770
Ⅰ	A	OsWD40-45	128	At5g64730
Ⅰ	A	OsWD40-39	132	At1g29260 (PEX7)
Ⅰ	A	OsWD40-25	143	At2g16405
Ⅰ	B	OsWD40-17 OsWD40-4 OsWD40-18	69	At4g32551 (LUG)
Ⅰ	B	OsWD40-58 OsWD40-103 OsWD40-98	74	At2g32700
Ⅰ	B	OsWD40-141	91	At5g67320
Ⅰ	E	OsWD40-23 OsWD40-79 OsWD40-173	6	At2g19520 (FVE) At4g29730 At4g35050 At5g58230 (AtMSI1) At2g16780
Ⅰ	E/A	OsWD40-182 OsWD40-193	108	At2g19540
Ⅰ	F	OsWD40-175 OsWD40-189	107	At5g52820
Ⅰ	F	OsWD40-147	114	At5g15550
Ⅰ	G/A	OsWD40-187 OsWD40-188 OsWD40-186	39-23	At1g158503
Ⅰ	G/A	OsWD40-57 OsWD40-6	54	At4g29380
Ⅰ	K/A	OsWD40-71 OsWD40-72	29	At2g41500 At2g05720
Ⅰ	K	OsWD40-178	30	At2g33340 At1g04510
Ⅰ	K	OsWD40-16	57	At1g49040
Ⅰ	K	OsWD40-143	76	At2g40360
Ⅰ	K	OsWD40-132	85	At5g25150
Ⅰ	K	OsWD40-91	104	At5g50230
Ⅰ		NF4	60	At5g05570
Ⅰ		NF4	62	At3g09080
Ⅰ		NF4	70	At4g35560
Ⅰ		NF4	99	At5g14050
Ⅰ		NF4	133	At1g69400
Ⅱ	A	OsWD40-12 OsWD40-66 OsWD40-155	4	At5g27030 At3g15880 At3g16830 At1g15750 At1g80490
Ⅱ	K	OsWD40-69	563 523	At2g474103 At5g494303
Ⅱ	A	OsWD40-65	106	At3g21060
Ⅱ	K/A	OsWD40-52 OsWD40-162 OsWD40-126 OsWD40-73 OsWD40-160 OsWD40-115	5	At1g78070 At5g56190 At1g36070 At3g13340 At1g55680
Ⅱ		NF4	58	At1g19480
Ⅱ		NF4	95	At2g25420
Ⅲ		NF4	8	At2g43900 At2g31830 At1g05630 At1g65580
Ⅲ	A	OsWD40-3 OsWD40-114 OsWD40-30 OsWD40-150	10	At3g62770 At3g56440 At5g05150 At2g40810
Ⅲ	A	OsWD40-40 OsWD40-169	82	At5g43930
Ⅲ	A	OsWD40-163	863 1303	At3g505903 At4g314003
Ⅲ	A	OsWD40-142	112	At3g49180
Ⅲ	A	OsWD40-8	124	At5g45760
Ⅲ	A	OsWD40-200	125	At1g65030
Ⅲ	A	OsWD40-171	129	At2g19430
Ⅲ	D	OsWD40-125	11	At1g52360 At3g15980 At1g79990
Ⅲ	D	OsWD40-84 OsWD40-85 OsWD40-165	19	At2g21390 At1g62020
Ⅲ	H	OsWD40-90	16	At1g03060 At4g02660
Ⅲ	H/A	OsWD40-104 OsWD40-134 OsWD40-37 OsWD40-48 OsWD40-105	48	At2g45540 At1g58230
Ⅲ	J	OsWD40-118	23	At1g54710 At1g03380
Ⅲ	J	OsWD40-27	77	At5g54730
Ⅲ	K	OsWD40-164	89	At3g44600
Ⅲ	K	OsWD40-110	96	At5g21040
Ⅲ	K	OsWD40-5	98	At3g10530
Ⅲ	K	OsWD40-88	123	At4g21520
Ⅲ		NF4	32	At1g51690 At1g17720
Ⅲ		NF4	49	At3g33530 At2g26610
Ⅲ	A	OsWD40-195 OsWD40-183	28	At3g53390 At2g37160
Ⅳ	A	OsWD40-29 OsWD40-129	653 1173	At4g189053 At4g353703
Ⅳ	A	OsWD40-64	78	At5g10940
Ⅳ	A	OsWD40-107	84	At3g56990
Ⅳ	A	OsWD40-2	94	At5g58760
Ⅳ	A	OsWD40-157 OsWD40-158	102	At1g80710
Ⅳ	A	OsWD40-117	111	At5g07590
Ⅳ	A	OsWD40-184	113	At3g52030
Ⅳ	A	OsWD40-170 OsWD40-75	134	At5g56130
Ⅳ	A	OsWD40-124	136	At4g29860
Ⅳ	A	OsWD40-56	141	At4g31160
Ⅳ	C	OsWD40-63	67	At3g21540
Ⅳ	C	OsWD40-108	142	At5g16750
Ⅳ	G/A/I	OsWD40-24 OsWD40-123 OsWD40-55	7	At4g11110 At1g53090 At2g32950 (COP1) At2g46340 (SPA1) At3g15354
Ⅳ	K	OsWD40-148	21	At3g63460 At1g18830
Ⅳ	K	OsWD40-11	140	At4g28450
Ⅳ	A	OsWD40-67 OsWD40-180 OsWD40-135	12	At4g35140 At3g45620 At4g38480
Ⅳ	A	OsWD40-38 OsWD40-130	13	At1g52730 At3g15610 At1g15470
Ⅳ	A	OsWD40-1	26	At2g01330 At3g18060
Ⅳ	A	OsWD40-34	35	At5g52250 At5g23730
Ⅳ	A	OsWD40-116 OsWD40-159	42	At2g46280 At2g46290
Ⅳ	A	OsWD40-81	44	At2g22040 At3g18140
Ⅳ	A	OsWD40-10 OsWD40-172	53	At1g21650
Ⅴ	A	OsWD40-46	64	At4g00800
Ⅴ	A	OsWD40-161	72	At1g49540
Ⅴ	A	OsWD40-168	75	At5g05970
Ⅴ	A	OsWD40-22	83	At3g49400
Ⅴ	A	OsWD40-32	87	At5g13480 (FY)
Ⅴ	A	OsWD40-19	93	At1g64350
Ⅴ	A	OsWD40-83	103	At3g27640
Ⅴ	A	OsWD40-152	105	At5g64630 (FAS2)
Ⅴ	A	OsWD40-97	110	At4g00090
Ⅴ	A	OsWD40-197	116	At2g47790
Ⅴ	A	OsWD40-137 OsWD40-94	119	At3g52190
Ⅴ	A	OsWD40-153 OsWD40-154	122	At3g20740 (FIE)
Ⅴ	A	OsWD40-102	127	At5g63010
Ⅴ	A	OsWD40-191	131	At4g29830 (VIP3)
Ⅴ	A	OsWD40-92	135	At1g03110
Ⅴ	A	OsWD40-149	138	At2g34260
Ⅴ	A	OsWD40-181 OsWD40-192	139	At3g56900
Ⅴ	C	OsWD40-131	68	At4g04940
Ⅴ	C	OsWD40-68	92	At5g11240
Ⅴ	C	OsWD40-138	100	At2g47990
Ⅴ	I	OsWD40-7 OsWD40-49 OsWD40-62	9	At4g25440 At5g40880 At5g51980 At5g49200
Ⅴ	K	OsWD40-59	37	At2g30910 At2g31300
Ⅴ	K	OsWD40-174	61	At3g44530
Ⅴ	K	OsWD40-99	63	At1g08190
Ⅴ	K	OsWD40-166	66	At3g42660
Ⅴ	K	OsWD40-136	80	At3g18860
Ⅴ	K	OsWD40-194	81	At3g05090
Ⅴ	K	OsWD40-9	109	At1g29320
Ⅴ		NF4	17	At3g08850 At5g01770
Ⅴ		NF4	36	At1g20540 At1g76260
Ⅴ		NF4	55	At4g11270
Ⅴ		NF4	79	At4g34280
Ⅴ	A	OsWD40-53 OsWD40-128	18	At3g13300 At3g13290
Ⅴ	A	OsWD40-87	20	At1g27470 At4g07410
Ⅴ	A	OsWD40-26 OsWD40-111 OsWD40-179	22 1373 733	At5g23430 At1g11160 At1g612103 At5g083903
Ⅴ	A	OsWD40-199	24	At2g18900 At3g26480
Ⅴ	A	OsWD40-190	34	At2g01470 At5g50550
Ⅴ	A	OsWD40-140	43	At2g26060 At4g32990
Ⅴ	A	OsWD40-36 OsWD40-95 OsWD40-139	45	At2g30050 At3g01340
Ⅴ	A	OsWD40-42 OsWD40-28	46	At1g19750 At1g27840
Ⅴ	A	OsWD40-15	50	At2g46560
Ⅴ	A	OsWD40-31 OsWD40-77 OsWD40-198 OsWD40-89 OsWD40-54 OsWD40-127 OsWD40-101	1	At4g34380 At3g18950 At1g49450 At3g50390 At2g26490 At1g24530 At1g24130 At3g51930 At5g50120 At1g47610
		NF4	47	At1g278302 At1g197602
		NF4	51	At5g185302
Note:
1 The subfamily cluster for AtWD40 proteins were cited from van Nocker and Ludwig (2003), "The WD-repeat protein superfamily in Arabidopsis: conservation and divergence in structure and function." Bmc Genomics 4: 11.
2 The AtWD40s with red colour are genes mentioned in van Nocker and Ludwig (2003) but without annotations in TAIR10.
3 The numbers indicate that these AtWD40 proteins have different classifications based on our phylogenetic analysis compared with those mentioned in van Nocker, S. and P. Ludwig (2003) .
4 NF: Not Found
