# Supplementary material for: Genomic survey, expression profile and co-expression network analysis of OsWD40 family in rice
Source: BMC Genomics. 2012 Mar 20;13:100. doi: 10.1186/1471-2164-13-100 (PMC3329404; doi:10.1186/1471-2164-13-100)
Supplement: Additional file 4 — Table S4 The detailed information of samples used in microarry analysis. [file 1471-2164-13-100-S4.XLS]

## Sheet: Table S4
Additional file 4. The detailed information of samples used in microarry analysis.
NO.	Tissue	Developmental stage	Treatment
1	Seed	germinating seed at 72 h of imbibitions
2	Seedling 1	3 days after sowing
3	Seedling 2	trefoil stage
4	Shoot	seedlings with two tillers
5	Root	seedlings with two tillers
6	Leaf 1	secondary branch primordial stage of young panicle development
7	Leaf 2	meiosis stage of young panicle development
8	Flag leaf 1	5 days before heading
9	Flag leaf 2	14 days after flowering
10	Sheath 1	secondary branch primordial stage of young panicle development
11	Sheath 2	meiosis stage of young panicle development
12	Stem 1	5 days before heading
13	Stem 2	heading stage
14	Panicle 1	secondary branch primordium differentiation stage
15	Panicle 2	pistil/stamen primordium differentiation stage
16	Panicle 3	pollen-mother cell formation stage
17	Panicle 4	meiosis stage of young panicle development
18	Panicle 5	heading stage
19	Hull	one day before flowering
20	Stamen	one day before flowering
21	Spikelet	3 days after flowering
22	Endosperm 1	7 days after pollination
23	Endosperm 2	14 days after pollination
24	Endosperm 3	21 days after pollination
25	Seedling	trefoil stage, mixture of 5,15,30,60 min after treatment	NAA
26	Seedling	trefoil stage, mixture of 5,15,30,60 min after treatment	GA3
27	Seedling	trefoil stage, mixture of 5,15,30,60 min after treatment	KT
