# Supplementary material for: Genomic survey, expression profile and co-expression network analysis of OsWD40 family in rice
Source: BMC Genomics. 2012 Mar 20;13:100. doi: 10.1186/1471-2164-13-100 (PMC3329404; doi:10.1186/1471-2164-13-100)
Supplement: Additional file 5 — Table S5 Additional file 5a. Results of differential expression analysis using seed as reference in Minghui 63. Differential expression genes have been taken p value less than 0.05 and fold change > 2 or < 0.5. When fold change > 2, regulation is up, and when fold change < 0.5, regulation is down. Additional file 5b. Results of differential expression analysis under three phytohormone (NAA, GA3 and KT) treatments in Minghui 63. Differential expression genes have been taken p value less than 0.05 and fold change > 2 or < 0.5. When fold change > 2, regulation is up, and when fold change < 0.5, regulation is down. [file 1471-2164-13-100-S5.XLS]

## Sheet: Table S5a
Additional file 5a. Results of differential expression analysis using seed as reference in Minghui 63. Differential expression genes have been taken p value less than 0.05 and fold change >2 or <0.5. When fold change >2, regulation is up, and when fold change <0.5, regulation is down.
Gene Name	Accession. No.	Probe Set ID	Seedling1 Vs Seed			Seedling2 Vs Seed			Shoot Vs Seed			Root Vs Seed			Leaf1 Vs Seed			Leaf2 Vs Seed			flag leaf1 Vs Seed			flag leaf2 Vs Seed			Sheath1 Vs Seed			Sheath2 Vs Seed			Stem1 Vs Seed			Stem2 Vs Seed			panicle1 Vs Seed			panicle2 Vs Seed			Panicle3 Vs Seed			Panicle4 Vs Seed
			P value	Fold change	regulation	P value	Fold change	regulation	P value	Fold change	regulation	P value	Fold change	regulation	P value	Fold change	regulation	P value	Fold change	regulation	P value	Fold change	regulation	P value	Fold change	regulation	P value	Fold change	regulation	P value	Fold change	regulation	P value	Fold change	regulation	P value	Fold change	regulation	P value	Fold change	regulation	P value	Fold change	regulation	P value	Fold change	regulation	P value	Fold change
OsWD40-1	LOC_Os01g03510	Os.19834.1.S1_at	3.71e-05	0.589333	NA	3.88e-05	0.589529	NA	0.0722505	0.620018	NA	0.383699	1.07694	NA	0.11483	0.820388	NA	0.723026	1.01956	NA	0.0452255	0.568637	NA	0.056217	0.657717	NA	0.0157691	0.819194	NA	0.0033185	0.592395	NA	0.00712362	0.739978	NA	0.00123461	1.65999	NA	0.000759767	1.37426	NA	0.0141175	3.05204	up	0.0148497	0.71155	NA	0.0145615	0.65
OsWD40-2	LOC_Os01g04870	Os.28010.1.S1_at	0.242221	1.36408	NA	0.0425772	2.38159	up	0.121028	1.8418	NA	0.459886	0.699942	NA	0.374374	1.43053	NA	0.806376	0.908056	NA	0.0137969	3.92002	up	0.148381	2.49154	NA	0.334103	1.40455	NA	0.918705	0.957968	NA	0.264933	1.70578	NA	0.65083	0.810274	NA	0.0390664	2.97431	up	0.0874032	2.01985	NA	0.000595276	5.62639	up	0.00714964	4.78731
OsWD40-3	LOC_Os01g07400	Os.10353.1.S1_at	0.245667	0.822254	NA	0.22246	0.765703	NA	0.325844	0.763158	NA	0.758595	0.938963	NA	0.227249	1.916	NA	0.0159013	2.45869	up	0.538121	1.13367	NA	0.561844	1.15932	NA	0.0675986	1.68663	NA	0.0781971	1.92078	NA	0.176783	1.40402	NA	0.666212	1.08664	NA	0.156632	1.9794	NA	0.0451699	2.11697	up	0.00049253	2.43578	up	0.000682196	2.07111
OsWD40-4	LOC_Os01g08190	Os.23654.1.S1_at	0.0137962	0.392225	down	0.0491361	0.391059	down	0.1921	0.301652	NA	0.1512	0.218076	NA	0.124722	0.111953	NA	0.14108	0.173178	NA	0.140502	0.178426	NA	0.107097	0.0338192	NA	0.10448	0.0204082	NA	0.12647	0.119339	NA	0.120929	0.102235	NA	0.881005	0.941108	NA	0.0617261	4.25287	NA	0.24284	0.421186	NA	0.000130888	7.37098	up	0.000810431	6.29213
OsWD40-5	LOC_Os01g08770	Os.17792.1.S1_at	3.44e-07	0.196053	down	9.28e-07	0.251713	down	0.00901359	0.419795	down	0.0049634	0.278709	down	0.192182	0.509431	NA	0.00390065	0.432754	down	0.112639	0.4617	NA	0.0491902	0.386384	down	0.0074973	0.525212	NA	0.0460288	0.554595	NA	0.309932	0.77128	NA	0.0242672	0.299264	down	0.0134005	0.636378	NA	0.00510838	0.466191	down	0.0353032	0.699642	NA	0.000317956	0.521577
OsWD40-6	LOC_Os01g09020	Os.23033.1.S1_s_at	1.56e-05	0.225604	down	1.8e-05	0.205603	down	0.0301569	0.281561	down	0.116241	0.610086	NA	0.0606077	0.491809	NA	0.0674966	0.580012	NA	0.0320456	0.334637	down	0.0368082	0.427995	down	0.0352989	0.42443	down	0.162446	0.53205	NA	0.115044	0.702241	NA	0.0247893	0.313529	down	0.0668708	0.593684	NA	0.0344967	0.374205	down	0.000133223	0.473621	down	6.64e-05	0.360201
OsWD40-7	LOC_Os01g09252	Os.42888.2.S1_x_at	0.0698628	0.638421	NA	0.963708	0.981359	NA	0.375296	1.32698	NA	0.158619	1.69963	NA	0.25697	2.26154	NA	0.108109	1.8105	NA	0.127398	3.10549	NA	0.113179	2.3917	NA	0.444933	1.27985	NA	0.0851602	1.90794	NA	0.0807827	1.92186	NA	0.186732	1.60293	NA	0.0368965	3.14237	up	0.181933	1.56484	NA	0.0124682	1.76093	NA	0.508933	1.31388
OsWD40-8	LOC_Os01g10790	Os.1402.1.S1_at	0.0119011	0.588369	NA	0.0797354	0.599678	NA	0.523742	0.802831	NA	0.539676	0.835894	NA	0.731107	0.884237	NA	0.847546	0.945442	NA	0.213388	1.42455	NA	0.859689	1.04722	NA	0.575829	0.850397	NA	0.740751	0.911948	NA	0.899829	1.03203	NA	0.541179	0.834858	NA	0.240641	1.36991	NA	0.530938	0.82942	NA	0.510846	0.855346	NA	0.633191	0.931169
OsWD40-9	LOC_Os01g12930	OsAffx.22082.1.S1_x_at	0.347898	3.3627	NA	0.291735	3.07342	NA	0.985223	1.01322	NA	0.418004	7.04405	NA	0.444302	0.427313	NA	0.827007	0.806167	NA	0.527061	0.537445	NA	0.725658	0.762115	NA	0.461082	0.46696	NA	0.397743	0.374449	NA	0.41527	0.378855	NA	0.410336	0.374449	NA	0.303669	0.193833	NA	0.357882	0.290749	NA	0.120623	0.45815	NA	0.58644	2.01762
OsWD40-11	LOC_Os01g13730	Os.1228.1.S1_at	4.03e-06	0.142426	down	5.64e-06	0.159871	down	0.0220886	0.243726	down	0.0228607	0.272487	down	0.0295882	0.257272	down	0.024725	0.303087	down	0.0240358	0.296546	down	0.0315888	0.259481	down	0.0274768	0.320524	down	0.026576	0.330324	down	0.370721	0.859045	NA	0.0206568	0.233387	down	0.0410327	0.468687	down	0.0282946	0.34035	down	0.000555302	0.47132	down	5.49e-05	0.371966
OsWD40-12	LOC_Os01g15020	Os.46044.1.S1_s_at	0.000132786	2.29218	up	0.0584914	1.33706	NA	0.696977	0.850447	NA	0.419459	1.23875	NA	0.0797032	2.45197	NA	0.0526521	3.03591	NA	0.275201	1.83586	NA	0.105092	2.89948	NA	0.0573528	1.95364	NA	0.0621761	2.07846	NA	0.161668	1.59891	NA	0.651077	1.12133	NA	0.96759	0.989419	NA	0.23281	1.44838	NA	0.000790875	2.13959	up	0.000111307	2.17013
OsWD40-13	LOC_Os01g21940	Os.1113.1.S1_at	0.0630437	0.741137	NA	0.0869098	0.792342	NA	0.373324	1.21653	NA	0.669448	0.9045	NA	0.697503	1.11032	NA	0.932102	0.981811	NA	0.105261	1.69295	NA	0.122381	1.51443	NA	0.681902	1.1035	NA	0.342223	0.753356	NA	0.676996	1.10833	NA	0.873043	0.958162	NA	0.0249716	2.36624	up	0.989483	1.00313	NA	9.4e-06	2.76133	up	0.000415429	2.57591
OsWD40-14	LOC_Os01g28680	Os.9116.1.S1_at	0.0180641	6.04773	up	0.00908655	10.6395	up	0.0803203	9.44344	NA	0.0104403	32.5936	up	0.307992	15.2822	NA	0.0330551	12.3625	up	0.0602538	18.0072	NA	0.122062	25.5024	NA	0.0369853	4.30626	up	0.203311	5.25361	NA	0.125998	7.24519	NA	0.00536329	9.79332	up	0.0370057	3.08694	up	0.0092509	4.83995	up	0.0053654	2.22433	up	0.00261669	7.34828
OsWD40-15	LOC_Os01g37120	Os.32193.2.S1_x_at	0.00147835	0.406841	down	0.0010447	0.32796	down	0.204474	0.405231	NA	0.150566	0.524837	NA	0.161586	0.506774	NA	0.0900789	0.350728	NA	0.392105	0.613773	NA	0.21803	0.548984	NA	0.143543	0.511415	NA	0.0772215	0.288196	NA	0.311698	0.651593	NA	0.496263	0.82796	NA	0.127115	0.457163	NA	0.13082	0.44581	NA	0.0105989	0.571333	NA	0.0031955	0.391453
OsWD40-16	LOC_Os01g39380	Os.9158.1.S1_at	0.000580384	0.76344	NA	0.0480732	0.790219	NA	0.131281	1.18974	NA	0.00254278	1.25704	NA	0.116468	2.33116	NA	0.0989348	2.20914	NA	0.189312	1.58168	NA	0.109072	1.87365	NA	0.0845241	1.75059	NA	0.192643	1.6966	NA	0.0383846	1.60472	NA	0.0014083	1.93182	NA	0.00950761	1.39041	NA	0.951221	0.988458	NA	0.136309	1.33018	NA	0.179214	1.23354
OsWD40-17	LOC_Os01g42260	Os.7109.1.S1_a_at	0.00194084	0.538316	NA	0.000613456	0.441118	down	0.0900477	0.433239	NA	0.0898859	0.506244	NA	0.305614	0.738979	NA	0.317111	0.766102	NA	0.267482	0.658154	NA	0.514547	0.777068	NA	0.131338	0.55705	NA	0.0992416	0.519007	NA	0.390929	0.828086	NA	0.0774411	0.454543	NA	0.426912	0.842823	NA	0.0610722	0.389507	NA	0.0149442	1.48535	NA	0.00769263	1.4344
OsWD40-18	LOC_Os01g42270	OsAffx.11436.1.S1_x_at	0.00233286	0.346975	down	0.0482043	0.4028	down	0.0110845	0.166397	down	0.0128979	0.234249	down	0.033742	0.15455	down	0.0251503	0.18363	down	0.0143592	0.102854	down	0.021324	0.171244	down	0.0168756	0.109855	down	0.02294	0.422725	down	0.0115259	0.164243	down	0.0134286	0.0796984	down	0.014759	0.094238	down	0.016159	0.268713	down	0.00102321	0.14755	down	0.173998	0.399031
OsWD40-19	LOC_Os01g43250	Os.663.1.S1_at	0.00104801	0.41849	down	0.000277603	0.33585	down	0.0779941	0.37842	NA	0.0660709	0.359922	NA	0.0496404	0.221066	down	0.0510275	0.251403	NA	0.056762	0.305389	NA	0.0659062	0.28351	NA	0.0464614	0.226513	down	0.107261	0.464837	NA	0.172957	0.6212	NA	0.0501362	0.256665	NA	0.745778	1.06489	NA	0.0635073	0.345184	NA	0.150085	0.784072	NA	0.172604	0.805698
OsWD40-20	LOC_Os01g44394	Os.7481.1.S1_at	0.777124	1.06279	NA	0.586012	1.16663	NA	0.513457	1.37882	NA	0.396068	1.47113	NA	0.255077	0.313561	NA	0.262723	0.344857	NA	0.536776	0.686439	NA	0.384756	0.527778	NA	0.261482	0.342188	NA	0.248904	0.291727	NA	0.478871	1.39556	NA	0.884822	1.07897	NA	0.0415218	5.77584	up	0.12222	2.10238	NA	2.09e-06	7.92204	up	8.09e-06	8.20104
OsWD40-21	LOC_Os01g49290	Os.4684.1.S1_at	0.00964854	0.54283	NA	0.198706	0.853639	NA	0.83126	0.958351	NA	0.610177	0.894581	NA	0.442487	0.700172	NA	0.180602	0.65503	NA	0.391619	0.652618	NA	0.118853	0.54658	NA	0.578997	0.887968	NA	0.448539	0.838418	NA	0.2097	0.670945	NA	0.39808	0.800147	NA	0.652647	0.910287	NA	0.370053	0.797886	NA	0.420975	0.898111	NA	0.349232	0.901324
OsWD40-22	LOC_Os01g50690	Os.50469.1.S1_x_at	5.63e-05	0.218288	down	5.71e-06	0.24532	down	0.0336546	0.354104	down	0.0432933	0.582668	NA	0.0912091	0.533316	NA	0.140714	0.643147	NA	0.348763	0.838264	NA	0.370143	0.853842	NA	0.0399702	0.590195	NA	0.573285	0.862547	NA	0.90122	1.02049	NA	0.0192233	0.313392	down	0.0335628	0.548894	NA	0.0292446	0.514923	NA	0.000539878	0.515774	NA	0.000163687	0.383449
OsWD40-23	LOC_Os01g51300	Os.12711.1.S1_at	0.776071	1.03118	NA	0.839126	0.980117	NA	0.319776	1.20311	NA	0.430468	1.17096	NA	0.870017	0.949297	NA	0.229509	1.27941	NA	0.261304	1.24846	NA	0.440972	1.36493	NA	0.562871	1.10689	NA	0.103366	1.55659	NA	0.217609	1.32913	NA	0.421863	1.18211	NA	0.00972441	2.75036	up	0.363863	1.47098	NA	4.16e-05	4.34192	up	0.00245712	4.59087
OsWD40-24	LOC_Os01g52640	Os.27322.2.S1_at	0.000844434	2.62189	up	0.00177946	3.21039	up	0.241789	2.07849	NA	0.0697408	2.6947	NA	0.0139878	2.96927	up	0.0659011	1.97256	NA	0.136649	3.28909	NA	0.0799191	1.97764	NA	0.201528	2.36374	NA	0.427281	1.59626	NA	0.200814	0.503252	NA	0.402836	0.773363	NA	0.441614	0.763118	NA	0.490837	0.821826	NA	7.37e-06	3.24956	up	0.00183214	2.80888
OsWD40-25	LOC_Os01g56860	Os.45992.1.S1_at	0.00116331	0.369376	down	0.000494075	0.329524	down	0.658181	0.728762	NA	0.730204	1.07546	NA	0.879296	0.96119	NA	0.541427	0.840664	NA	0.51481	0.699008	NA	0.339222	0.649633	NA	0.54121	1.24181	NA	0.113082	0.519513	NA	0.936653	0.974666	NA	0.0658619	1.66225	NA	0.0703721	0.377857	NA	0.089388	0.466796	NA	0.00348984	0.407791	down	0.00033745	0.29959
OsWD40-26	LOC_Os01g57210	Os.5306.1.S1_at	0.00189185	3.33901	up	0.00141234	2.74796	up	0.0547314	2.37915	NA	0.0954367	2.96278	NA	0.155836	1.70538	NA	0.872537	1.05921	NA	0.43515	1.41514	NA	0.941033	0.972013	NA	0.213232	1.61342	NA	0.261566	2.18325	NA	0.0907577	2.51052	NA	0.024417	3.34041	up	0.0336047	3.13584	up	0.706873	0.86159	NA	8.76e-05	4.83024	up	0.00013876	5.3908
OsWD40-27	LOC_Os01g57720	Os.22812.1.S1_a_at	7.41e-05	1.44221	NA	0.139723	1.34569	NA	0.445097	0.759941	NA	0.085395	1.26226	NA	0.0820939	1.33112	NA	0.896384	0.969055	NA	0.76121	0.885579	NA	0.549025	1.28849	NA	0.756498	0.947857	NA	0.219852	0.790113	NA	0.963934	0.988163	NA	0.439115	1.0776	NA	0.443115	0.789262	NA	0.425987	1.18939	NA	0.192682	0.772319	NA	0.447457	0.878823
OsWD40-28	LOC_Os01g63900	Os.46280.1.A1_at	0.814675	1.04686	NA	0.71862	1.07332	NA	0.590298	1.30026	NA	0.0208709	1.70539	NA	0.329037	2.06793	NA	0.0276548	1.49443	NA	0.287969	2.15189	NA	0.151378	2.83117	NA	0.461685	1.12242	NA	0.634228	1.10151	NA	0.313004	2.05114	NA	0.273152	1.80446	NA	0.0103043	1.74416	NA	0.359364	1.08808	NA	0.230218	1.65049	NA	0.0025709	2.3085
OsWD40-29	LOC_Os01g69970	Os.6419.1.S1_at	0.00973946	0.499489	down	0.0385877	0.634681	NA	0.564667	0.810743	NA	0.369104	0.686318	NA	0.705566	0.85278	NA	0.382165	0.691557	NA	0.671146	0.849356	NA	0.526323	0.790504	NA	0.9624	1.01503	NA	0.607166	0.837524	NA	0.854085	0.938209	NA	0.382153	0.677834	NA	0.994379	1.00217	NA	0.301957	0.62882	NA	0.273248	0.819636	NA	0.036763	0.637773
OsWD40-30	LOC_Os01g70780	Os.15888.1.A1_at	0.00024419	0.466527	down	1.52e-05	0.472481	down	0.0107441	0.561737	NA	0.0447448	0.731418	NA	0.0846971	0.760095	NA	0.0443113	0.762813	NA	0.0218761	0.696343	NA	0.16417	0.7735	NA	0.619044	0.941092	NA	0.782292	1.03668	NA	0.424575	1.22528	NA	0.276752	0.917905	NA	0.880891	0.991828	NA	0.112089	0.845352	NA	0.694924	0.95841	NA	0.841326	0.988869
OsWD40-31	LOC_Os01g71780	Os.33738.1.S1_at	0.466197	3.84458	NA	0.257221	3.26789	NA	0.439347	3.08589	NA	0.0382027	7.69325	up	0.371972	0.288344	NA	0.922959	1.10429	NA	0.322468	0.208589	NA	0.353595	0.269939	NA	0.415528	0.374233	NA	0.614721	0.619632	NA	0.362021	0.288344	NA	0.287958	4.31902	NA	0.00196395	17.2209	up	0.169768	20.2454	NA	0.00120773	27.7935	up	0.0269124	16.3272
OsWD40-33	LOC_Os01g74146	Os.30006.1.S1_at	0.00210007	6.12787	up	0.00124817	5.59492	up	0.0493555	9.9019	up	0.0259401	10.776	up	0.0347069	4.63982	up	0.147844	5.43192	NA	0.13528	2.28258	NA	0.819624	1.19034	NA	0.694416	1.64275	NA	0.0566054	3.30893	NA	0.412664	1.9019	NA	0.0607625	10.4436	NA	0.00554274	32.1186	up	0.0503877	3.79209	NA	0.00713732	22.7369	up	0.00104955	24.3382
OsWD40-35	LOC_Os02g03990	OsAffx.2499.1.S1_at	0.680299	1.33114	NA	0.835896	1.15856	NA	0.650563	0.671485	NA	0.966839	1.02628	NA	0.933821	0.95138	NA	0.523977	0.586071	NA	0.789548	0.829172	NA	0.995373	1.00394	NA	0.783056	0.833114	NA	0.670456	0.674113	NA	0.816183	0.858081	NA	0.78118	0.835742	NA	0.525347	0.605782	NA	0.749352	0.695138	NA	0.901049	1.1117	NA	0.791529	1.20762
OsWD40-36	LOC_Os02g04320	Os.8830.1.S1_at	4.69e-06	0.399036	down	1.53e-07	0.380452	down	0.0507848	0.570624	NA	0.0155128	0.588098	NA	0.196052	0.68985	NA	0.111691	0.898781	NA	0.00317277	0.373228	down	0.00675785	0.512512	NA	0.0595091	0.659112	NA	0.0423871	0.713262	NA	0.0215934	0.557455	NA	0.00938756	0.641511	NA	0.0645041	1.13884	NA	0.0576648	0.819564	NA	0.0384278	0.86146	NA	0.0478517	0.771008
OsWD40-37	LOC_Os02g06720	Os.19805.1.S1_at	0.0987073	1.35347	NA	0.520882	1.08134	NA	0.823595	1.09936	NA	0.0642419	1.80406	NA	0.0880266	1.99318	NA	0.149646	1.9651	NA	0.462957	1.52897	NA	0.30077	2.10072	NA	0.14733	1.38453	NA	0.400643	1.20407	NA	0.57014	1.18187	NA	0.0303832	1.97402	NA	0.0886161	1.52745	NA	0.405011	1.19793	NA	1.55e-05	2.91752	up	7.02e-05	2.76592
OsWD40-38	LOC_Os02g11060	Os.54034.1.S1_at	0.500949	1.26547	NA	0.736313	1.14089	NA	0.350959	0.639015	NA	0.925005	0.974172	NA	0.315048	0.621392	NA	0.0949984	0.283804	NA	0.697085	0.883622	NA	0.246823	0.608022	NA	0.37976	0.698572	NA	0.144387	0.443634	NA	0.0994622	2.03191	NA	0.598564	0.843816	NA	0.174694	1.49651	NA	0.114746	1.81738	NA	0.109859	1.76086	NA	0.0815214	1.59729
OsWD40-39	LOC_Os02g14790	Os.49813.1.S1_a_at	7.53e-06	0.338047	down	3.85e-05	0.347272	down	0.0856606	0.641413	NA	0.0262865	0.591726	NA	0.382537	1.08568	NA	0.0462421	1.31028	NA	0.4765	0.9371	NA	0.0682716	0.656642	NA	0.440226	1.0963	NA	0.840378	1.03379	NA	0.0264991	0.581712	NA	0.0564386	0.66416	NA	0.010462	0.364506	down	0.0229224	0.508158	NA	8.86e-07	0.290408	down	2.8e-05	0.266488
OsWD40-40	LOC_Os02g18820	Os.16225.1.S1_at	0.117392	1.32108	NA	0.562653	1.09092	NA	0.136089	1.45855	NA	0.0393666	1.88648	NA	0.0108286	2.74997	up	0.021714	2.85181	up	0.19611	1.84503	NA	0.267895	2.73766	NA	0.11186	1.82448	NA	0.0389794	2.0634	up	0.0586478	1.64595	NA	0.0733531	2.19097	NA	0.0663066	1.75423	NA	0.0712868	1.64567	NA	0.0346687	2.60457	up	0.00084787	2.38357
OsWD40-41	LOC_Os02g19210	Os.17401.1.S1_at	0.742533	1.06558	NA	0.307509	0.861055	NA	0.791442	0.947663	NA	0.254662	1.18462	NA	0.218053	1.20651	NA	0.337731	1.1626	NA	0.153386	1.28443	NA	0.124759	1.30094	NA	0.311393	1.26296	NA	0.732061	1.07762	NA	0.128627	1.35281	NA	0.0955011	1.52062	NA	0.135165	1.44478	NA	0.344818	1.26465	NA	0.0201308	1.56633	NA	0.359876	1.17838
OsWD40-43	LOC_Os02g21490	Os.48039.1.A1_at	0.0939551	0.773742	NA	0.523402	0.925779	NA	0.0245872	1.34057	NA	0.00889467	0.69576	NA	0.0268797	2.17828	up	0.0341351	2.14332	up	0.00742055	2.47768	up	0.254595	1.98971	NA	0.0124851	1.87317	NA	0.00516735	1.95661	NA	0.110381	1.67357	NA	0.190881	1.16811	NA	0.031573	2.75118	up	0.0270156	1.48673	NA	0.00921064	2.3409	up	5.7e-05	2.30259
OsWD40-44	LOC_Os02g33630	OsAffx.24557.1.S1_at	0.605324	1.53583	NA	0.614896	2.02388	NA	0.731296	0.744548	NA	0.172907	0.196262	NA	0.642979	0.663551	NA	0.156066	0.155763	NA	0.45194	0.595016	NA	0.115262	2.01246	NA	0.809358	0.862928	NA	0.55606	1.36137	NA	0.46818	1.50779	NA	0.673469	0.813084	NA	0.805518	1.14642	NA	0.167343	0.196262	NA	0.996877	0.996885	NA	0.517236	2.24818
OsWD40-45	LOC_Os02g33860	Os.8210.1.S1_at	0.05949	0.780415	NA	0.507159	0.921297	NA	0.250927	0.721415	NA	0.187986	0.660324	NA	0.224018	0.689714	NA	0.0956339	0.508668	NA	0.805544	0.900272	NA	0.380014	0.709651	NA	0.191676	0.665236	NA	0.115648	0.553703	NA	0.473432	0.844877	NA	0.69511	0.919962	NA	0.24353	1.26777	NA	0.276998	0.75712	NA	0.0046882	1.40579	NA	0.429071	1.07456
OsWD40-46	LOC_Os02g37856	Os.54111.1.S1_at	9.77e-05	0.313529	down	0.00356016	0.411385	down	0.084431	0.410452	NA	0.084496	0.543199	NA	0.092061	0.517847	NA	0.0860619	0.462633	NA	0.240464	0.64694	NA	0.117906	0.589082	NA	0.0819173	0.536511	NA	0.0519878	0.405319	NA	0.493021	1.11922	NA	0.0789185	0.482386	NA	0.129375	1.3578	NA	0.102004	0.592503	NA	0.0197056	1.50955	NA	0.268981	1.21513
OsWD40-47	LOC_Os02g42590	Os.20037.1.S1_x_at	0.00766023	0.733892	NA	0.000397681	0.648721	NA	0.919548	0.989426	NA	0.0940507	0.844681	NA	0.113664	0.877627	NA	0.0154273	0.720922	NA	0.0902966	0.705222	NA	0.154617	0.628627	NA	0.858172	0.986622	NA	0.912335	1.02511	NA	0.0105913	1.35912	NA	0.00925242	1.3913	NA	0.0116143	1.63191	NA	0.165739	0.857544	NA	0.0076113	0.737868	NA	0.00313851	0.699033
OsWD40-48	LOC_Os02g44380	OsAffx.24722.1.S1_at	0.0826634	0.487057	NA	0.152278	0.587097	NA	0.50973	0.633931	NA	0.414375	0.596177	NA	0.188289	0.273596	NA	0.215924	0.341458	NA	0.276446	0.408124	NA	0.296261	0.466667	NA	0.229113	0.347431	NA	0.249241	0.361051	NA	0.327566	0.450418	NA	0.578172	0.755795	NA	0.343305	1.54313	NA	0.106328	2.29367	NA	0.0130053	2.62509	up	0.0351134	2.07917
OsWD40-49	LOC_Os02g45480	Os.23123.1.S2_at	0.000455118	0.553192	NA	0.000729376	0.54041	NA	0.116672	0.640337	NA	0.278627	0.800169	NA	0.883729	0.974777	NA	0.556369	1.09187	NA	0.191228	0.746434	NA	0.807562	0.934943	NA	0.258256	0.796813	NA	0.331722	0.833986	NA	0.311074	1.18712	NA	0.640421	0.926481	NA	0.574102	1.08897	NA	0.286854	0.808251	NA	0.532912	0.948199	NA	0.235144	0.908685
OsWD40-50	LOC_Os02g45810	Os.49863.1.S1_at	0.653744	1.07488	NA	0.151164	0.789488	NA	0.258479	1.23561	NA	0.0166741	4.35712	up	0.089564	2.98582	NA	0.0277557	4.76188	up	0.170119	1.25649	NA	0.137968	7.25637	NA	0.0663158	1.87469	NA	0.00627008	2.63244	up	0.458688	1.12286	NA	0.582474	0.894669	NA	0.959073	1.00735	NA	0.0952234	1.41565	NA	0.778848	1.0274	NA	0.87443	0.983519
OsWD40-51	LOC_Os02g47180	Os.26575.1.S1_at	0.00728777	4.11301	up	0.0165672	3.63936	up	0.143748	2.89761	NA	0.0921965	6.43686	NA	0.0774908	0.10694	NA	0.657365	0.843003	NA	0.715106	0.887372	NA	0.823647	0.928328	NA	0.228529	0.377702	NA	0.927243	0.963595	NA	0.43259	0.741752	NA	0.216435	3.25484	NA	0.0129828	6.62571	up	0.510459	0.788396	NA	0.0112987	8.10391	up	0.0192482	13.1202
OsWD40-52	LOC_Os02g48964	Os.14995.1.S1_a_at	9.84e-05	0.276545	down	8.58e-05	0.271845	down	0.0549338	0.284343	NA	0.060898	0.354528	NA	0.132893	0.595635	NA	0.104792	0.53311	NA	0.0825444	0.439422	NA	0.063441	0.382124	NA	0.112352	0.550828	NA	0.104823	0.534688	NA	0.124024	0.571881	NA	0.0638828	0.385819	NA	0.174696	0.633868	NA	0.116621	0.51935	NA	0.000466742	0.454105	down	0.000440697	0.406189
OsWD40-53	LOC_Os02g49090	Os.26580.1.A1_at	0.000138739	0.586663	NA	0.0106883	0.587782	NA	0.0687033	0.583989	NA	0.0129219	0.479372	down	0.967082	1.01363	NA	0.156415	0.836132	NA	0.0734531	0.792922	NA	0.0584168	0.758785	NA	0.50574	1.06331	NA	0.961172	0.98832	NA	0.0579915	1.35841	NA	0.972634	1.00311	NA	0.0665733	1.72916	NA	0.543756	1.1379	NA	0.000235214	2.30523	up	0.000116736	1.77628
OsWD40-54	LOC_Os02g50740	Os.55424.2.S1_at	5.71e-05	10.7233	up	0.0380656	7.54104	up	0.0249043	5.82463	up	0.719643	1.35821	NA	0.274946	2.98507	NA	0.33464	2.95896	NA	0.634075	1.54664	NA	0.946991	1.06716	NA	0.0266135	3.30597	up	0.0424728	6.83955	up	0.0613084	43.291	NA	0.00472716	17.9851	up	0.783303	0.889925	NA	0.00728358	5.05224	up	0.531174	1.55721	NA	0.587438	1.85883
OsWD40-55	LOC_Os02g53140	Os.3433.1.S1_at	0.000100254	2.64685	up	0.000937973	2.90722	up	0.114425	2.15807	NA	0.455847	1.21537	NA	0.396196	1.73192	NA	0.0919399	1.70826	NA	0.0432803	2.16842	up	0.0451415	2.18921	up	0.569057	1.32107	NA	0.319073	1.3169	NA	0.670874	0.880025	NA	0.577035	0.841742	NA	0.443805	0.762493	NA	0.220329	1.40506	NA	0.708158	1.07066	NA	0.550028	1.09672
OsWD40-56	LOC_Os02g54910	Os.15967.1.S1_at	0.135961	0.721546	NA	0.473275	0.895983	NA	0.0695024	0.724447	NA	0.344841	1.25921	NA	0.0556292	1.91138	NA	0.0739839	1.78075	NA	0.126787	1.82497	NA	0.00281856	1.83501	NA	0.0197896	1.26578	NA	0.25457	1.37785	NA	0.00114517	1.69532	NA	0.190713	1.1118	NA	0.00281107	2.15549	up	0.0820039	1.38505	NA	0.00165291	1.8937	NA	0.0936779	1.79806
OsWD40-57	LOC_Os02g55340	Os.48038.1.S1_at	0.364057	0.835466	NA	0.0158678	0.556418	NA	0.188764	0.571589	NA	0.587573	0.87578	NA	0.990018	1.00336	NA	0.671167	0.906815	NA	0.810907	1.12846	NA	0.713709	1.14398	NA	0.914735	0.980243	NA	0.760016	0.93665	NA	0.490283	0.850824	NA	0.185842	0.682131	NA	0.276616	1.23236	NA	0.379737	0.824428	NA	0.141196	1.30358	NA	0.0385339	1.37093
OsWD40-58	LOC_Os02g56880	Os.51812.1.S1_at	0.00297468	0.555835	NA	4.66e-05	0.448886	down	0.0806294	0.714329	NA	0.0219719	0.393406	down	0.0424476	0.338511	down	0.0113367	0.300137	down	0.109297	0.531674	NA	0.000723901	0.288945	down	0.00139867	0.29062	down	0.00979221	0.283082	down	0.00506664	0.376047	down	0.017541	1.16461	NA	0.0763051	2.04256	NA	0.314644	0.85549	NA	0.0119862	1.62068	NA	0.0612658	1.30734
OsWD40-59	LOC_Os02g57220	Os.18424.1.S1_at	0.00663687	0.524478	NA	0.024084	0.676839	NA	0.463808	0.801996	NA	0.96827	1.00899	NA	0.0969118	1.60876	NA	0.317069	1.54006	NA	0.882348	0.956982	NA	0.590716	0.868569	NA	0.885132	0.962726	NA	0.967389	1.01184	NA	0.127322	1.58986	NA	0.105689	1.59174	NA	0.130569	1.49965	NA	0.823946	0.946981	NA	0.621683	1.11956	NA	0.417736	1.0919
OsWD40-60	LOC_Os03g02440	Os.26476.1.S1_at	0.242709	0.855137	NA	0.1678	0.820767	NA	0.375044	0.72395	NA	0.296129	1.59821	NA	0.672683	1.15237	NA	0.238307	1.38297	NA	0.634206	0.832022	NA	0.585196	1.33632	NA	0.976597	1.0089	NA	0.384126	1.27187	NA	0.722851	0.903909	NA	0.683683	1.10771	NA	0.85226	1.04835	NA	0.210899	0.580116	NA	0.340692	0.871858	NA	0.108355	0.726229
OsWD40-61	LOC_Os03g03150	Os.6063.1.S1_at	0.192541	1.5781	NA	0.155885	0.842873	NA	0.145444	1.46809	NA	0.0924275	2.00523	NA	0.142086	1.93157	NA	0.0154131	2.54044	up	0.122097	1.40351	NA	0.0590936	1.67295	NA	0.0657557	1.54622	NA	0.0804918	2.03291	NA	0.0175131	2.44886	up	0.0379518	2.07335	up	0.0532496	1.74642	NA	0.0447785	1.95017	NA	0.00268955	1.54442	NA	0.0168002	1.61084
OsWD40-62	LOC_Os03g05210	Os.54611.1.S1_at	0.649511	0.850847	NA	0.988244	0.992373	NA	0.31517	0.477966	NA	0.0323758	0.0974576	down	0.922236	1.07627	NA	0.218557	0.413559	NA	0.371512	0.542373	NA	0.0345881	0.129661	down	0.0374934	0.166102	down	0.921608	1.07881	NA	0.384417	0.565254	NA	0.0772175	0.208475	NA	0.0914677	0.487288	NA	0.477101	1.27966	NA	0.433212	0.654802	NA	0.810486	0.896045
OsWD40-63	LOC_Os03g05720	Os.9622.1.S1_at	0.000776695	0.194474	down	0.00166946	0.291299	down	0.12319	0.313585	NA	0.275336	0.605201	NA	0.30322	0.428229	NA	0.144761	0.39004	NA	0.442596	0.659191	NA	0.222755	0.527566	NA	0.315563	0.653099	NA	0.187126	0.468398	NA	0.82606	1.06808	NA	0.122011	0.284191	NA	0.834315	1.06754	NA	0.319439	0.655574	NA	0.0105513	1.57192	NA	0.0259308	1.61794
OsWD40-65	LOC_Os03g10990	Os.8953.1.S1_at	0.445217	0.912374	NA	0.172316	0.796044	NA	0.781891	1.05756	NA	0.118742	0.619696	NA	0.203353	0.679744	NA	0.0609895	0.465261	NA	0.644238	1.07891	NA	0.274079	0.719242	NA	0.396281	0.852148	NA	0.0940023	0.546837	NA	0.178211	0.686683	NA	0.531087	0.873766	NA	0.0369579	2.50636	up	0.0579643	1.58358	NA	1.25e-05	3.28245	up	3.29e-05	2.71583
OsWD40-66	LOC_Os03g14980	Os.18899.1.S1_at	0.000478424	0.462628	down	0.000315792	0.420849	down	0.169047	0.456285	NA	0.111647	0.557588	NA	0.157573	0.639252	NA	0.114472	0.509574	NA	0.17768	0.515686	NA	0.354906	0.690657	NA	0.178511	0.647226	NA	0.0824169	0.451107	NA	0.0839809	0.467257	NA	0.141021	0.62108	NA	0.192391	0.689585	NA	0.0623454	0.38965	NA	0.318634	1.2201	NA	0.962537	1.01058
OsWD40-67	LOC_Os03g17780	Os.25009.1.A1_at	3.58e-05	0.28137	down	1.92e-05	0.358384	down	0.0519127	0.386087	NA	0.0207311	0.227826	down	0.037193	0.300375	down	0.0246301	0.336114	down	0.306102	0.852223	NA	0.0706707	0.355093	NA	0.111575	0.622714	NA	0.0357126	0.420295	down	0.0931334	1.53562	NA	0.03998	0.465983	down	0.289332	1.15436	NA	0.116271	1.47165	NA	0.488111	1.10918	NA	0.115265	0.807888
OsWD40-68	LOC_Os03g18840	Os.53751.1.S1_at	0.000138431	0.303181	down	0.000155157	0.37498	down	0.0870268	0.535899	NA	0.218251	0.663258	NA	0.124458	0.319363	NA	0.0320695	0.229493	down	0.255904	0.510331	NA	0.138668	0.492986	NA	0.13556	0.641213	NA	0.0722202	0.446583	NA	0.298549	1.28066	NA	0.097357	0.455048	NA	0.973599	0.994264	NA	0.100761	0.589489	NA	0.445159	0.879564	NA	0.0715102	0.698086
OsWD40-69	LOC_Os03g19340	OsAffx.25142.1.S1_at	0.0014675	0.599756	NA	0.000473216	0.493358	down	0.386321	0.609169	NA	0.0662795	0.67771	NA	0.545913	0.716789	NA	0.0175188	0.327791	down	0.6323	0.812795	NA	0.616882	0.832111	NA	0.0584847	0.651915	NA	0.0132308	0.249104	down	0.171263	0.554075	NA	0.204901	0.837938	NA	0.640257	0.889324	NA	0.0306606	0.449633	down	0.824213	1.02809	NA	0.376676	1.16375
OsWD40-70	LOC_Os03g21990	Os.46775.1.S1_at	0.287882	1.21486	NA	0.197499	1.23209	NA	0.0944677	1.68713	NA	0.57745	1.1873	NA	0.153853	1.78438	NA	0.165871	1.84488	NA	0.0831427	2.10341	NA	0.132889	2.33978	NA	0.586222	1.21474	NA	0.903842	0.967288	NA	0.40676	1.28579	NA	0.250313	1.36845	NA	0.189733	1.44671	NA	0.704674	1.10271	NA	0.0907149	1.44442	NA	0.195647	1.68472
OsWD40-71	LOC_Os03g23909	Os.18521.1.A1_at	1.13e-06	0.275315	down	1.16e-07	0.350503	down	0.033057	0.639931	NA	0.00410959	0.532432	NA	0.721417	0.90769	NA	0.0488683	0.893056	NA	0.168117	0.800217	NA	0.131202	0.564463	NA	0.0583752	0.894064	NA	0.391571	0.901284	NA	0.104442	0.731608	NA	0.0124484	0.460309	down	0.0375648	1.9527	NA	0.0421569	0.76484	NA	0.00363349	1.64817	NA	0.003258	1.4758
OsWD40-73	LOC_Os03g26870	Os.27279.1.A1_at	0.00272426	4.40382	up	0.00644663	8.36073	up	0.0287477	7.95125	up	0.00131031	12.4751	up	0.0675179	30.6678	NA	0.0677895	26.5448	NA	0.0213566	8.92971	up	0.185304	15.6451	NA	0.000572513	17.2171	up	0.00160606	21.2455	up	0.0225272	10.0068	up	0.062859	2.56293	NA	0.963929	0.977891	NA	0.0985078	3.3322	NA	0.129372	0.613757	NA	0.863918	1.15098
OsWD40-74	LOC_Os03g27970	Os.48059.1.S1_at	4.6e-07	0.287647	down	1.35e-06	0.318132	down	0.0101308	0.465126	down	0.00688532	0.425318	down	0.908913	0.97398	NA	0.832272	1.03684	NA	0.0862543	0.655161	NA	0.0210393	0.587889	NA	0.371291	0.862117	NA	0.33481	0.94222	NA	0.0377198	0.591528	NA	0.00638958	0.404664	down	0.0266506	0.715398	NA	0.0225115	0.557236	NA	0.00225385	0.643117	NA	0.000474739	0.572406
OsWD40-76	LOC_Os03g33580	Os.24563.1.S1_at	0.000566506	0.426585	down	0.000408676	0.3222	down	0.111881	0.521067	NA	0.733692	0.923863	NA	0.0518093	1.7673	NA	0.47061	1.56641	NA	0.0677139	0.310422	NA	0.0767943	0.327587	NA	0.137274	1.44101	NA	0.984106	0.991593	NA	0.0641025	0.255816	NA	0.0873133	0.431981	NA	0.588468	1.30217	NA	0.0636702	0.335968	NA	0.0320393	1.36775	NA	0.15676	1.3232
OsWD40-77	LOC_Os03g42710	OsAffx.25498.1.S1_at	0.474467	0.680648	NA	0.0137831	4.53532	up	0.249509	0.39404	NA	0.133831	0.190949	NA	0.710997	1.74724	NA	0.0966138	0.0463576	NA	0.627904	0.813466	NA	0.498843	0.556291	NA	0.135532	0.215232	NA	0.10231	0.0728477	NA	0.100189	0.0629139	NA	0.144417	0.250552	NA	0.10209	0.0761589	NA	0.106102	0.0971302	NA	0.0258637	0.327447	down	0.0659972	0.403606
OsWD40-78	LOC_Os03g42770	Os.53974.1.S1_at	0.0171606	0.567596	NA	0.112923	0.6678	NA	0.569406	0.832631	NA	0.386314	0.682257	NA	0.495805	0.625017	NA	0.198375	0.52998	NA	0.558276	0.74983	NA	0.348443	0.634398	NA	0.940331	0.976886	NA	0.277738	0.592386	NA	0.868828	0.949422	NA	0.217611	0.482801	NA	0.600083	1.15296	NA	0.345342	0.69463	NA	0.0868861	1.44278	NA	0.288929	1.21496
OsWD40-79	LOC_Os03g43890	Os.37345.1.S1_at	0.00109384	0.367888	down	0.000354888	0.273999	down	0.110535	0.390702	NA	0.10097	0.386095	NA	0.459945	0.630063	NA	0.343802	0.744102	NA	0.229493	0.577068	NA	0.365423	0.625247	NA	0.209506	0.604794	NA	0.294123	0.705907	NA	0.285158	0.612953	NA	0.0743614	0.27311	NA	0.810927	1.0564	NA	0.240677	0.655039	NA	0.119463	1.2959	NA	0.356482	1.1435
OsWD40-80	LOC_Os03g46650	OsAffx.25583.1.S1_at	0.75887	1.07354	NA	0.0676053	0.680572	NA	0.0028434	0.663592	NA	0.135641	0.803577	NA	0.180033	1.07483	NA	0.383038	0.917842	NA	0.0246633	0.680384	NA	0.0304355	0.548588	NA	0.00818754	1.33233	NA	0.285421	0.794176	NA	0.244797	1.06942	NA	0.0662284	0.822055	NA	0.0090855	1.27941	NA	0.0155098	0.658064	NA	0.510923	0.946608	NA	0.498444	0.869258
OsWD40-81	LOC_Os03g47780	Os.45015.1.S1_at	0.000235701	0.461347	down	1.82e-05	0.532916	NA	0.150709	0.755525	NA	0.0344443	0.657963	NA	0.00083352	0.586014	NA	0.0230336	0.605333	NA	0.991096	0.997336	NA	0.636265	0.901209	NA	0.0129145	0.778445	NA	0.0139339	0.694465	NA	0.1645	1.3603	NA	0.0351097	0.755613	NA	0.000203626	1.70714	NA	0.196231	0.93572	NA	0.0131896	1.39521	NA	0.165295	1.09204
OsWD40-82	LOC_Os03g48090	Os.2852.1.S1_at	5.92e-06	0.385191	down	0.00178662	0.511208	NA	0.0232556	0.609508	NA	0.0087357	0.473816	down	0.382801	1.25531	NA	0.972246	0.994888	NA	0.951351	1.00426	NA	0.500334	1.17187	NA	0.161415	1.24037	NA	0.115767	1.12144	NA	0.0985746	1.72952	NA	0.114237	0.628706	NA	0.013656	0.556628	NA	0.0480413	0.734068	NA	0.000344293	0.633193	NA	0.0014835	0.466678
OsWD40-83	LOC_Os03g49200	Os.56996.1.S1_at	0.387075	2.71111	NA	0.686254	1.53725	NA	0.65313	1.67843	NA	0.179539	2.03725	NA	0.231941	0.143137	NA	0.387336	0.368627	NA	0.258668	0.205882	NA	0.830677	0.805882	NA	0.238542	0.162745	NA	0.22994	0.143137	NA	0.410112	0.413725	NA	0.637603	1.35294	NA	0.157253	3.4	NA	0.486249	0.478431	NA	0.00367258	4.73072	up	0.00340755	5.94641
OsWD40-84	LOC_Os03g50340	Os.37960.1.S1_at	0.000964716	0.611342	NA	0.00509135	0.544962	NA	0.00858649	0.585631	NA	0.254733	0.86793	NA	0.9328	0.990576	NA	0.273497	1.11163	NA	0.0179078	0.492489	down	0.118628	0.638662	NA	0.0830212	0.848392	NA	0.168093	0.73448	NA	0.0563348	0.781437	NA	0.00248305	1.58898	NA	0.236268	1.08915	NA	0.505364	0.950236	NA	0.0654496	1.08478	NA	0.267824	0.856076
OsWD40-85	LOC_Os03g50350	Os.37960.2.S1_at	3.48e-05	0.521315	NA	9.64e-05	0.431083	down	0.0366207	0.52496	NA	0.0649208	0.677013	NA	0.252429	0.779676	NA	0.25754	0.861508	NA	0.0484792	0.534935	NA	0.0189903	0.392058	down	0.0468127	0.631802	NA	0.0361815	0.557276	NA	0.0648905	0.68866	NA	0.668179	1.04534	NA	0.098254	0.756419	NA	0.0795397	0.674236	NA	0.29235	0.869545	NA	0.00906744	0.653465
OsWD40-86	LOC_Os03g51550	Os.25532.1.S1_a_at	1.34e-07	0.102533	down	5.56e-08	0.115273	down	0.00200783	0.192785	down	0.00217375	0.246991	down	0.00267818	0.0394464	down	0.00710668	0.131258	down	0.0537648	0.39895	NA	0.018684	0.183777	down	0.00183603	0.142414	down	0.00614775	0.178985	down	0.0658556	0.597715	NA	0.00524349	0.137392	down	0.0211788	0.785709	NA	0.00652301	0.447596	down	0.16738	0.741867	NA	0.00233996	0.599606
OsWD40-87	LOC_Os03g52470	OsAffx.13472.1.S1_at	0.0021273	1.74985	NA	0.046588	1.72664	NA	0.863952	0.876378	NA	0.00205541	1.65699	NA	0.827494	1.22461	NA	0.0300937	0.377249	down	0.632393	1.82647	NA	0.827006	1.23622	NA	0.434848	1.148	NA	0.00767035	0.195589	down	0.617815	1.55078	NA	0.25237	1.86477	NA	0.218545	0.799187	NA	0.138442	0.662217	NA	0.00785201	2.63455	up	0.057698	2.50048
OsWD40-88	LOC_Os03g52794	Os.5965.1.S1_s_at	0.00346673	0.476538	down	0.0199744	0.617243	NA	0.699032	0.896843	NA	0.590708	0.850246	NA	0.781729	1.14326	NA	0.907498	1.03115	NA	0.59175	0.814452	NA	0.650204	0.878232	NA	0.743351	1.08676	NA	0.845603	1.05698	NA	0.673295	1.13766	NA	0.510278	0.788733	NA	0.504519	1.18656	NA	0.173108	1.48671	NA	0.0281855	1.43503	NA	0.439025	1.11451
OsWD40-89	LOC_Os03g52870	Os.49820.1.S1_at	0.90265	1.08163	NA	0.442457	3.39683	NA	0.278384	0.142857	NA	0.3185	0.217687	NA	0.171498	2.72109	NA	0.499484	1.65306	NA	0.884507	0.863946	NA	0.621745	1.43537	NA	0.525389	1.48299	NA	0.497429	0.52381	NA	0.815334	1.2585	NA	0.924485	0.918367	NA	0.820277	1.27891	NA	0.00600418	959.592	up	0.731466	1.4898	NA	0.530891	2.33787
OsWD40-90	LOC_Os03g53280	Os.17980.1.S1_at	0.862857	0.970252	NA	0.177491	0.731375	NA	0.652981	0.853132	NA	0.0010021	2.60035	up	0.0123994	0.879827	NA	0.79535	1.04795	NA	0.371633	0.64959	NA	0.879046	1.11378	NA	0.867405	0.990151	NA	0.0554576	0.717754	NA	0.0234383	0.759741	NA	0.00356553	2.87931	up	0.0185455	1.48691	NA	0.329669	1.26592	NA	6.31e-05	3.51485	up	0.000146119	3.96069
OsWD40-91	LOC_Os03g53510	Os.52844.1.S1_at	0.00123409	0.491641	down	0.000761397	0.525261	NA	0.0384834	0.574806	NA	0.0800408	0.507117	NA	0.401636	0.857169	NA	0.310315	0.861873	NA	0.529386	1.08785	NA	0.0873161	0.55544	NA	0.140347	0.794123	NA	0.202868	0.839269	NA	0.264294	1.27974	NA	0.0548144	0.597288	NA	0.0388515	1.40925	NA	0.586622	1.05376	NA	0.634307	1.02912	NA	0.407865	0.916855
OsWD40-92	LOC_Os03g53530	Os.25518.1.S1_at	0.0198708	0.713754	NA	0.243356	1.14396	NA	0.60786	1.09292	NA	0.95753	0.99015	NA	0.792301	1.16634	NA	0.786956	0.935826	NA	0.775173	1.1091	NA	0.825606	1.04834	NA	0.140093	1.37364	NA	0.639834	0.87723	NA	0.352962	1.19051	NA	0.267839	0.681894	NA	0.0659451	1.69757	NA	0.296104	0.756068	NA	4.78e-05	1.87837	NA	0.000265357	1.77987
OsWD40-93	LOC_Os03g54770	Os.49335.1.S1_x_at	0.253587	0.857809	NA	0.492417	0.851382	NA	0.491775	1.29728	NA	0.738634	1.08122	NA	0.380172	1.33967	NA	0.776073	0.930666	NA	0.185761	2.02522	NA	0.0287723	2.23798	up	0.312503	1.32237	NA	0.574211	1.16112	NA	0.0686375	1.83624	NA	0.584317	1.13722	NA	0.063415	1.80983	NA	0.834642	0.947438	NA	0.0128955	2.03848	up	0.0985388	1.67798
OsWD40-94	LOC_Os03g58570	Os.44984.2.S1_x_at	0.651599	0.941672	NA	0.365905	1.40712	NA	0.924783	0.972402	NA	0.702156	0.915443	NA	0.362962	3.92601	NA	0.335798	2.97827	NA	0.429044	1.52378	NA	0.462827	0.819143	NA	0.885359	0.954786	NA	0.166559	1.55373	NA	0.427356	0.674692	NA	0.503475	0.833235	NA	0.254369	0.734586	NA	0.377152	0.733999	NA	0.76258	1.10061	NA	0.69991	1.21257
OsWD40-95	LOC_Os03g61630	Os.10216.1.S1_at	2.39e-05	0.49087	down	4.5e-05	0.596124	NA	0.0120251	0.472526	down	0.0262149	0.700285	NA	0.591311	0.838659	NA	0.112722	0.872503	NA	0.0318886	0.611182	NA	0.0213254	0.422352	down	0.306235	0.854875	NA	0.153728	0.783767	NA	0.756434	0.939006	NA	0.733949	0.973529	NA	0.105684	1.14498	NA	0.0214823	0.675001	NA	0.000507341	0.662316	NA	0.000174631	0.563306
OsWD40-96	LOC_Os03g63470	Os.49864.1.S1_s_at	3.84e-05	0.440653	down	5.43e-07	0.485497	down	0.0332705	0.686669	NA	0.136118	0.775167	NA	0.166604	1.08473	NA	0.164187	1.16112	NA	0.161183	0.878376	NA	0.126956	0.803625	NA	0.0392944	0.718797	NA	0.0167244	0.681389	NA	0.781201	1.04027	NA	0.0733896	0.849145	NA	0.379803	1.15143	NA	0.903451	0.989666	NA	0.0585515	1.20255	NA	0.280479	0.901372
OsWD40-97	LOC_Os03g64110	Os.8431.1.S1_at	1.52e-06	0.22019	down	4.53e-07	0.201919	down	0.0100853	0.237408	down	0.00843973	0.302653	down	0.0203431	0.257645	down	0.00812948	0.269244	down	0.00797737	0.281524	down	0.0106376	0.281401	down	0.0108883	0.354066	down	0.00942895	0.330819	down	0.0316431	0.604552	NA	0.0107997	0.297075	down	0.0212532	0.553408	NA	0.0107412	0.373201	down	5.22e-05	0.476032	down	3.33e-06	0.375331
OsWD40-98	LOC_Os03g64300	Os.12770.2.S1_x_at	0.843371	1.05655	NA	0.0987603	0.62128	NA	0.118992	0.830357	NA	0.885352	0.96875	NA	0.933674	1.01646	NA	0.195285	0.793248	NA	0.149303	0.611886	NA	0.00571627	0.696987	NA	0.433358	0.802455	NA	0.00520861	0.572266	NA	0.297885	0.935268	NA	0.0364876	1.33733	NA	0.0850059	0.589844	NA	0.0194438	11.6836	up	0.333544	0.762184	NA	0.261205	0.719401
OsWD40-99	LOC_Os04g11880	Os.8814.1.S1_at	0.0019191	0.653571	NA	0.0275671	0.763684	NA	0.348968	0.8042	NA	0.764194	0.95496	NA	0.562162	1.08853	NA	0.971704	1.00581	NA	0.691282	1.10512	NA	0.335189	1.21384	NA	0.738906	1.04934	NA	0.313791	0.810593	NA	0.210934	1.33469	NA	0.191929	1.26016	NA	0.914201	0.980552	NA	0.663178	0.924382	NA	0.171624	0.853584	NA	0.378655	0.896617
OsWD40-100	LOC_Os04g34080	Os.6188.1.S1_at	0.213941	1.87884	NA	0.0576391	1.37433	NA	0.84437	1.10772	NA	0.666101	1.06539	NA	0.0248132	1.83137	NA	0.0259779	2.76548	up	0.0188875	1.92963	NA	0.00220011	5.41178	up	0.14039	1.45461	NA	0.0349342	1.58456	NA	0.234871	0.765311	NA	0.0750962	0.470871	NA	0.63264	0.915353	NA	0.488465	1.09477	NA	0.00190199	0.458147	down	0.541955	0.895989
OsWD40-102	LOC_Os04g42880	Os.49846.1.S1_at	0.00130695	0.583383	NA	0.0057143	0.69655	NA	0.988335	0.995865	NA	0.108213	0.823719	NA	0.387794	0.763733	NA	0.00310675	0.752904	NA	0.948969	0.986546	NA	0.57509	0.755661	NA	0.0608668	0.774234	NA	0.754009	0.97972	NA	0.00449316	0.760452	NA	0.000293007	0.633589	NA	5.67e-05	1.69377	NA	0.0143163	0.83061	NA	0.944709	1.00825	NA	0.890561	1.02161
OsWD40-103	LOC_Os04g43130	Os.9512.1.A1_at	6.18e-05	0.396526	down	1.94e-06	0.299018	down	0.0219158	0.409798	down	0.0174731	0.382123	down	0.0108323	0.210436	down	0.0110019	0.207118	down	0.0159109	0.31574	down	0.0137338	0.23378	down	0.0128487	0.280457	down	0.0364313	0.349614	down	0.0554611	0.650215	NA	0.0710809	0.70068	NA	0.786986	1.03295	NA	0.0752844	0.590543	NA	0.240987	0.889373	NA	0.00435211	0.703962
OsWD40-104	LOC_Os04g44700	Os.53736.1.S1_at	0.49245	1.51124	NA	0.725102	1.17923	NA	0.388508	0.717593	NA	0.226148	1.33929	NA	0.71283	1.18585	NA	0.9701	1.01852	NA	0.133948	0.511905	NA	0.354844	0.743386	NA	0.971387	1.00794	NA	0.802613	0.943122	NA	0.245904	0.515873	NA	0.617844	1.11508	NA	0.61412	1.12368	NA	0.877977	0.958333	NA	0.891588	0.946208	NA	0.496341	0.859788
OsWD40-106	LOC_Os04g48010	Os.54349.1.S1_at	0.00299675	3.34734	up	0.000134565	2.02731	up	0.0516942	1.65084	NA	0.434419	1.14942	NA	0.188606	0.635179	NA	0.178357	0.668014	NA	0.126608	0.569812	NA	0.0359414	0.314104	down	0.295034	0.771974	NA	0.685745	0.894827	NA	0.101277	1.58295	NA	0.0336937	3.30188	up	0.00859637	2.60962	up	0.860423	1.04759	NA	0.646751	1.10713	NA	0.876859	1.01647
OsWD40-108	LOC_Os04g50660	Os.27704.1.A1_at	0.0248354	0.451944	down	0.0514162	0.57655	NA	0.24337	0.695346	NA	0.444173	0.850918	NA	0.273037	0.645466	NA	0.00646157	0.521417	NA	0.811502	0.916559	NA	0.0446804	0.837938	NA	0.180777	0.736696	NA	0.0186001	0.704803	NA	0.102009	0.733358	NA	0.0161364	0.625626	NA	0.331993	0.698683	NA	0.0157753	0.724272	NA	0.394512	0.768651	NA	0.104091	0.705544
OsWD40-109	LOC_Os04g51110	OsAffx.4143.1.S1_x_at	0.00021827	10.4516	up	0.00309939	9.51602	up	0.283791	11.8022	NA	0.0236708	13.6099	up	0.858102	1.09171	NA	0.113484	1.83204	NA	0.376364	7.78122	NA	0.202713	4.9116	NA	0.59487	1.13923	NA	0.0801341	1.7326	NA	0.338859	3.32486	NA	0.0490237	15.0287	up	0.0124841	20.8519	up	0.0742665	1.7547	NA	0.00720081	38.9451	up	0.000281227	43.5197
OsWD40-110	LOC_Os04g52870	Os.253.1.S1_at	0.00468646	1.99255	NA	0.00181961	2.1659	up	0.18929	2.12411	NA	0.0439803	2.27727	up	0.26583	6.40493	NA	0.00251083	7.78897	up	0.0224608	2.81801	up	0.0608007	5.40389	NA	0.0773173	3.25554	NA	0.0242741	4.22315	up	0.488632	1.24405	NA	0.336822	1.47158	NA	0.369618	1.54597	NA	0.00825209	4.03928	up	0.484663	1.19104	NA	0.0250333	1.65524
OsWD40-111	LOC_Os04g58130	Os.11640.1.S1_at	0.000574702	1.76766	NA	0.000997596	1.64424	NA	0.00468815	2.2335	up	0.0430343	2.36619	up	0.230691	0.628198	NA	0.0769688	0.73631	NA	0.0241573	0.442734	down	0.0196386	0.291895	down	0.364052	0.766497	NA	0.439175	3.00101	NA	0.0119558	2.92167	up	0.0107198	5.1072	up	0.00124243	2.53246	up	0.0748019	1.3162	NA	0.00155236	1.88844	NA	0.00286735	1.90187
OsWD40-112	LOC_Os04g58180	Os.32813.1.A1_at	0.132007	1.69462	NA	0.102257	1.52584	NA	0.162593	1.50127	NA	0.0539352	2.50726	NA	0.668445	1.47685	NA	0.076139	1.90993	NA	0.83534	1.08385	NA	0.136015	0.413038	NA	0.473015	1.49251	NA	0.155855	2.4059	NA	0.641901	1.12347	NA	0.0206442	3.02949	up	0.00809795	7.47547	up	0.0795393	1.77332	NA	3.35e-05	5.52046	up	0.000204327	5.62313
OsWD40-113	LOC_Os05g05210	Os.14992.1.S1_x_at	0.0196677	4.29732	up	0.00378606	4.76657	up	0.153138	8.47036	NA	0.025663	4.87555	up	0.11847	13.0739	NA	0.0185371	7.89069	up	0.112103	13.3941	NA	0.013238	22.9276	up	0.00316112	8.87272	up	0.00905546	6.25045	up	0.155139	3.27637	NA	0.135225	2.08545	NA	0.0176325	4.58917	up	0.057127	3.14935	NA	0.000269067	4.55376	up	0.000541913	4.85972
OsWD40-114	LOC_Os05g07710	Os.52780.1.S1_at	0.000513953	0.479748	down	0.00550474	0.422587	down	0.0306671	0.411853	down	0.0352059	0.488048	down	0.0279336	0.364708	down	0.0192457	0.308931	down	0.0163996	0.248838	down	0.0135661	0.148738	down	0.0158584	0.235226	down	0.067855	0.35093	NA	0.0225141	0.329349	down	0.76199	1.04233	NA	0.0313265	0.413679	down	0.741748	1.04349	NA	0.00247745	0.505699	NA	0.0033953	0.376217
OsWD40-115	LOC_Os05g15040	Os.51968.1.S1_a_at	0.000427888	0.470285	down	0.000389346	0.424436	down	0.180113	0.509196	NA	0.76503	0.944559	NA	0.974528	0.987984	NA	0.967255	1.00664	NA	0.953539	1.03552	NA	0.864324	0.954888	NA	0.882351	1.03283	NA	0.569969	1.17592	NA	0.256663	1.30308	NA	0.226949	1.26941	NA	0.41325	1.17249	NA	0.0680605	0.484374	NA	0.765864	0.922231	NA	0.187706	0.789425
OsWD40-116	LOC_Os05g16660	Os.48078.1.S1_at	0.0304387	0.490377	down	0.0469719	0.567268	NA	0.797155	1.14634	NA	0.848071	1.08693	NA	0.846276	1.09717	NA	0.980785	0.98993	NA	0.98359	1.01033	NA	0.941736	1.03175	NA	0.463399	1.33304	NA	0.923178	0.958442	NA	0.606231	0.759968	NA	0.879246	0.93682	NA	0.850038	1.07893	NA	0.766305	1.12486	NA	0.774573	1.06363	NA	0.732479	0.903518
OsWD40-118	LOC_Os05g33610	Os.17240.1.S1_at	0.026503	2.28572	up	0.319129	1.40471	NA	0.786981	1.10048	NA	0.0290661	2.21707	up	0.185622	1.7109	NA	0.33718	1.32815	NA	0.536755	1.40035	NA	0.57561	0.862866	NA	0.0867297	1.66301	NA	0.525838	1.15426	NA	0.115025	1.82317	NA	0.0390102	2.0163	up	0.571823	1.15822	NA	0.127285	1.49862	NA	0.0240861	2.69113	up	0.138913	2.19442
OsWD40-119	LOC_Os05g33710	Os.15190.1.A1_at	0.000599735	8.72472	up	0.000123892	10.8393	up	0.00164726	14.7478	up	0.00331956	9.53243	up	0.139649	11.8844	NA	0.0397224	6.8839	up	0.000202312	34.0599	up	0.0415095	28.1823	up	0.00763092	16.2494	up	0.0402103	8.60816	up	0.000918998	14.1261	up	0.0022017	14.0503	up	0.00363662	9.78912	up	0.011962	13.6558	up	2.29e-05	8.63205	up	0.000664161	8.17475
OsWD40-120	LOC_Os05g44320	Os.12402.1.S1_at	7.07e-06	0.292786	down	7.94e-05	0.401735	down	0.0245436	0.506845	NA	0.0261226	0.425308	down	0.338672	0.556378	NA	0.0365981	0.489045	down	0.239392	0.644595	NA	0.0650588	0.582339	NA	0.160098	0.785941	NA	0.037153	0.592856	NA	0.550435	0.909245	NA	0.0418951	0.423434	down	0.230502	0.862492	NA	0.0677909	0.647526	NA	0.199441	0.84999	NA	0.00303356	0.7108
OsWD40-121	LOC_Os05g46570	Os.32650.1.S1_at	0.793281	1.05779	NA	0.0271836	1.61606	NA	0.484519	1.43198	NA	0.484612	1.34062	NA	0.391567	1.4675	NA	0.901472	1.05162	NA	0.097577	2.22303	NA	0.371513	1.58472	NA	0.180693	1.78604	NA	0.532703	1.27407	NA	0.133684	1.92198	NA	0.689828	1.17663	NA	0.167917	1.90363	NA	0.543266	1.31977	NA	0.00679352	1.97349	NA	0.029318	1.64089
OsWD40-122	LOC_Os05g47890	Os.8991.1.S1_at	2.11e-05	0.180145	down	2.16e-05	0.260264	down	0.0540531	0.456057	NA	0.044944	0.397167	down	0.0651349	0.287572	NA	0.0347819	0.314392	down	0.0954595	0.330836	NA	0.0352577	0.22436	down	0.0426861	0.38486	down	0.0389017	0.343008	down	0.254279	0.723568	NA	0.0552367	0.38335	NA	0.184596	0.716219	NA	0.465599	0.858976	NA	0.0111968	0.59073	NA	0.000274697	0.424778
OsWD40-123	LOC_Os05g49590	Os.27654.1.S1_at	0.726658	0.934738	NA	0.326291	0.85637	NA	0.246679	0.706543	NA	0.288958	1.25661	NA	0.627911	1.04115	NA	0.0226055	0.833045	NA	0.890615	0.947332	NA	0.332088	0.856684	NA	0.772834	1.04777	NA	0.0924875	0.741061	NA	0.0913304	0.659265	NA	0.0060396	0.585184	NA	0.0170735	0.800208	NA	0.0554762	0.73122	NA	0.809013	0.976955	NA	0.117325	0.817104
OsWD40-124	LOC_Os06g04040	Os.27000.2.S1_x_at	0.222656	1.28578	NA	0.0328328	2.35563	up	0.0880639	1.61096	NA	0.0605544	1.38931	NA	0.486161	2.22166	NA	0.234157	0.792316	NA	0.0348044	1.90785	NA	0.504812	1.31462	NA	0.592659	0.977969	NA	0.871122	0.969103	NA	0.00891879	1.94815	NA	0.958986	0.984148	NA	0.00232819	2.06072	up	0.00969805	1.45513	NA	0.00898486	2.99498	up	0.0188092	2.25443
OsWD40-125	LOC_Os06g05180	Os.46583.1.S1_s_at	0.0209594	0.687651	NA	0.0453612	0.759869	NA	0.963134	0.982283	NA	0.419265	1.2271	NA	0.416343	1.29343	NA	0.638035	1.14779	NA	0.508133	0.794151	NA	0.719551	0.899489	NA	0.681392	1.11552	NA	0.66449	0.888685	NA	0.317311	1.25649	NA	0.0227347	2.28786	up	0.404523	1.20526	NA	0.796863	0.931559	NA	0.18169	1.22195	NA	0.139347	1.17019
OsWD40-126	LOC_Os06g07540	Os.9960.1.S1_at	5.19e-05	0.521566	NA	1.06e-05	0.403822	down	0.0270314	0.618504	NA	0.270473	0.935428	NA	0.592605	1.16569	NA	0.0674959	0.851491	NA	0.323822	1.14028	NA	0.850637	1.0369	NA	0.100345	1.45045	NA	0.476615	1.12489	NA	0.0890711	0.736433	NA	0.00537966	0.404127	down	0.0125943	0.595397	NA	0.0198597	0.685351	NA	5.39e-05	0.524255	NA	2.51e-06	0.459895
OsWD40-127	LOC_Os06g13140	OsAffx.27602.1.S1_at	0.101377	9.49306	NA	0.362601	13.8889	NA	0.0911788	17.2708	NA	0.259239	1.52083	NA	0.692566	1.375	NA	0.0926619	9.77083	NA	0.456413	7.4375	NA	0.426851	5.83333	NA	0.343413	1.5625	NA	0.306162	15.2292	NA	0.328669	4.125	NA	0.363877	1.97917	NA	0.722205	1.52083	NA	0.485316	1.97917	NA	0.429921	4.51389	NA	0.144894	13.2083
OsWD40-128	LOC_Os06g19660	Os.46082.1.S1_s_at	0.0209594	0.687651	NA	0.0453612	0.759869	NA	0.963134	0.982283	NA	0.419265	1.2271	NA	0.416343	1.29343	NA	0.638035	1.14779	NA	0.508133	0.794151	NA	0.719551	0.899489	NA	0.681392	1.11552	NA	0.66449	0.888685	NA	0.317311	1.25649	NA	0.0227347	2.28786	up	0.404523	1.20526	NA	0.796863	0.931559	NA	0.18169	1.22195	NA	0.139347	1.17019
OsWD40-129	LOC_Os06g30680	OsAffx.4977.1.S1_at	0.0252278	0.843137	NA	0.0305729	0.744	NA	0.113849	0.738152	NA	0.120505	0.825029	NA	0.0374745	1.27392	NA	0.823654	1.03259	NA	0.289019	1.27598	NA	0.0681735	1.37878	NA	0.047714	1.23058	NA	0.71485	1.02677	NA	0.00241228	2.26269	up	0.0239349	1.31195	NA	0.00333078	2.04057	up	0.0353675	1.59273	NA	6.1e-05	2.34304	up	4.68e-05	2.20074
OsWD40-130	LOC_Os06g39760	Os.15810.2.S1_x_at	0.385232	1.72767	NA	0.235615	3.2854	NA	0.00399058	5.1634	up	0.891418	1.12418	NA	0.535092	1.56863	NA	0.833772	1.11111	NA	0.516057	2.83007	NA	0.117546	0.51634	NA	0.107414	3.91503	NA	0.430452	2.97386	NA	0.459486	0.764706	NA	0.552092	2.30719	NA	0.268124	2.93464	NA	0.587607	1.4902	NA	0.620892	3.03486	NA	0.502129	2.13943
OsWD40-131	LOC_Os06g43690	OsAffx.15912.1.S1_at	7.67e-06	0.392634	down	9.77e-06	0.444615	down	0.0471712	0.653174	NA	0.0462142	0.655675	NA	0.488049	0.749318	NA	0.203853	0.830186	NA	0.107351	0.653213	NA	0.059905	0.693979	NA	0.1185	0.7807	NA	0.201668	0.856011	NA	0.594826	0.940805	NA	0.107378	0.757949	NA	0.929778	0.991368	NA	0.0173267	1.77639	NA	0.215158	1.07578	NA	0.0102151	0.771363
OsWD40-132	LOC_Os06g44030	Os.27240.1.S1_at	0.0428464	0.470424	down	0.051473	0.473626	NA	0.616122	0.727001	NA	0.660159	0.795546	NA	0.380846	0.507655	NA	0.252262	0.348921	NA	0.841349	0.900557	NA	0.96806	1.01795	NA	0.757579	0.851009	NA	0.333123	0.497216	NA	0.626862	1.23646	NA	0.625909	0.729854	NA	0.849563	0.913709	NA	0.392129	0.565205	NA	0.23001	1.49981	NA	0.67843	1.17381
OsWD40-133	LOC_Os06g44370	Os.4736.1.S1_at	3.68e-05	0.501983	NA	0.000101985	0.560059	NA	0.126549	0.760689	NA	0.0150283	0.712308	NA	0.434527	0.787507	NA	0.0303619	0.833579	NA	0.355223	0.811662	NA	0.0639694	0.571728	NA	0.173036	0.91001	NA	0.782084	0.992293	NA	0.398213	0.88774	NA	0.038319	0.612246	NA	0.00160613	1.72203	NA	0.216626	0.92779	NA	0.000189832	1.28884	NA	0.0832328	1.21126
OsWD40-135	LOC_Os06g50880	Os.18869.1.S1_at	0.0937806	0.855265	NA	0.00262901	0.662866	NA	0.000428368	0.5691	NA	0.392864	0.789771	NA	0.329665	1.67704	NA	0.0066587	1.93649	NA	0.122889	1.09899	NA	0.113963	0.68748	NA	0.00018112	1.73639	NA	0.0183957	1.43399	NA	0.166941	1.61662	NA	0.0114405	0.505274	NA	0.00548015	0.728823	NA	0.770191	0.952051	NA	0.0595239	0.789806	NA	0.000595344	0.53653
OsWD40-136	LOC_Os07g03160	Os.5896.1.S1_at	0.228608	0.778426	NA	0.0753809	0.681461	NA	0.970643	0.987752	NA	0.978531	0.991138	NA	0.456856	0.73025	NA	0.357321	0.654022	NA	0.786449	1.0893	NA	0.777587	1.0968	NA	0.457919	0.735725	NA	0.410924	0.699917	NA	0.94582	0.974315	NA	0.558608	1.21009	NA	0.0865039	2.06877	NA	0.803584	0.912857	NA	0.0179584	1.81013	NA	0.0719637	1.37296
OsWD40-137	LOC_Os07g09000	Os.19410.1.S1_at	0.00073094	2.57796	up	9.01e-05	1.88309	NA	0.0051539	2.33761	up	0.0132343	2.56485	up	0.235507	2.61217	NA	0.0915024	2.79878	NA	0.0387543	1.90351	NA	0.0156496	1.93436	NA	0.00659648	2.77356	up	0.0226574	2.82382	up	0.243164	1.67806	NA	0.179981	1.29124	NA	0.0145746	2.64235	up	0.0189301	1.86872	NA	0.00250946	2.22555	up	0.000477997	1.97073
OsWD40-138	LOC_Os07g12320	Os.33741.2.S1_x_at	7.59e-06	0.27396	down	2.21e-05	0.320849	down	0.134136	0.703081	NA	0.0879569	0.44139	NA	0.173357	0.460542	NA	0.0268214	0.406446	down	0.729889	0.827226	NA	0.0851227	0.500587	NA	0.277907	0.787424	NA	0.282823	0.692554	NA	0.450681	0.824958	NA	0.103452	0.580516	NA	0.601005	0.896992	NA	0.187773	0.800745	NA	0.261233	0.897342	NA	0.0890268	0.674643
OsWD40-139	LOC_Os07g14280	Os.10234.1.S1_at	0.419721	0.941591	NA	0.87945	0.992011	NA	0.251525	1.16523	NA	0.0463975	1.3182	NA	0.0773917	1.55305	NA	0.0191593	1.91445	NA	0.890981	1.01536	NA	0.297026	1.05375	NA	0.110795	1.44863	NA	0.206167	1.47582	NA	0.101744	1.53797	NA	0.00115429	1.90341	NA	0.215844	1.06972	NA	0.0189952	1.53868	NA	0.00118732	0.662139	NA	3.51e-06	0.627261
OsWD40-140	LOC_Os07g14830	Os.25286.1.S1_at	0.0936355	0.889833	NA	0.961646	0.996764	NA	0.249001	1.09698	NA	0.00409841	1.62768	NA	0.0699238	2.1927	NA	0.0224441	2.28076	up	0.20734	1.21732	NA	0.267993	1.30788	NA	0.0577495	1.56103	NA	0.0420352	1.93474	NA	0.102136	1.4755	NA	0.172418	1.08532	NA	0.030263	1.54075	NA	0.898085	0.987563	NA	0.00378203	1.39464	NA	0.0117189	1.37502
OsWD40-141	LOC_Os07g22220	Os.19522.1.A1_s_at	0.808831	0.969271	NA	0.447385	0.893732	NA	0.782243	1.11873	NA	0.486081	0.7926	NA	0.906662	1.04054	NA	0.805049	0.931892	NA	0.11224	1.81337	NA	0.17193	1.82242	NA	0.737662	1.0967	NA	0.610132	0.854205	NA	0.702088	1.10877	NA	0.621119	1.14275	NA	0.0641543	2.1047	NA	0.90724	0.967689	NA	0.000229529	2.47109	up	0.00101033	2.61587
OsWD40-142	LOC_Os07g22534	Os.30694.2.S1_at	0.00157316	0.456922	down	0.00183953	0.471532	down	0.394574	0.790645	NA	0.226968	0.660416	NA	0.503414	0.830533	NA	0.402135	0.785405	NA	0.54436	0.85249	NA	0.212528	0.644738	NA	0.425041	0.800693	NA	0.509464	0.844521	NA	0.497762	1.15981	NA	0.188582	0.608359	NA	0.694962	0.909311	NA	0.729895	0.916024	NA	0.740078	0.948852	NA	0.503481	0.911332
OsWD40-143	LOC_Os07g25440	Os.23952.1.S1_at	7.33e-07	0.254487	down	1.44e-06	0.337075	down	0.0218524	0.438146	down	0.013567	0.474853	down	0.0805128	0.456863	NA	0.00665764	0.350475	down	0.02306	0.53208	NA	0.0191893	0.550377	NA	0.0889696	0.703746	NA	0.0100036	0.418549	down	0.427342	0.935211	NA	0.0235266	0.341082	down	0.0132302	0.537741	NA	0.010782	0.490844	down	0.549272	1.04207	NA	0.0108854	0.821354
OsWD40-144	LOC_Os07g38430	Os.24649.1.S1_at	0.000173503	0.286713	down	8.27e-05	0.294649	down	0.099019	0.559856	NA	0.111513	0.591049	NA	0.360104	0.756937	NA	0.820858	0.959813	NA	0.137391	0.606626	NA	0.213754	0.670065	NA	0.547041	0.892204	NA	0.857467	0.949036	NA	0.271768	0.76552	NA	0.071763	0.471311	NA	0.270911	0.76466	NA	0.322874	0.79036	NA	0.00273401	0.525589	NA	0.00142232	0.487815
OsWD40-145	LOC_Os07g39950	OsAffx.16647.1.S1_at	0.90866	1.09171	NA	0.933293	1.08692	NA	0.397145	1.89952	NA	0.587543	1.69617	NA	0.827859	0.767943	NA	0.878309	1.15072	NA	0.837106	0.789474	NA	0.991675	0.985646	NA	0.842004	1.1866	NA	0.891145	1.18421	NA	0.760608	0.712919	NA	0.979537	0.976077	NA	0.209013	2.55981	NA	0.287538	2.4689	NA	0.0225264	3.46013	up	0.0212614	4.29506
OsWD40-146	LOC_Os07g40030	Os.6835.1.S1_at	3.88e-06	0.343719	down	1.24e-06	0.393444	down	0.02215	0.427043	down	0.00580361	0.357241	down	0.0171646	0.622493	NA	0.0279641	0.636612	NA	0.0295925	0.551416	NA	0.0187138	0.457588	down	0.00751165	0.436144	down	0.0269273	0.692876	NA	0.248946	0.737572	NA	0.00513121	0.315805	down	0.252722	1.23598	NA	0.0119502	0.540234	NA	0.271239	1.19838	NA	0.512436	0.947586
OsWD40-147	LOC_Os07g40930	Os.17414.1.S1_at	0.00165913	0.262622	down	0.000753993	0.342582	down	0.521414	0.847246	NA	0.267822	0.74908	NA	0.56891	0.685204	NA	0.287752	0.775513	NA	0.94301	1.02427	NA	0.202658	0.608856	NA	0.218767	1.40125	NA	0.912524	1.01945	NA	0.29364	1.45563	NA	0.474237	0.697938	NA	0.534945	1.1154	NA	0.356756	0.815235	NA	0.0414926	0.686771	NA	0.00784864	0.592899
OsWD40-148	LOC_Os07g46370	Os.6412.1.S1_at	0.00187708	0.723077	NA	0.000116516	0.60943	NA	0.0169874	0.615856	NA	0.0782893	0.871312	NA	0.315924	1.21164	NA	0.132842	1.11024	NA	0.00944187	0.752639	NA	0.140292	0.779587	NA	0.524581	0.955518	NA	0.321548	0.855573	NA	0.275376	1.12169	NA	0.0106066	1.20633	NA	0.280711	0.90623	NA	0.120139	0.796837	NA	0.0267425	1.07152	NA	0.171289	1.04542
OsWD40-149	LOC_Os07g46620	Os.44611.1.S1_at	0.00144563	0.442242	down	0.190548	0.769625	NA	0.836483	1.05028	NA	0.720724	0.917517	NA	0.442216	1.464	NA	0.437861	1.23368	NA	0.591562	1.26304	NA	0.847729	1.09298	NA	0.165984	1.44652	NA	0.232985	1.33671	NA	0.200013	1.76778	NA	0.566153	0.819659	NA	0.945872	0.982731	NA	0.695541	1.10646	NA	0.669231	0.948606	NA	0.461621	0.833018
OsWD40-150	LOC_Os07g47410	OsAffx.22521.1.S1_x_at	0.466924	0.714651	NA	0.975984	1.02687	NA	0.896244	0.896353	NA	0.327001	0.506718	NA	0.184955	0.293666	NA	0.312082	0.445298	NA	0.881734	1.08253	NA	0.464077	0.577735	NA	0.186022	0.276392	NA	0.215013	0.332054	NA	0.843284	0.913628	NA	0.321168	0.433781	NA	0.477694	0.65643	NA	0.745718	0.760077	NA	0.297788	2.11836	NA	0.264095	1.72937
OsWD40-151	LOC_Os07g49090	OsAffx.10351.1.S1_at	0.204453	6.72941	NA	0.440375	6.13725	NA	0.164825	2.54118	NA	0.150661	1.90588	NA	0.439957	2.88235	NA	0.346634	1.45882	NA	0.112224	5.05882	NA	0.120502	1.81176	NA	0.0235807	2.02353	up	0.213235	1.41176	NA	0.117891	0.623529	NA	0.268196	1.42353	NA	0.742471	1.18824	NA	0.577963	1.71765	NA	0.445643	2.66667	NA	0.527555	5.36863
OsWD40-152	LOC_Os08g01680	Os.23940.1.A1_at	0.625513	0.820928	NA	0.343586	0.651294	NA	0.820105	0.826375	NA	0.714535	1.28333	NA	0.566049	1.87071	NA	0.236325	2.8212	NA	0.626218	1.40291	NA	0.648869	1.36505	NA	0.713681	0.710194	NA	0.710142	0.678803	NA	0.523101	0.478964	NA	0.634361	0.624272	NA	0.125116	2.81942	NA	0.772957	0.778803	NA	0.000981591	3.54245	up	0.000496469	3.29477
OsWD40-153	LOC_Os08g04270	Os.18661.1.S1_at	0.94933	1.00953	NA	0.663187	1.09104	NA	0.366717	1.34632	NA	0.27572	1.36714	NA	0.0870936	1.83525	NA	0.165671	1.74665	NA	0.165908	2.08651	NA	0.0863186	1.77027	NA	0.521648	1.20135	NA	0.344271	1.28813	NA	0.130379	1.67159	NA	0.0442072	2.07066	up	0.150774	1.76952	NA	0.570949	1.21267	NA	0.00455294	1.95273	NA	0.0375374	1.72948
OsWD40-154	LOC_Os08g04290	OsAffx.16823.1.S1_at	0.547218	1.36961	NA	0.650372	1.43323	NA	0.0273113	0.154574	down	0.0251878	0.115142	down	0.108872	0.623028	NA	0.25703	0.470032	NA	0.824142	0.818612	NA	0.109261	0.318612	NA	0.98502	1.01104	NA	0.48735	0.769716	NA	0.304473	0.682965	NA	0.0420798	0.359621	down	0.0306507	0.192429	down	0.0652276	0.345426	NA	0.917889	1.05573	NA	0.935451	1.04364
OsWD40-155	LOC_Os08g06480	Os.15438.1.S1_at	0.240249	1.33677	NA	0.0131103	1.34406	NA	0.492063	0.748435	NA	0.487642	0.966088	NA	0.621087	1.15677	NA	0.544643	1.02718	NA	0.285934	1.51646	NA	0.264849	1.65265	NA	0.532744	0.946531	NA	0.119861	0.79585	NA	0.129681	1.54095	NA	0.0295395	1.57619	NA	0.0350074	1.38827	NA	0.64124	1.06405	NA	0.000670551	2.50376	up	0.00192078	2.91449
OsWD40-156	LOC_Os08g07960	Os.15548.1.S1_at	3.55e-06	0.517047	NA	4.77e-05	0.55111	NA	0.00292669	0.483166	down	0.0179849	0.526579	NA	0.163371	0.7679	NA	0.010476	0.609056	NA	0.0579576	0.734053	NA	0.0806633	0.731072	NA	0.0220321	0.825735	NA	0.00616302	0.660085	NA	0.0595202	0.82874	NA	0.0036189	0.562597	NA	0.101337	1.18637	NA	0.00718674	0.567273	NA	0.129813	1.12283	NA	0.484914	1.09293
OsWD40-157	LOC_Os08g18150	Os.18019.1.S1_at	0.0438086	0.462386	down	0.0444872	0.382472	down	0.337017	0.461816	NA	0.277452	0.366831	NA	0.188678	0.152166	NA	0.222687	0.25304	NA	0.205229	0.208397	NA	0.247543	0.308321	NA	0.24505	0.301862	NA	0.216625	0.233853	NA	0.318463	0.421733	NA	0.280504	0.360752	NA	0.277939	1.63203	NA	0.288303	0.37785	NA	0.0361714	1.90413	NA	0.0509966	1.8933
OsWD40-158	LOC_Os08g18880	Os.49857.1.S1_at	0.191149	0.493943	NA	0.82781	1.2795	NA	0.136579	0.550471	NA	0.420671	0.815612	NA	0.13629	0.362046	NA	0.582463	0.880215	NA	0.812558	1.08614	NA	0.410298	0.694482	NA	0.0385951	0.114401	down	0.48955	0.707941	NA	0.0632434	0.332436	NA	0.876099	1.03096	NA	0.0111568	2.92463	up	0.264996	0.716016	NA	0.000748544	7.35891	up	0.00377092	4.78286
OsWD40-159	LOC_Os08g21660	Os.7231.1.S1_s_at	0.0527781	0.625528	NA	0.106511	0.667282	NA	0.810428	1.08662	NA	0.906664	0.958403	NA	0.808473	0.86887	NA	0.913051	1.03948	NA	0.956618	1.02378	NA	0.965121	0.984468	NA	0.944064	1.02496	NA	0.78717	0.901879	NA	0.831832	1.09581	NA	0.726349	1.13764	NA	0.415449	1.34804	NA	0.860982	1.06226	NA	0.0500529	1.61562	NA	0.0143369	1.6397
OsWD40-160	LOC_Os08g31560	Os.4739.1.S1_at	0.907876	0.985397	NA	0.0915727	0.857631	NA	0.39526	1.26914	NA	0.169764	1.5171	NA	0.0193195	2.83792	up	0.0020767	3.11433	up	0.0619557	1.40176	NA	0.0599812	2.46496	NA	0.0130911	1.78642	NA	0.00984911	2.17281	up	0.111664	1.28879	NA	0.891297	1.01965	NA	0.0395289	1.62261	NA	0.0244094	1.68708	NA	0.000692462	1.67978	NA	0.00104192	1.86573
OsWD40-161	LOC_Os08g38570	Os.19179.1.S1_at	4.12e-06	0.226073	down	6.96e-06	0.240872	down	0.0215071	0.373119	down	0.0153815	0.419818	down	0.182224	0.585016	NA	0.0433968	0.658884	NA	0.114999	0.552156	NA	0.0819095	0.567982	NA	0.0393824	0.551883	NA	0.0361146	0.558782	NA	0.881097	1.0193	NA	0.0139727	0.231738	down	0.119258	0.805177	NA	0.0317251	0.598074	NA	0.969567	0.993867	NA	0.199836	0.828877
OsWD40-162	LOC_Os08g38880	Os.9948.1.S1_at	0.000245401	0.420763	down	0.0006288	0.501204	NA	0.141155	0.786696	NA	0.889828	0.912486	NA	0.470173	1.60551	NA	0.024594	1.50966	NA	0.25029	0.884514	NA	0.013002	0.236368	down	0.40853	0.930182	NA	0.243834	0.897873	NA	0.00878246	0.256002	down	0.00495198	0.0982023	down	0.00895942	0.295113	down	0.0198409	0.323966	down	9.88e-06	0.316771	down	0.0477566	0.647738
OsWD40-163	LOC_Os08g41900	Os.46763.1.S1_at	0.00331479	0.539275	NA	0.00308825	0.506772	NA	0.318335	0.700151	NA	0.549325	0.854909	NA	0.139709	0.566465	NA	0.126893	0.546601	NA	0.998662	1.00034	NA	0.615788	1.11469	NA	0.420697	0.762009	NA	0.162445	0.544033	NA	0.562888	0.875982	NA	0.811082	0.951322	NA	0.027684	2.17651	up	0.400689	1.19203	NA	0.000147201	2.77325	up	0.00138402	2.28516
OsWD40-164	LOC_Os08g44330	Os.13002.1.S1_at	1e-05	0.501648	NA	2.1e-05	0.419017	down	0.0108555	0.383761	down	0.0146308	0.493281	down	0.0166478	0.342836	down	0.0119958	0.41031	down	0.0152878	0.468424	down	0.0207416	0.397443	down	0.017224	0.533594	NA	0.0119668	0.429987	down	0.205371	0.880325	NA	0.0162271	0.495157	down	0.137351	1.191	NA	0.0341151	0.617565	NA	0.00127228	1.61834	NA	0.0153856	1.45298
OsWD40-165	LOC_Os09g04110	Os.17881.3.A1_at	0.101809	0.82354	NA	0.0592294	0.749896	NA	0.494249	0.816442	NA	0.833301	1.04452	NA	0.773148	1.07837	NA	0.245206	1.31053	NA	0.133392	0.536998	NA	0.492257	0.803434	NA	0.986439	0.996471	NA	0.97465	0.992978	NA	0.535021	1.15252	NA	0.0291987	2.08974	up	0.454029	1.1708	NA	0.742015	1.07036	NA	0.0135347	1.32852	NA	0.0974928	1.18705
OsWD40-166	LOC_Os09g06560	Os.53771.1.A2_at	0.182974	1.61806	NA	0.870937	1.05858	NA	0.613308	1.41604	NA	0.414031	1.63273	NA	0.375838	0.292318	NA	0.3337	0.217199	NA	0.293875	0.128144	NA	0.285811	0.109789	NA	0.319769	0.190007	NA	0.320318	0.188817	NA	0.549287	0.557444	NA	0.455199	1.62797	NA	0.053887	4.58549	NA	0.671876	0.696805	NA	0.000133525	5.32806	up	3.52e-06	6.67414
OsWD40-167	LOC_Os09g06680	OsAffx.17580.1.S1_at	0.28022	2.56889	NA	0.695949	1.45067	NA	0.722256	0.618667	NA	0.768544	1.29333	NA	0.651023	0.578667	NA	0.385696	0.144	NA	0.908223	0.869333	NA	0.489533	0.346667	NA	0.474627	1.89333	NA	0.418923	1.856	NA	0.865698	0.845333	NA	0.55556	0.426667	NA	0.253402	2.376	NA	0.636689	1.67733	NA	0.343515	2.26311	NA	0.244381	2.86578
OsWD40-168	LOC_Os09g09470	Os.24667.1.S1_at	0.886202	0.977274	NA	0.623695	0.87438	NA	0.964834	0.984978	NA	0.91703	0.965766	NA	0.633754	0.787809	NA	0.463706	0.738986	NA	0.533524	0.774231	NA	0.220446	0.452549	NA	0.51067	0.741586	NA	0.49007	0.713563	NA	0.975979	0.989022	NA	0.0374363	3.01661	up	0.024034	3.47349	up	0.59896	1.208	NA	0.000189028	3.4578	up	0.00109402	3.21498
OsWD40-169	LOC_Os09g12550	Os.19423.1.S1_at	0.000121302	0.368243	down	9.6e-05	0.36185	down	0.0243067	0.220842	down	0.0537108	0.433628	NA	0.0246675	0.244854	down	0.0231288	0.210343	down	0.0303994	0.288825	down	0.0290903	0.298337	down	0.0251221	0.252339	down	0.0355967	0.318451	down	0.0313692	0.334096	down	0.0312031	0.332017	down	0.10768	0.659667	NA	0.2128	0.768867	NA	0.312224	1.11663	NA	0.197271	0.793572
OsWD40-170	LOC_Os09g12710	Os.21026.1.S1_at	0.180268	0.776874	NA	0.0324381	0.679956	NA	0.272187	0.772115	NA	0.0440795	0.571746	NA	0.0543037	0.55747	NA	0.0955674	0.612944	NA	0.157034	0.805251	NA	0.368106	0.768565	NA	0.036554	0.577885	NA	0.0513096	0.586464	NA	0.102795	0.753402	NA	0.032038	0.47034	down	0.0664316	1.36398	NA	0.136687	0.760577	NA	0.0276622	1.37098	NA	0.00941854	1.51213
OsWD40-171	LOC_Os09g19900	Os.18123.1.S1_at	2.73e-07	0.236707	down	8.46e-06	0.264996	down	0.00307363	0.344202	down	0.0126501	0.528641	NA	0.00416688	0.410582	down	0.00945848	0.517077	NA	0.074866	0.506633	NA	0.0110478	0.472144	down	0.00787385	0.395321	down	0.00657754	0.495451	down	0.231065	0.829882	NA	0.00354541	0.329524	down	0.30947	0.949644	NA	0.00600423	0.528887	NA	0.000127198	0.561972	NA	0.00178323	0.556041
OsWD40-172	LOC_Os09g30090	OsAffx.6447.1.S1_at	0.144624	0.519768	NA	0.098338	0.514997	NA	0.556686	0.546012	NA	0.583248	1.40082	NA	0.779674	0.851738	NA	0.961845	1.02249	NA	0.497919	0.624744	NA	0.831084	0.844581	NA	0.799448	1.12065	NA	0.234835	0.270961	NA	0.87129	0.902863	NA	0.858153	0.907975	NA	0.610398	1.25256	NA	0.605547	1.26176	NA	0.0846733	0.475801	NA	0.642918	0.740627
OsWD40-173	LOC_Os09g36900	Os.49552.1.S1_at	0.169891	0.578963	NA	0.155624	0.50665	NA	0.911241	0.926522	NA	0.608481	1.35463	NA	0.247276	0.103169	NA	0.26083	0.147677	NA	0.395908	0.411233	NA	0.303725	0.245019	NA	0.268151	0.165048	NA	0.244749	0.102947	NA	0.332293	0.298241	NA	0.604189	0.637549	NA	0.406262	1.60059	NA	0.359502	0.345968	NA	0.0127847	2.28307	up	0.0780129	1.61167
OsWD40-174	LOC_Os09g39420	Os.4904.1.S1_at	7.96e-05	0.482583	down	0.000106353	0.400386	down	0.0369318	0.504254	NA	0.024053	0.518015	NA	0.229517	1.10703	NA	0.997292	1.0005	NA	0.0379166	0.671309	NA	0.0546463	0.709333	NA	0.361379	1.07017	NA	0.0655088	0.774114	NA	0.0134973	0.484943	down	0.103346	0.619723	NA	0.0467004	1.29283	NA	0.143837	0.595958	NA	0.0195473	1.20476	NA	0.477267	0.93533
OsWD40-175	LOC_Os10g01540	Os.23259.2.S1_x_at	1.94e-07	0.187412	down	8.98e-07	0.216198	down	0.0299429	0.263164	down	0.0103656	0.41841	down	0.0135566	0.375691	down	0.00607482	0.278432	down	0.0094263	0.391921	down	0.0167054	0.330087	down	0.0829337	0.720726	NA	0.0077407	0.361625	down	0.374001	0.929991	NA	0.00680833	0.273583	down	0.0252429	0.442134	down	0.00892622	0.382624	down	0.000295355	0.405827	down	9.22e-06	0.281932
OsWD40-176	LOC_Os10g32710	Os.12790.1.S1_at	2.3e-05	0.391826	down	7.41e-05	0.455468	down	0.0442696	0.527262	NA	0.0261685	0.392417	down	0.426066	0.79111	NA	0.283142	0.849708	NA	0.349735	0.847425	NA	0.124245	0.752661	NA	0.0671505	0.651679	NA	0.165089	0.802837	NA	0.0602535	0.605635	NA	0.0256664	0.385569	down	0.570542	0.932548	NA	0.105885	0.72226	NA	0.257497	0.939979	NA	0.10636	0.834327
OsWD40-177	LOC_Os10g32770	Os.24696.1.A1_s_at	0.00228953	0.344874	down	0.0789951	0.741503	NA	0.202333	0.830407	NA	0.0900672	0.516483	NA	0.617062	1.691	NA	0.157732	0.658908	NA	0.0166103	1.83608	NA	0.759722	1.12578	NA	0.14016	0.657583	NA	0.211803	0.676675	NA	0.0362437	1.72289	NA	0.360578	0.805144	NA	0.504323	0.840595	NA	0.0904636	0.540089	NA	0.00245799	0.631575	NA	0.0677874	1.15805
OsWD40-178	LOC_Os10g32880	Os.37656.1.S1_at	0.000930671	0.560572	NA	5.88e-05	0.520521	NA	0.0976756	0.859544	NA	0.0225542	0.752986	NA	0.248005	0.760043	NA	0.0337964	0.662432	NA	0.947902	0.99468	NA	0.120404	0.784929	NA	0.0386626	0.815961	NA	0.0153736	0.699631	NA	0.348232	0.866884	NA	0.169955	0.715223	NA	0.0224801	1.22908	NA	0.0236386	0.685907	NA	0.267003	1.1654	NA	0.816536	1.03762
OsWD40-179	LOC_Os10g35200	Os.27667.1.S1_at	0.00519536	8.83748	up	0.00070987	10.226	up	0.0592118	5.39053	NA	0.048453	5.30533	up	0.0966878	20.3302	NA	0.0554723	17.6201	NA	0.0618741	22.0059	NA	0.00109707	20.1172	up	7.6e-06	15.5822	up	0.0240597	14.4627	up	0.00855696	21.8355	up	0.00312933	9.07692	up	0.0264822	4.41775	up	0.0026544	5.54675	up	0.00123651	7.82012	up	0.021927	6.40394
OsWD40-180	LOC_Os10g39760	Os.26471.1.S1_at	0.667271	1.09572	NA	0.0149052	1.37278	NA	0.496686	1.13671	NA	0.0375961	1.55212	NA	0.365634	1.72224	NA	0.0930398	1.51617	NA	0.0207221	1.70192	NA	0.0637534	1.5153	NA	0.0767838	1.70561	NA	0.0235097	1.66987	NA	0.0318602	2.00991	up	0.667747	1.05512	NA	0.0421802	1.48571	NA	0.0341374	2.76687	up	0.0768327	1.88996	NA	1.58e-05	1.97357
OsWD40-181	LOC_Os11g03794	Os.8596.1.S1_at	0.0054792	0.428408	down	0.00181803	0.413568	down	0.369214	0.711435	NA	0.841841	0.948181	NA	0.141269	0.363116	NA	0.10455	0.357688	NA	0.32083	0.669311	NA	0.423689	0.75463	NA	0.299408	0.684509	NA	0.211517	0.564347	NA	0.698691	1.10535	NA	0.289664	0.67583	NA	0.215804	1.40386	NA	0.521542	0.816454	NA	0.00601917	1.54609	NA	0.0358515	1.38629
OsWD40-182	LOC_Os11g03990	Os.49735.1.S1_x_at	0.00715042	0.386007	down	0.0358254	0.569376	NA	0.34783	0.6078	NA	0.3313	0.590297	NA	0.916541	1.07304	NA	0.587073	0.782717	NA	0.896626	0.931088	NA	0.754526	0.866148	NA	0.54074	1.23398	NA	0.615298	0.807939	NA	0.643874	1.20115	NA	0.245081	0.450072	NA	0.406856	0.66253	NA	0.477678	0.721816	NA	0.0156258	0.431432	down	0.0127948	0.455023
OsWD40-183	LOC_Os11g07480	Os.54544.1.S1_at	0.644813	1.65968	NA	0.499205	1.95908	NA	0.935526	0.916168	NA	0.275951	2.3503	NA	0.844207	0.784431	NA	0.941619	1.07485	NA	0.650354	1.50898	NA	0.455792	2.19461	NA	0.615207	1.78443	NA	0.91737	1.15269	NA	0.923942	0.892216	NA	0.97898	1.02994	NA	0.181929	2.85329	NA	0.008171	12.2814	up	0.154305	3.26347	NA	0.828722	0.827345
OsWD40-184	LOC_Os11g07970	Os.26777.1.S1_at	0.489721	0.91317	NA	0.721966	0.953603	NA	0.0983921	0.780405	NA	0.888249	0.963791	NA	0.131034	1.49936	NA	0.0112914	1.64452	NA	0.0353869	1.50596	NA	0.00349276	2.13674	up	0.149292	1.1688	NA	0.0697802	1.22599	NA	0.682094	1.05197	NA	0.0428508	0.672524	NA	0.172323	1.62194	NA	0.89338	1.0114	NA	0.0247188	1.45588	NA	0.00700476	1.31541
OsWD40-185	LOC_Os11g08400	OsAffx.30881.1.S1_at	0.605842	1.27705	NA	0.57279	0.657649	NA	0.647757	0.633396	NA	0.690549	1.31716	NA	0.665962	0.652985	NA	0.760063	0.759328	NA	0.600299	0.576493	NA	0.872166	0.858209	NA	0.74054	0.685634	NA	0.945612	0.931903	NA	0.540517	0.434701	NA	0.448799	0.338619	NA	0.407955	0.271455	NA	0.604519	1.46922	NA	0.227458	0.4801	NA	0.563524	1.5115
OsWD40-186	LOC_Os11g10640	OsAffx.18786.1.S1_at	0.979625	0.985523	NA	0.0933312	1.6207	NA	0.367822	0.471227	NA	0.368843	1.61238	NA	0.293178	0.333333	NA	0.557299	0.688382	NA	0.291953	0.355049	NA	0.354039	0.424539	NA	0.622463	0.705755	NA	0.370294	0.44734	NA	0.292646	0.365907	NA	0.28452	0.319218	NA	0.403506	0.513572	NA	0.660837	0.684039	NA	0.0973917	0.340572	NA	0.884197	0.921462
OsWD40-188	LOC_Os11g10710	Os.12639.1.A1_at	0.00403439	0.339982	down	0.00158664	0.229752	down	0.00120741	0.168178	down	0.0309258	0.326383	down	0.000863666	0.148685	down	0.00433179	0.101768	down	0.000397553	0.139619	down	0.00339187	0.0621034	down	0.0487057	0.471668	down	0.00185499	0.232094	down	0.0146709	0.278105	down	0.503872	0.872167	NA	0.000898354	0.0659565	down	0.000326282	0.0528105	down	2.83e-05	0.0987458	down	5.65e-05	0.125189
OsWD40-189	LOC_Os11g38170	Os.26840.1.S1_at	4.46e-07	0.178736	down	4.76e-07	0.20573	down	0.00642805	0.305908	down	0.00936945	0.560069	NA	0.26135	0.603277	NA	0.00758296	0.494696	down	0.00918564	0.376685	down	0.0111809	0.447348	down	0.0184634	0.696392	NA	0.0273765	0.71505	NA	0.0942755	1.23752	NA	0.00835965	0.282823	down	0.204804	1.16418	NA	0.00678593	0.464539	down	0.0297444	0.722936	NA	6.8e-06	0.594595
OsWD40-190	LOC_Os11g39650	Os.20727.1.S1_at	0.00649832	0.662758	NA	0.00689883	0.651506	NA	0.116163	0.57934	NA	0.208991	0.711179	NA	0.165014	0.585973	NA	0.116237	0.578832	NA	0.0978072	0.533266	NA	0.117549	0.50913	NA	0.190139	0.683831	NA	0.10861	0.561446	NA	0.489617	0.849918	NA	0.47668	0.863875	NA	0.204775	0.706884	NA	0.303355	0.78322	NA	0.00137487	0.542088	NA	0.00119719	0.540615
OsWD40-191	LOC_Os11g43890	Os.12269.2.A1_at	0.000139978	0.347016	down	0.000829543	0.509873	NA	0.163237	0.415282	NA	0.0907593	0.423588	NA	0.0902302	0.486575	NA	0.0399817	0.2493	down	0.068615	0.357415	NA	0.044069	0.279514	down	0.477248	0.84265	NA	0.0512939	0.342472	NA	0.0516819	0.346401	NA	0.0766803	0.464637	NA	0.596322	1.09853	NA	0.0509215	0.290379	NA	0.0291976	1.38209	NA	0.203956	1.21597
OsWD40-193	LOC_Os12g03822	Os.49735.1.S1_x_at	0.00715042	0.386007	down	0.0358254	0.569376	NA	0.34783	0.6078	NA	0.3313	0.590297	NA	0.916541	1.07304	NA	0.587073	0.782717	NA	0.896626	0.931088	NA	0.754526	0.866148	NA	0.54074	1.23398	NA	0.615298	0.807939	NA	0.643874	1.20115	NA	0.245081	0.450072	NA	0.406856	0.66253	NA	0.477678	0.721816	NA	0.0156258	0.431432	down	0.0127948	0.455023
OsWD40-194	LOC_Os12g06810	Os.5167.1.S1_x_at	0.025085	0.663551	NA	0.0056801	0.625124	NA	0.167997	0.577197	NA	0.78757	0.942734	NA	0.186508	1.40017	NA	0.461841	1.21878	NA	0.730835	1.1058	NA	0.288832	1.36052	NA	0.324959	1.22791	NA	0.443822	1.16789	NA	0.42905	1.17343	NA	0.637518	0.900813	NA	0.825384	0.954983	NA	0.605199	0.892295	NA	0.210957	1.19236	NA	0.226042	1.22455
OsWD40-195	LOC_Os12g07450	Os.11721.1.S1_at	0.00908403	0.529712	NA	0.0218787	0.634348	NA	0.363644	0.693574	NA	0.921532	0.973723	NA	0.390805	1.30841	NA	0.982718	1.00675	NA	0.903162	1.04131	NA	0.913371	1.03041	NA	0.756907	1.08307	NA	0.740811	0.909798	NA	0.782831	1.07386	NA	0.977966	1.0073	NA	0.875436	0.957414	NA	0.900381	0.966833	NA	0.749592	1.0646	NA	0.469977	0.892986
OsWD40-197	LOC_Os12g19590	Os.8853.1.S1_at	2.41e-06	0.238365	down	4.84e-05	0.267538	down	0.00982328	0.397941	down	0.0144371	0.503708	NA	0.485408	0.64016	NA	0.0202982	0.598156	NA	0.24032	0.707191	NA	0.100034	0.716509	NA	0.0689496	0.691189	NA	0.0773113	0.703825	NA	0.315861	0.826227	NA	0.0094972	0.246122	down	0.851893	0.983169	NA	0.0345464	0.638843	NA	2.03e-05	0.492308	down	0.000133877	0.40804
OsWD40-199	LOC_Os12g41620	Os.8281.1.S1_at	0.000109267	0.516563	NA	0.000418632	0.680785	NA	0.000662817	0.598668	NA	0.0134559	0.547086	NA	0.646121	0.76467	NA	0.107794	0.650149	NA	0.875965	1.06277	NA	0.844127	0.944598	NA	0.074884	0.866211	NA	0.028248	0.689393	NA	0.172394	1.18074	NA	0.0998503	0.508146	NA	0.0302267	1.2761	NA	0.101331	0.721572	NA	8.76e-05	1.93378	NA	0.00396405	1.52497
OsWD40-200	LOC_Os12g42150	Os.20258.1.S1_at	1.91e-08	0.141232	down	4.85e-09	0.250652	down	0.00052538	0.461785	down	0.00960635	0.396456	down	0.715956	0.830159	NA	0.0737568	0.774962	NA	0.709339	0.82729	NA	0.329718	0.686321	NA	0.626841	0.968223	NA	0.598262	0.980866	NA	0.637231	1.22298	NA	0.0134669	0.30335	down	0.0155437	0.686536	NA	0.00797554	0.877107	NA	0.000827113	0.521734	NA	1.71e-05	0.398865
			No. of 2 fold up		16			17			7			14			5			12			6			7			8			10			7			17			26			11			41
			No. of 0.5 fold down		64			55			24			24			14			22			14			24			16			16			7			26			8			12			15
[truncated: 22 more columns]

## Sheet: Table S5b
Additional file 5b. Results of differential expression analysis under three phytohormone (NAA, GA3 and KT) treatments in Minghui 63. Differential expression genes have been taken p value less than 0.05 and fold change >2 or <0.5. When fold change >2, regulation is up, and when fold change <0.5, regulation is down.
			Phytohormone Treatment
Gene Name	Accession. No.	Probe Set ID	NAA Vs Seedling			GA3 Vs Seedling			KT Vs Seedling
			P value	Fold Change	regulation	P value	Fold Change	regulation	P value	Fold Change	regulation
OsWD40-1	LOC_Os01g03510	Os.19834.1.S1_at	0.000172521	1.56027	NA	0.00149833	1.22081	NA	0.369184	1.08001	NA
OsWD40-2	LOC_Os01g04870	Os.28010.1.S1_at	0.450972	0.816979	NA	0.573359	0.579647	NA	0.117962	0.378978	NA
OsWD40-3	LOC_Os01g07400	Os.10353.1.S1_at	0.932718	0.982541	NA	0.644329	1.49337	NA	0.630872	1.50166	NA
OsWD40-4	LOC_Os01g08190	Os.23654.1.S1_at	0.229439	1.64811	NA	0.791549	1.17839	NA	0.882457	1.11996	NA
OsWD40-5	LOC_Os01g08770	Os.17792.1.S1_at	0.00485724	1.83342	NA	0.00295641	1.54231	NA	9.9251e-05	2.19141	up
OsWD40-6	LOC_Os01g09020	Os.23033.1.S1_s_at	0.211384	1.29224	NA	0.0728964	1.56867	NA	0.236465	1.33221	NA
OsWD40-7	LOC_Os01g09252	Os.42888.2.S1_x_at	0.00870889	2.48341	up	0.049976	1.89456	NA	0.0296523	2.07126	up
OsWD40-8	LOC_Os01g10790	Os.1402.1.S1_at	0.369519	1.25571	NA	0.504155	1.05769	NA	0.599884	1.02507	NA
OsWD40-9	LOC_Os01g12930	OsAffx.22082.1.S1_x_at	0.192521	0.153368	NA	0.255869	0.150883	NA	0.244264	0.142055	NA
OsWD40-11	LOC_Os01g13730	Os.1228.1.S1_at	0.0574599	1.31378	NA	0.0645168	1.49976	NA	0.0902437	1.42138	NA
OsWD40-12	LOC_Os01g15020	Os.46044.1.S1_s_at	0.31791	0.918677	NA	0.46405	1.11912	NA	0.17367	1.05948	NA
OsWD40-13	LOC_Os01g21940	Os.1113.1.S1_at	0.000819092	1.39837	NA	0.000391192	1.58977	NA	0.00842732	1.53347	NA
OsWD40-14	LOC_Os01g28680	Os.9116.1.S1_at	0.00804051	1.93578	NA	0.12918	1.28525	NA	0.0146708	1.67763	NA
OsWD40-15	LOC_Os01g37120	Os.32193.2.S1_x_at	0.0298444	1.49857	NA	0.00200918	2.09778	up	0.00608845	1.89845	NA
OsWD40-16	LOC_Os01g39380	Os.9158.1.S1_at	0.00234486	1.67159	NA	0.00328735	1.19527	NA	0.000987634	1.38206	NA
OsWD40-17	LOC_Os01g42260	Os.7109.1.S1_a_at	0.454442	1.08425	NA	0.223688	1.10004	NA	0.13109	1.12325	NA
OsWD40-18	LOC_Os01g42270	OsAffx.11436.1.S1_x_at	0.208014	0.165775	NA	0.279251	2.46667	NA	0.602339	5.37778	NA
OsWD40-19	LOC_Os01g43250	Os.663.1.S1_at	0.0979772	0.806287	NA	0.10402	0.801404	NA	0.924587	1.00771	NA
OsWD40-20	LOC_Os01g44394	Os.7481.1.S1_at	0.173375	1.28669	NA	0.468705	1.40674	NA	0.468662	1.40379	NA
OsWD40-21	LOC_Os01g49290	Os.4684.1.S1_at	0.232124	1.09757	NA	0.388047	1.01832	NA	0.100613	1.11459	NA
OsWD40-22	LOC_Os01g50690	Os.50469.1.S1_x_at	0.00945293	1.78015	NA	0.059449	1.39907	NA	0.000593687	2.28502	up
OsWD40-23	LOC_Os01g51300	Os.12711.1.S1_at	0.518588	1.04607	NA	0.195104	0.946129	NA	0.359861	1.16379	NA
OsWD40-24	LOC_Os01g52640	Os.27322.2.S1_at	0.0282342	1.38537	NA	0.0257819	1.50403	NA	0.0199941	1.85637	NA
OsWD40-25	LOC_Os01g56860	Os.45992.1.S1_at	0.00152297	2.13141	up	0.00032045	3.19169	up	0.00436553	2.90394	up
OsWD40-26	LOC_Os01g57210	Os.5306.1.S1_at	0.31342	1.11122	NA	0.36263	1.15727	NA	0.938989	1.05701	NA
OsWD40-27	LOC_Os01g57720	Os.22812.1.S1_a_at	0.0183169	1.49514	NA	0.138807	1.29661	NA	0.923884	0.958301	NA
OsWD40-28	LOC_Os01g63900	Os.46280.1.A1_at	0.0177417	1.59742	NA	0.00431619	1.3807	NA	0.0042655	1.26581	NA
OsWD40-29	LOC_Os01g69970	Os.6419.1.S1_at	0.00943762	1.34956	NA	0.013502	1.54165	NA	0.0144683	1.89291	NA
OsWD40-30	LOC_Os01g70780	Os.15888.1.A1_at	0.0924929	1.15909	NA	0.00638307	1.62631	NA	0.00732367	1.58333	NA
OsWD40-31	LOC_Os01g71780	Os.33738.1.S1_at	0.341124	0.433667	NA	0.820172	3.23656	NA	0.996486	2.85484	NA
OsWD40-33	LOC_Os01g74146	Os.30006.1.S1_at	0.000799721	2.17594	up	0.00101618	2.41837	up	0.112909	1.65266	NA
OsWD40-35	LOC_Os02g03990	OsAffx.2499.1.S1_at	0.770449	0.817769	NA	0.272583	0.163251	NA	0.630867	0.788251	NA
OsWD40-36	LOC_Os02g04320	Os.8830.1.S1_at	4.41557e-05	1.42454	NA	0.000194306	1.3279	NA	0.00153295	1.23813	NA
OsWD40-37	LOC_Os02g06720	Os.19805.1.S1_at	0.00262641	1.42799	NA	0.00774921	1.65417	NA	0.00189527	1.7873	NA
OsWD40-38	LOC_Os02g11060	Os.54034.1.S1_at	0.316267	0.629883	NA	0.916288	5.83657	NA	0.288649	3.69903	NA
OsWD40-39	LOC_Os02g14790	Os.49813.1.S1_a_at	0.0798479	1.33458	NA	0.0136691	1.37459	NA	0.120829	1.17381	NA
OsWD40-40	LOC_Os02g18820	Os.16225.1.S1_at	0.0181611	1.37698	NA	0.0206337	1.54298	NA	0.00769789	1.48752	NA
OsWD40-41	LOC_Os02g19210	Os.17401.1.S1_at	0.0755558	1.30069	NA	0.151708	1.6247	NA	0.0810893	1.70742	NA
OsWD40-43	LOC_Os02g21490	Os.48039.1.A1_at	0.312045	1.1328	NA	0.0517524	0.996191	NA	0.0579509	1.00762	NA
OsWD40-44	LOC_Os02g33630	OsAffx.24557.1.S1_at	0.461238	0.252437	NA	0.60693	2.95283	NA	0.901623	5.37736	NA
OsWD40-45	LOC_Os02g33860	Os.8210.1.S1_at	0.0356759	0.757012	NA	0.316334	0.885454	NA	0.0704159	0.779652	NA
OsWD40-46	LOC_Os02g37856	Os.54111.1.S1_at	0.0303124	1.92155	NA	0.0127608	2.3729	up	0.00758618	2.31366	up
OsWD40-47	LOC_Os02g42590	Os.20037.1.S1_x_at	0.0113241	1.35171	NA	0.00725096	1.334	NA	0.00304163	1.34058	NA
OsWD40-48	LOC_Os02g44380	OsAffx.24722.1.S1_at	0.442405	1.25641	NA	0.467362	1.83976	NA	0.272096	2.03675	NA
OsWD40-49	LOC_Os02g45480	Os.23123.1.S2_at	0.0785183	1.15925	NA	0.0156137	1.15823	NA	0.0192439	1.19385	NA
OsWD40-50	LOC_Os02g45810	Os.49863.1.S1_at	0.121861	1.26599	NA	0.177965	1.02298	NA	0.0263073	1.20542	NA
OsWD40-51	LOC_Os02g47180	Os.26575.1.S1_at	0.0550533	1.58831	NA	0.160258	1.07491	NA	0.0495776	1.1673	NA
OsWD40-52	LOC_Os02g48964	Os.14995.1.S1_a_at	0.0686823	1.11231	NA	0.0107996	1.27535	NA	0.00484761	1.27431	NA
OsWD40-53	LOC_Os02g49090	Os.26580.1.A1_at	0.0878723	1.3832	NA	0.0645963	1.33753	NA	0.178768	1.22002	NA
OsWD40-54	LOC_Os02g50740	Os.55424.2.S1_at	0.402642	0.703365	NA	0.302634	0.698304	NA	0.395154	0.766958	NA
OsWD40-55	LOC_Os02g53140	Os.3433.1.S1_at	0.275146	1.13337	NA	0.671573	0.912428	NA	0.736892	0.993851	NA
OsWD40-56	LOC_Os02g54910	Os.15967.1.S1_at	0.775271	1.05098	NA	0.191607	1.05095	NA	0.286328	0.659312	NA
OsWD40-57	LOC_Os02g55340	Os.48038.1.S1_at	0.262315	1.25813	NA	0.162491	1.4187	NA	0.0769956	1.52962	NA
OsWD40-58	LOC_Os02g56880	Os.51812.1.S1_at	0.000299014	1.94261	NA	0.000291746	2.05195	up	0.0114785	1.86139	NA
OsWD40-59	LOC_Os02g57220	Os.18424.1.S1_at	0.000362504	1.5829	NA	0.000433052	1.61451	NA	0.209671	1.23133	NA
OsWD40-60	LOC_Os03g02440	Os.26476.1.S1_at	0.0281896	1.14081	NA	0.0212932	1.19375	NA	0.00567383	1.34335	NA
OsWD40-61	LOC_Os03g03150	Os.6063.1.S1_at	0.000169831	1.67401	NA	0.00108771	1.32434	NA	0.0129385	1.25572	NA
OsWD40-62	LOC_Os03g05210	Os.54611.1.S1_at	0.623277	0.738685	NA	0.233729	0.196108	NA	0.496277	0.37475	NA
OsWD40-63	LOC_Os03g05720	Os.9622.1.S1_at	0.24751	1.25414	NA	0.133844	1.39576	NA	0.017214	1.9513	NA
OsWD40-65	LOC_Os03g10990	Os.8953.1.S1_at	0.108398	1.27834	NA	0.0192555	1.32831	NA	0.177822	1.07049	NA
OsWD40-66	LOC_Os03g14980	Os.18899.1.S1_at	0.00599399	1.27956	NA	0.00119055	1.52865	NA	0.000112076	1.56581	NA
OsWD40-67	LOC_Os03g17780	Os.25009.1.A1_at	0.0129042	0.819987	NA	0.00484651	0.763379	NA	6.88627e-05	0.490491	down
OsWD40-68	LOC_Os03g18840	Os.53751.1.S1_at	0.0248016	1.68383	NA	0.00601373	1.51836	NA	0.0179895	1.58349	NA
OsWD40-69	LOC_Os03g19340	OsAffx.25142.1.S1_at	0.00136429	1.71157	NA	8.23156e-05	2.37992	up	0.00350671	1.87233	NA
OsWD40-70	LOC_Os03g21990	Os.46775.1.S1_at	0.474957	1.08812	NA	0.807987	0.975127	NA	0.873696	0.963092	NA
OsWD40-71	LOC_Os03g23909	Os.18521.1.A1_at	3.15292e-05	1.73252	NA	2.44545e-05	2.00193	up	1.37385e-05	1.97982	NA
OsWD40-73	LOC_Os03g26870	Os.27279.1.A1_at	0.575252	1.13945	NA	0.511956	1.16742	NA	0.126883	1.41584	NA
OsWD40-74	LOC_Os03g27970	Os.48059.1.S1_at	0.00483197	1.42921	NA	0.00270255	1.31357	NA	0.592664	0.959964	NA
OsWD40-76	LOC_Os03g33580	Os.24563.1.S1_at	0.031645	1.43574	NA	0.00243949	2.10253	up	0.00997842	2.02794	up
OsWD40-77	LOC_Os03g42710	OsAffx.25498.1.S1_at	0.0152504	0.227549	down	0.199588	0.565704	NA	0.0406654	0.315907	down
OsWD40-78	LOC_Os03g42770	Os.53974.1.S1_at	0.415548	1.23929	NA	0.285536	1.18892	NA	0.26783	1.27904	NA
OsWD40-79	LOC_Os03g43890	Os.37345.1.S1_at	0.739854	0.967223	NA	0.339725	0.871674	NA	0.611694	0.909752	NA
OsWD40-80	LOC_Os03g46650	OsAffx.25583.1.S1_at	0.356916	1.21084	NA	0.34114	1.626	NA	0.958661	1.31621	NA
OsWD40-81	LOC_Os03g47780	Os.45015.1.S1_at	0.00926904	1.29435	NA	0.00272034	1.20348	NA	0.398333	0.984549	NA
OsWD40-82	LOC_Os03g48090	Os.2852.1.S1_at	0.812316	1.04707	NA	0.989599	0.990839	NA	0.840971	1.04349	NA
OsWD40-83	LOC_Os03g49200	Os.56996.1.S1_at	0.102242	2.56122	NA	0.103271	4.28632	NA	0.16644	3.83333	NA
OsWD40-84	LOC_Os03g50340	Os.37960.1.S1_at	0.0421119	1.49889	NA	0.0890148	1.78624	NA	0.039868	2.04298	up
OsWD40-85	LOC_Os03g50350	Os.37960.2.S1_at	0.00512363	1.49113	NA	0.00606441	1.59438	NA	0.00898116	1.71356	NA
OsWD40-86	LOC_Os03g51550	Os.25532.1.S1_a_at	0.241564	1.25607	NA	0.135342	1.13733	NA	0.00792539	1.51114	NA
OsWD40-87	LOC_Os03g52470	OsAffx.13472.1.S1_at	0.38505	0.830924	NA	0.722612	0.806283	NA	0.059712	0.440081	NA
OsWD40-88	LOC_Os03g52794	Os.5965.1.S1_s_at	0.000732186	1.7525	NA	0.00134394	1.88677	NA	0.00867242	2.1273	up
OsWD40-89	LOC_Os03g52870	Os.49820.1.S1_at	0.365902	0.162216	NA	0.746697	2.57246	NA	0.515968	1.47101	NA
OsWD40-90	LOC_Os03g53280	Os.17980.1.S1_at	0.0258643	1.71599	NA	0.00611538	3.29996	up	0.00682422	3.36477	up
OsWD40-91	LOC_Os03g53510	Os.52844.1.S1_at	0.362077	0.876948	NA	0.38686	0.877293	NA	0.0677918	0.66984	NA
OsWD40-92	LOC_Os03g53530	Os.25518.1.S1_at	0.500674	0.937854	NA	0.175757	0.843907	NA	0.0167964	0.599642	NA
OsWD40-93	LOC_Os03g54770	Os.49335.1.S1_x_at	0.0204566	1.69809	NA	0.00693732	1.49803	NA	0.00413116	1.55234	NA
OsWD40-94	LOC_Os03g58570	Os.44984.2.S1_x_at	0.181896	0.547086	NA	0.299341	0.475074	NA	0.226389	0.421662	NA
OsWD40-95	LOC_Os03g61630	Os.10216.1.S1_at	0.0601048	0.876357	NA	0.0352286	0.899731	NA	0.755018	1.06261	NA
OsWD40-96	LOC_Os03g63470	Os.49864.1.S1_s_at	1.14563e-07	1.81381	NA	8.81132e-07	1.7201	NA	1.5175e-05	1.77536	NA
OsWD40-97	LOC_Os03g64110	Os.8431.1.S1_at	0.340317	1.0889	NA	0.105486	1.3565	NA	0.146562	1.37928	NA
OsWD40-98	LOC_Os03g64300	Os.12770.2.S1_x_at	0.125511	1.62126	NA	0.0400295	3.6301	up	0.0182643	3.95068	up
OsWD40-99	LOC_Os04g11880	Os.8814.1.S1_at	0.00614998	1.35783	NA	0.0302581	1.32007	NA	0.0071528	1.41931	NA
OsWD40-100	LOC_Os04g34080	Os.6188.1.S1_at	0.198841	0.839338	NA	0.0267674	0.67927	NA	0.189172	0.806233	NA
OsWD40-102	LOC_Os04g42880	Os.49846.1.S1_at	0.394781	1.09513	NA	0.402636	0.90454	NA	0.0981737	0.654307	NA
OsWD40-103	LOC_Os04g43130	Os.9512.1.A1_at	1.20072e-06	1.4833	NA	1.03969e-05	1.2988	NA	0.00679787	1.42995	NA
OsWD40-104	LOC_Os04g44700	Os.53736.1.S1_at	0.54743	0.738082	NA	0.946	0.57351	NA	0.868172	0.548675	NA
OsWD40-106	LOC_Os04g48010	Os.54349.1.S1_at	0.159138	1.08221	NA	0.00274485	1.20749	NA	0.0127739	1.27898	NA
OsWD40-108	LOC_Os04g50660	Os.27704.1.A1_at	0.196347	1.44758	NA	0.558475	1.76143	NA	0.347981	2.07238	NA
OsWD40-109	LOC_Os04g51110	OsAffx.4143.1.S1_x_at	0.0598878	1.43602	NA	0.0176385	1.9038	NA	0.0200274	1.90449	NA
OsWD40-110	LOC_Os04g52870	Os.253.1.S1_at	0.0945353	0.798476	NA	0.0322076	0.689802	NA	0.0747685	0.740262	NA
OsWD40-111	LOC_Os04g58130	Os.11640.1.S1_at	0.00128871	1.53819	NA	0.00211612	1.35586	NA	0.000503971	1.42188	NA
OsWD40-112	LOC_Os04g58180	Os.32813.1.A1_at	0.754808	0.944643	NA	0.747104	0.918739	NA	0.487893	0.758571	NA
OsWD40-113	LOC_Os05g05210	Os.14992.1.S1_x_at	0.0365909	1.5463	NA	0.0171459	1.20899	NA	0.0267177	1.12956	NA
OsWD40-114	LOC_Os05g07710	Os.52780.1.S1_at	0.458174	1.24172	NA	0.496774	3.08847	NA	0.536655	3.07555	NA
OsWD40-115	LOC_Os05g15040	Os.51968.1.S1_a_at	0.0226831	1.44295	NA	0.00167746	1.42019	NA	0.00446549	1.33706	NA
OsWD40-116	LOC_Os05g16660	Os.48078.1.S1_at	6.18571e-06	2.23919	up	1.54179e-08	2.08599	up	0.000856282	1.85408	NA
OsWD40-118	LOC_Os05g33610	Os.17240.1.S1_at	0.791829	1.07328	NA	0.345431	1.7336	NA	0.357822	1.77646	NA
OsWD40-119	LOC_Os05g33710	Os.15190.1.A1_at	0.325245	1.10997	NA	0.690239	1.12965	NA	0.246511	0.927991	NA
OsWD40-120	LOC_Os05g44320	Os.12402.1.S1_at	0.00530314	1.62296	NA	0.024523	1.25823	NA	0.0276038	1.74905	NA
OsWD40-121	LOC_Os05g46570	Os.32650.1.S1_at	0.0930722	0.828805	NA	0.0867476	0.837963	NA	0.00963713	0.724604	NA
OsWD40-122	LOC_Os05g47890	Os.8991.1.S1_at	2.28892e-05	1.59903	NA	4.26191e-05	1.58302	NA	0.000457429	1.70078	NA
OsWD40-123	LOC_Os05g49590	Os.27654.1.S1_at	0.250389	1.21167	NA	0.160897	1.62082	NA	0.330429	1.47591	NA
OsWD40-124	LOC_Os06g04040	Os.27000.2.S1_x_at	0.291925	0.740904	NA	0.666211	0.791999	NA	0.84932	0.914006	NA
OsWD40-125	LOC_Os06g05180	Os.46583.1.S1_s_at	7.91713e-05	1.65089	NA	0.000415542	1.49855	NA	0.00390068	1.87249	NA
OsWD40-126	LOC_Os06g07540	Os.9960.1.S1_at	0.0523375	1.44951	NA	0.025601	1.44469	NA	0.000728315	1.65752	NA
OsWD40-127	LOC_Os06g13140	OsAffx.27602.1.S1_at	0.439693	0.2205	NA	0.525933	1.99167	NA	0.423121	1.05833	NA
OsWD40-128	LOC_Os06g19660	Os.46082.1.S1_s_at	7.91713e-05	1.65089	NA	0.000415542	1.49855	NA	0.00390068	1.87249	NA
OsWD40-129	LOC_Os06g30680	OsAffx.4977.1.S1_at	0.264694	1.14898	NA	0.334819	1.49837	NA	0.605744	1.41249	NA
OsWD40-130	LOC_Os06g39760	Os.15810.2.S1_x_at	0.195816	0.22679	NA	0.315703	0.179688	NA	0.78333	0.502604	NA
OsWD40-131	LOC_Os06g43690	OsAffx.15912.1.S1_at	0.000176083	1.36854	NA	0.000186465	1.46485	NA	0.000105588	1.43667	NA
OsWD40-132	LOC_Os06g44030	Os.27240.1.S1_at	0.00277556	2.17117	up	0.00395644	2.21091	up	0.0193861	1.84811	NA
OsWD40-133	LOC_Os06g44370	Os.4736.1.S1_at	0.332629	1.08918	NA	0.55651	0.995035	NA	0.0880351	1.16056	NA
OsWD40-135	LOC_Os06g50880	Os.18869.1.S1_at	0.123162	1.21138	NA	0.856251	0.948224	NA	0.699141	0.972993	NA
OsWD40-136	LOC_Os07g03160	Os.5896.1.S1_at	0.00124034	1.54826	NA	0.0136049	1.40513	NA	0.00153946	1.73754	NA
OsWD40-137	LOC_Os07g09000	Os.19410.1.S1_at	0.00929564	0.828087	NA	0.0511931	0.978976	NA	0.999785	1.10016	NA
OsWD40-138	LOC_Os07g12320	Os.33741.2.S1_x_at	2.41062e-05	2.53142	up	8.84147e-05	2.25395	up	0.000924574	3.07365	up
OsWD40-139	LOC_Os07g14280	Os.10234.1.S1_at	0.00331453	1.26031	NA	0.00799203	1.29016	NA	0.0024552	1.4341	NA
OsWD40-140	LOC_Os07g14830	Os.25286.1.S1_at	0.329709	1.06633	NA	0.387257	0.954723	NA	0.450936	0.945082	NA
OsWD40-141	LOC_Os07g22220	Os.19522.1.A1_s_at	0.0131108	1.27269	NA	0.00596419	1.50785	NA	0.036794	1.32495	NA
OsWD40-142	LOC_Os07g22534	Os.30694.2.S1_at	0.000113656	1.83373	NA	0.000162165	2.00543	up	0.000657959	2.18695	up
OsWD40-143	LOC_Os07g25440	Os.23952.1.S1_at	0.00701745	1.52258	NA	0.0354337	1.41919	NA	0.0878497	1.38927	NA
OsWD40-144	LOC_Os07g38430	Os.24649.1.S1_at	0.736963	1.03241	NA	0.578608	0.867204	NA	0.815405	0.842265	NA
OsWD40-145	LOC_Os07g39950	OsAffx.16647.1.S1_at	0.843233	0.816581	NA	0.68796	1.20833	NA	0.810542	1.4875	NA
OsWD40-146	LOC_Os07g40030	Os.6835.1.S1_at	0.0926782	0.879728	NA	0.044959	0.861561	NA	0.197982	0.916503	NA
OsWD40-147	LOC_Os07g40930	Os.17414.1.S1_at	0.00741823	2.63715	up	0.00114817	2.04108	up	0.00892675	2.58128	up
OsWD40-148	LOC_Os07g46370	Os.6412.1.S1_at	0.00569977	1.30373	NA	0.0217093	1.40026	NA	0.0316731	1.54447	NA
OsWD40-149	LOC_Os07g46620	Os.44611.1.S1_at	0.0252279	1.50204	NA	0.0985026	0.982548	NA	0.0273263	1.20136	NA
OsWD40-150	LOC_Os07g47410	OsAffx.22521.1.S1_x_at	0.877823	0.861682	NA	0.763732	8.21951	NA	0.80565	5.14634	NA
OsWD40-151	LOC_Os07g49090	OsAffx.10351.1.S1_at	0.498584	0.270288	NA	0.606042	0.118852	NA	0.548864	0.0952869	NA
OsWD40-152	LOC_Os08g01680	Os.23940.1.A1_at	0.0496593	1.47876	NA	0.0571045	1.90461	NA	0.996089	1.30467	NA
OsWD40-153	LOC_Os08g04270	Os.18661.1.S1_at	0.0256817	1.45061	NA	0.0302	1.35176	NA	0.009941	1.81763	NA
OsWD40-154	LOC_Os08g04290	OsAffx.16823.1.S1_at	0.370089	0.387381	NA	0.446106	0.33104	NA	0.960636	0.672018	NA
OsWD40-155	LOC_Os08g06480	Os.15438.1.S1_at	0.340806	1.07487	NA	0.178051	1.17425	NA	0.381915	1.13556	NA
OsWD40-156	LOC_Os08g07960	Os.15548.1.S1_at	0.239344	0.899823	NA	0.366328	0.920039	NA	0.916432	0.987959	NA
OsWD40-157	LOC_Os08g18150	Os.18019.1.S1_at	0.101259	1.70017	NA	0.11911	32.6471	NA	0.119301	32.598	NA
OsWD40-158	LOC_Os08g18880	Os.49857.1.S1_at	0.609222	0.482819	NA	0.704452	1.19796	NA	0.780978	1.39388	NA
OsWD40-159	LOC_Os08g21660	Os.7231.1.S1_s_at	0.0257715	1.4488	NA	0.0313454	1.50639	NA	0.0320902	1.50795	NA
OsWD40-160	LOC_Os08g31560	Os.4739.1.S1_at	0.294487	1.07612	NA	0.233368	1.05427	NA	0.757422	0.981425	NA
OsWD40-161	LOC_Os08g38570	Os.19179.1.S1_at	0.20392	1.23832	NA	0.335957	1.36135	NA	0.298231	1.43508	NA
OsWD40-162	LOC_Os08g38880	Os.9948.1.S1_at	0.113935	1.26647	NA	0.223292	1.14228	NA	0.806831	0.895005	NA
OsWD40-163	LOC_Os08g41900	Os.46763.1.S1_at	0.0348167	1.67773	NA	0.0421499	1.03194	NA	0.0434642	1.19313	NA
OsWD40-164	LOC_Os08g44330	Os.13002.1.S1_at	0.584872	1.05553	NA	0.689293	0.93292	NA	0.732844	0.928378	NA
OsWD40-165	LOC_Os09g04110	Os.17881.3.A1_at	0.00375002	1.39726	NA	0.00923044	1.58602	NA	0.0242041	1.64427	NA
OsWD40-166	LOC_Os09g06560	Os.53771.1.A2_at	0.00242354	1.97875	NA	0.0107902	1.41376	NA	0.0336452	1.33154	NA
OsWD40-167	LOC_Os09g06680	OsAffx.17580.1.S1_at	0.468064	0.443015	NA	0.437701	0.164662	NA	0.590595	0.575188	NA
OsWD40-168	LOC_Os09g09470	Os.24667.1.S1_at	0.0494086	1.57104	NA	0.0926549	1.16357	NA	0.135532	1.10544	NA
OsWD40-169	LOC_Os09g12550	Os.19423.1.S1_at	0.575659	0.934071	NA	0.30727	0.99108	NA	0.321433	0.966303	NA
OsWD40-170	LOC_Os09g12710	Os.21026.1.S1_at	0.653162	1.07843	NA	0.830271	1.05952	NA	0.61255	0.930797	NA
OsWD40-171	LOC_Os09g19900	Os.18123.1.S1_at	0.0902999	1.38033	NA	0.0190316	1.44745	NA	0.0699171	1.29845	NA
OsWD40-172	LOC_Os09g30090	OsAffx.6447.1.S1_at	0.83594	0.931171	NA	0.954642	1.29319	NA	0.78052	1.16754	NA
OsWD40-173	LOC_Os09g36900	Os.49552.1.S1_at	0.0510947	1.77965	NA	0.0169495	3.38502	up	0.0102342	3.63028	up
OsWD40-174	LOC_Os09g39420	Os.4904.1.S1_at	0.000953072	1.93392	NA	0.0012893	2.1132	up	0.0141603	1.84954	NA
OsWD40-175	LOC_Os10g01540	Os.23259.2.S1_x_at	0.0185195	1.47192	NA	0.0197891	1.37582	NA	0.0540621	1.36202	NA
OsWD40-176	LOC_Os10g32710	Os.12790.1.S1_at	0.426904	1.07252	NA	0.33667	1.1642	NA	0.0549196	1.25301	NA
OsWD40-177	LOC_Os10g32770	Os.24696.1.A1_s_at	0.0973891	1.34655	NA	0.0534681	1.27502	NA	0.444896	1.0281	NA
OsWD40-178	LOC_Os10g32880	Os.37656.1.S1_at	0.000280551	1.65553	NA	0.000505903	1.74591	NA	0.155424	1.32798	NA
OsWD40-179	LOC_Os10g35200	Os.27667.1.S1_at	0.147915	0.764379	NA	0.388249	0.988519	NA	0.123419	0.847717	NA
OsWD40-180	LOC_Os10g39760	Os.26471.1.S1_at	0.0428679	0.799635	NA	0.0495405	0.884058	NA	0.00694852	0.742896	NA
OsWD40-181	LOC_Os11g03794	Os.8596.1.S1_at	0.0549337	1.26304	NA	0.0124921	1.34971	NA	0.0784784	1.14252	NA
OsWD40-182	LOC_Os11g03990	Os.49735.1.S1_x_at	0.273121	1.17973	NA	0.34693	1.10022	NA	0.515215	1.08007	NA
OsWD40-183	LOC_Os11g07480	Os.54544.1.S1_at	0.380898	0.38971	NA	0.508278	3.35577	NA	0.685298	8.06731	NA
OsWD40-184	LOC_Os11g07970	Os.26777.1.S1_at	0.794161	1.03548	NA	0.421431	0.955745	NA	0.822648	1.04066	NA
OsWD40-185	LOC_Os11g08400	OsAffx.30881.1.S1_at	0.613027	1.38723	NA	0.739054	0.941365	NA	0.502898	1.16311	NA
OsWD40-186	LOC_Os11g10640	OsAffx.18786.1.S1_at	0.0073851	0.402635	down	0.00426611	0.302139	down	0.0046113	0.235963	down
OsWD40-188	LOC_Os11g10710	Os.12639.1.A1_at	0.696059	0.746794	NA	0.70679	6.18548	NA	0.545416	4.93548	NA
OsWD40-189	LOC_Os11g38170	Os.26840.1.S1_at	0.00395413	1.77116	NA	0.00122522	1.80027	NA	0.0164121	1.99514	NA
OsWD40-190	LOC_Os11g39650	Os.20727.1.S1_at	0.014219	0.742517	NA	0.0703274	0.863167	NA	0.270339	0.907151	NA
OsWD40-191	LOC_Os11g43890	Os.12269.2.A1_at	0.00544356	0.731055	NA	0.270464	1.1106	NA	0.779508	0.990102	NA
OsWD40-193	LOC_Os12g03822	Os.49735.1.S1_x_at	0.273121	1.17973	NA	0.34693	1.10022	NA	0.515215	1.08007	NA
OsWD40-194	LOC_Os12g06810	Os.5167.1.S1_x_at	0.00133507	1.30951	NA	0.000335745	1.42258	NA	0.000248372	1.55419	NA
OsWD40-195	LOC_Os12g07450	Os.11721.1.S1_at	0.00442483	1.32807	NA	0.00219241	1.46406	NA	0.000202227	1.63948	NA
OsWD40-197	LOC_Os12g19590	Os.8853.1.S1_at	0.607503	1.14114	NA	0.670075	1.02303	NA	0.892386	0.888908	NA
OsWD40-199	LOC_Os12g41620	Os.8281.1.S1_at	0.0843117	1.23032	NA	0.34441	0.971284	NA	0.570158	0.957663	NA
OsWD40-200	LOC_Os12g42150	Os.20258.1.S1_at	0.00460858	1.41586	NA	0.000387568	1.5796	NA	0.0147516	1.76098	NA
