# Supplementary material for: Genomic survey, expression profile and co-expression network analysis of OsWD40 family in rice
Source: BMC Genomics. 2012 Mar 20;13:100. doi: 10.1186/1471-2164-13-100 (PMC3329404; doi:10.1186/1471-2164-13-100)
Supplement: Additional file 6 — Table S6 Identification of the cis-elements in the promoter of OsWD40 genes showing response to treatments of three phytohormones (NAA, GA3 and KT). NF indicates not found. [file 1471-2164-13-100-S6.XLS]

## Sheet: Table S6
Additional file 6. Identification of the cis-elements in the promoter of OsWD40 genes showing response to treatments of three phytohormones (NAA, GA3 and KT). NF indicates not found.
Gene Name	Accession No.	CTK regulation cis-elements		IAA/AUXIN regulation cis-elements											GA regulation cis-elements								ABA regulation cis-elements																							ETHYLENE regulation cis-elements
		CPBCSPOR	ARR1AT	AUXRETGA2GMGH3	ARFAT	AUXREPSIAA4	D4GMAUX28	SITEIIBOSPCNA	CATATGGMSAUR	GGTCCCATGMSAUR	NTBBF1ARROLB	SEBFCONSSTPR10A	SURECOREATSULTR11	ASF1MOTIFCAMV	GARE1OSREP1	GARE2OSREP1	MYBGAHV	OPAQUE2ZMB32	PYRIMIDINEBOXOSRAMY1A	TATCCACHVAL21	WRKY71OS	GAREAT	ABADESI1	ABREATCONSENSUS	ABREATRD22	ABREAZMRAB28	ABREOSRAB21	ABREZMRAB28	ABRELATERD1	ABRERATCAL	ABRETAEM	ACGTABREMOTIFA2OSEM	DPBFCOREDCDC3	DRE1COREZMRAB17	EMBP1TAEM	GADOWNAT	LTRECOREATCOR15	GRAZMRAB28	MYBATRD22	MYCATRD22	PROXBBNNAPA	RYREPEATBNNAPA	RYREPEATVFLEB4	SBOXATRBCS	DRE2COREZMRAB17	GCCCORE	ERELEE4
OsWD40-5	LOC_Os01g08770	NF	24	NF	1	NF	NF	NF	2	NF	NF	1	2	2	2	NF	NF	NF	3	NF	9	NF	NF	NF	NF	NF	NF	NF	1	1	NF	1	1	NF	NF	1	NF	NF	NF	3	NF	NF	NF	NF	NF	2	NF
OsWD40-6	LOC_Os01g09020	1	26	NF	3	NF	NF	NF	NF	NF	NF	2	4	2	1	NF	1	NF	2	NF	11	1	NF	NF	NF	NF	1	NF	2	1	NF	NF	NF	NF	NF	NF	1	1	1	3	NF	1	NF	NF	NF	10	NF
OsWD40-7	LOC_Os01g09252	4	21	NF	1	NF	NF	NF	6	NF	1	NF	3	NF	NF	NF	NF	NF	1	NF	6	NF	NF	NF	NF	NF	NF	NF	1	3	NF	NF	2	NF	NF	NF	3	NF	NF	NF	NF	1	NF	NF	1	NF	1
OsWD40-15	LOC_Os01g37120	2	18	NF	2	NF	NF	NF	4	NF	2	2	3	NF	NF	NF	1	NF	2	NF	16	1	NF	NF	NF	NF	NF	NF	5	1	NF	NF	1	NF	NF	NF	NF	NF	NF	1	NF	1	NF	1	NF	NF	NF
OsWD40-16	LOC_Os01g39380	1	20	NF	NF	NF	NF	NF	NF	NF	1	NF	6	1	NF	NF	1	NF	1	NF	9	1	NF	NF	NF	NF	NF	NF	6	3	NF	NF	2	3	NF	NF	3	NF	1	1	NF	1	NF	NF	NF	5	NF
OsWD40-22	LOC_Os01g50690	NF	18	NF	NF	NF	NF	NF	NF	NF	1	2	2	3	NF	NF	1	NF	1	NF	12	2	NF	NF	NF	NF	3	NF	7	3	NF	1	5	NF	NF	1	14	NF	1	1	NF	1	NF	2	NF	4	NF
OsWD40-25	LOC_Os01g56860	2	13	NF	NF	1	NF	NF	NF	1	1	NF	1	2	NF	NF	NF	NF	6	NF	11	NF	NF	NF	NF	NF	NF	NF	3	2	NF	NF	8	NF	NF	NF	1	NF	3	NF	1	2	NF	NF	NF	1	NF
OsWD40-27	LOC_Os01g57720	2	25	NF	NF	NF	NF	NF	NF	NF	2	NF	NF	NF	1	NF	NF	NF	1	NF	8	NF	NF	NF	NF	NF	NF	NF	NF	NF	NF	NF	2	NF	NF	NF	1	NF	NF	1	NF	2	NF	NF	NF	NF	NF
OsWD40-28	LOC_Os01g63900	NF	16	NF	1	NF	NF	NF	NF	NF	14	1	2	1	NF	NF	1	1	1	NF	8	1	NF	NF	NF	NF	NF	NF	1	1	NF	NF	NF	NF	NF	NF	2	NF	NF	NF	NF	3	NF	NF	1	NF	17
OsWD40-33	LOC_Os01g74146	1	11	NF	2	NF	NF	NF	2	NF	NF	1	5	2	NF	NF	1	NF	NF	NF	8	1	NF	NF	NF	NF	NF	NF	5	2	NF	1	2	1	NF	1	3	NF	NF	1	NF	3	2	NF	NF	6	NF
OsWD40-46	LOC_Os02g37856	5	23	1	2	NF	NF	NF	NF	NF	NF	3	3	4	NF	NF	1	NF	3	NF	8	1	NF	NF	NF	NF	NF	NF	2	NF	NF	1	1	NF	NF	NF	1	NF	NF	1	NF	1	NF	NF	1	NF	1
OsWD40-58	LOC_Os02g56880	4	20	NF	NF	NF	NF	NF	6	NF	4	NF	1	1	NF	NF	NF	NF	1	NF	11	NF	NF	NF	NF	NF	NF	NF	2	NF	NF	NF	2	NF	NF	NF	NF	NF	NF	1	NF	NF	NF	NF	NF	NF	1
OsWD40-69	LOC_Os03g19340	1	19	NF	NF	NF	1	NF	4	NF	3	NF	1	1	NF	NF	1	NF	1	NF	11	1	NF	NF	NF	NF	NF	NF	2	1	NF	NF	2	NF	NF	NF	NF	NF	NF	4	1	2	NF	NF	NF	NF	NF
OsWD40-71	LOC_Os03g23909	1	27	NF	NF	NF	NF	NF	NF	NF	1	NF	NF	3	NF	NF	2	NF	8	NF	8	2	NF	NF	NF	NF	NF	NF	3	5	NF	NF	4	2	NF	NF	6	NF	NF	1	NF	3	NF	NF	NF	NF	1
OsWD40-76	LOC_Os03g33580	2	13	NF	1	NF	NF	NF	2	NF	NF	2	4	NF	2	NF	NF	NF	NF	NF	13	NF	NF	NF	NF	NF	NF	NF	2	1	NF	NF	3	NF	NF	NF	3	NF	3	NF	NF	NF	NF	NF	2	1	NF
OsWD40-77	LOC_Os03g42710	NF	16	NF	1	NF	NF	NF	4	NF	5	1	5	2	NF	NF	2	NF	2	1	11	3	NF	1	1	NF	NF	NF	5	2	1	3	7	NF	1	1	3	NF	NF	3	NF	3	NF	NF	NF	NF	1
OsWD40-84	LOC_Os03g50340	1	23	NF	NF	NF	NF	NF	NF	NF	3	NF	1	NF	NF	NF	NF	NF	3	1	11	NF	NF	NF	NF	NF	NF	NF	NF	NF	NF	NF	1	NF	NF	NF	NF	NF	NF	3	NF	2	NF	NF	NF	NF	NF
OsWD40-88	LOC_Os03g52794	4	3	NF	1	NF	NF	NF	NF	NF	NF	1	6	2	NF	NF	NF	NF	3	1	9	NF	NF	NF	NF	NF	1	NF	3	2	NF	1	NF	NF	NF	NF	1	NF	NF	NF	NF	NF	NF	NF	NF	8	NF
OsWD40-90	LOC_Os03g53280	1	17	NF	NF	NF	NF	NF	NF	NF	1	NF	NF	3	2	NF	NF	NF	1	NF	18	NF	NF	NF	NF	NF	NF	NF	1	NF	NF	NF	2	NF	NF	NF	NF	NF	NF	2	NF	4	NF	NF	NF	1	NF
OsWD40-93	LOC_Os03g54770	2	21	NF	NF	NF	NF	NF	NF	NF	3	NF	2	1	NF	NF	2	NF	1	NF	10	2	NF	NF	NF	NF	NF	NF	NF	NF	NF	NF	4	NF	NF	NF	2	NF	NF	NF	NF	2	NF	NF	1	NF	NF
OsWD40-98	LOC_Os03g64300	1	29	NF	NF	NF	NF	NF	NF	NF	2	NF	2	1	NF	1	NF	NF	2	NF	11	NF	NF	NF	NF	NF	NF	NF	NF	1	NF	NF	NF	NF	NF	NF	4	NF	NF	NF	NF	1	NF	NF	1	1	NF
OsWD40-116	LOC_Os05g16660	2	9	NF	2	NF	NF	1	6	NF	2	3	3	1	NF	NF	3	NF	1	NF	13	3	NF	NF	NF	NF	NF	NF	NF	1	NF	NF	3	NF	NF	NF	NF	NF	1	3	NF	7	2	NF	NF	NF	NF
OsWD40-124	LOC_Os06g04040	3	12	1	1	NF	NF	NF	NF	NF	2	1	3	4	NF	NF	NF	NF	1	NF	13	NF	NF	NF	NF	NF	NF	NF	2	3	NF	2	1	NF	NF	NF	3	NF	NF	2	NF	2	NF	NF	2	3	NF
OsWD40-131	LOC_Os06g43690	2	8	NF	NF	NF	NF	NF	NF	NF	2	NF	2	3	NF	2	2	NF	NF	NF	14	3	NF	NF	NF	NF	NF	NF	2	NF	NF	NF	4	NF	NF	NF	2	NF	NF	3	NF	3	NF	NF	1	2	NF
OsWD40-132	LOC_Os06g44030	1	9	2	NF	NF	NF	1	NF	NF	1	1	3	8	NF	NF	NF	1	2	NF	17	NF	NF	2	NF	1	NF	2	6	2	NF	4	4	NF	1	NF	7	NF	1	7	NF	1	NF	1	NF	10	NF
OsWD40-138	LOC_Os07g12320	NF	15	NF	2	NF	NF	NF	NF	NF	NF	1	5	4	NF	NF	1	NF	NF	NF	14	1	NF	NF	NF	NF	NF	NF	NF	NF	NF	NF	1	1	NF	NF	3	NF	1	1	NF	NF	NF	NF	NF	2	2
OsWD40-142	LOC_Os07g22534	NF	26	NF	1	NF	NF	NF	NF	NF	NF	NF	2	3	NF	NF	2	NF	1	NF	7	2	NF	NF	NF	NF	NF	NF	2	2	NF	NF	1	NF	NF	NF	6	NF	1	1	NF	2	NF	NF	6	NF	NF
OsWD40-147	LOC_Os07g40930	NF	20	NF	NF	1	NF	NF	2	1	1	NF	1	5	NF	NF	1	NF	2	NF	20	1	1	1	1	NF	NF	NF	8	4	NF	2	2	NF	NF	1	NF	NF	1	2	NF	2	NF	NF	NF	1	2
OsWD40-152	LOC_Os08g01680	1	20	NF	1	NF	NF	NF	NF	NF	1	1	2	2	NF	NF	2	NF	1	NF	9	2	NF	NF	NF	NF	NF	NF	2	2	NF	NF	2	NF	NF	NF	NF	NF	NF	NF	NF	2	NF	NF	NF	NF	1
OsWD40-163	LOC_Os08g41900	NF	26	NF	NF	NF	NF	NF	2	NF	NF	NF	3	1	NF	NF	3	NF	1	NF	6	3	NF	NF	NF	NF	1	NF	4	1	NF	NF	1	NF	NF	NF	1	NF	NF	1	NF	2	NF	NF	NF	1	NF
OsWD40-166	LOC_Os09g06560	NF	10	1	NF	NF	NF	NF	NF	NF	NF	NF	2	14	NF	NF	1	NF	1	NF	21	1	NF	NF	NF	NF	2	2	5	4	NF	2	1	1	NF	NF	4	NF	1	NF	NF	1	NF	NF	NF	16	NF
OsWD40-168	LOC_Os09g09470	NF	18	NF	NF	NF	NF	NF	2	NF	NF	NF	1	2	NF	1	NF	NF	NF	NF	12	1	NF	NF	NF	NF	NF	NF	2	2	NF	NF	2	NF	NF	NF	NF	NF	NF	2	NF	1	NF	NF	NF	NF	1
OsWD40-173	LOC_Os09g36900	NF	12	NF	NF	NF	NF	NF	NF	NF	NF	NF	2	3	NF	NF	NF	NF	NF	NF	12	NF	NF	NF	1	NF	NF	NF	2	3	NF	NF	4	NF	NF	NF	2	NF	NF	NF	NF	2	NF	NF	NF	16	NF
OsWD40-174	LOC_Os09g39420	NF	19	NF	3	NF	NF	NF	2	NF	NF	4	4	6	NF	NF	NF	NF	2	1	16	1	NF	NF	NF	NF	NF	NF	5	2	NF	NF	NF	NF	NF	NF	4	NF	1	NF	NF	1	NF	NF	1	7	NF
OsWD40-186	LOC_Os11g10640	1	14	NF	1	NF	NF	NF	2	NF	NF	NF	2	4	NF	NF	NF	NF	1	NF	7	NF	NF	NF	NF	NF	NF	NF	4	4	NF	NF	2	NF	NF	NF	7	NF	NF	NF	NF	1	NF	NF	4	7	NF
OsWD40-189	LOC_Os11g38170	NF	17	NF	NF	NF	NF	NF	10	NF	NF	2	2	1	NF	NF	3	NF	2	NF	12	3	NF	NF	NF	NF	NF	NF	4	2	NF	NF	4	NF	NF	NF	1	NF	NF	NF	NF	4	2	NF	NF	7	NF
