# Supplementary material for: Genomic survey, expression profile and co-expression network analysis of OsWD40 family in rice
Source: BMC Genomics. 2012 Mar 20;13:100. doi: 10.1186/1471-2164-13-100 (PMC3329404; doi:10.1186/1471-2164-13-100)
Supplement: Additional file 7 — Table S7 OsWD40 genes localized on duplicated segments of the rice genome. [file 1471-2164-13-100-S7.XLS]

## Sheet: Table S7
Additional file 7. OsWD40 genes localized on duplicated segments of the rice genome.
Gene1	Accession No.	Locus	Chr.	Gene2	Accession. No.	Locus	Chr.	BlastP	Overall identitya
								(e-value)
OsWD40-3	LOC_Os01g07400	3505718-3509030	1	OsWD40-114	LOC_Os05g07710	4145717-4148598	5	1.2e-129	0.63
OsWD40-21	LOC_Os01g49290	28329853-28332019	1	OsWD40-122	LOC_Os05g47890	27399143-27397042	5	3.5e-153	0.838
OsWD40-30	LOC_Os01g70780	40969959-40965877	1	OsWD40-150	LOC_Os07g47410	28345619-28348867	7	7.1e-52	0.344
OsWD40-38	LOC_Os02g11060	5925048-5929784	2	OsWD40-130	LOC_Os06g39760	23619800-23612612	6	1.8e-163	0.856
OsWD40-44	LOC_Os02g33630	20024193-20020771	2	OsWD40-100	LOC_Os04g34080	20471680-20468754	4	2.4e-145	0.485
OsWD40-47	LOC_Os02g42590	25613390-25618499	2	OsWD40-104	LOC_Os04g44700	26290667-26295645	4	1.5e-186	0.684
OsWD40-49	LOC_Os02g45480	27656842-27661087	2	OsWD40-107	LOC_Os04g48375	28664122-28666804	4	2.9e-35	0.327
OsWD40-51	LOC_Os02g47180	28797355-28799117	2	OsWD40-109	LOC_Os04g51110	30083264-30085085	4	5.8e-231	0.885
OsWD40-54	LOC_Os02g50740	30981115-30982401	2	OsWD40-127	LOC_Os06g13140	7211273-7208517	6	1.8e-117	0.64
OsWD40-94	LOC_Os03g58570	33339365-33341067	3	OsWD40-137	LOC_Os07g09000	4681692-4686244	7	6.5e-97	0.703
OsWD40-181	LOC_Os11g03794	1495267-1491462	11	OsWD40-192	LOC_Os12g03540	1408257-1404506	12	5.1e-239	0.962
OsWD40-182	LOC_Os11g03990	1614159-1610225	11	OsWD40-193	LOC_Os12g03822	1565436-1561438	12	1e-250	0.967
aPercentage homology between proteins encoded by genes localized on duplicated segments
