# Supplementary material for: Genomic survey, expression profile and co-expression network analysis of OsWD40 family in rice
Source: BMC Genomics. 2012 Mar 20;13:100. doi: 10.1186/1471-2164-13-100 (PMC3329404; doi:10.1186/1471-2164-13-100)
Supplement: Additional file 8 — Table S8 Tandemly duplicated OsWD40 genes. [file 1471-2164-13-100-S8.XLS]

## Sheet: Table S8
Additional file 8. Tandemly duplicated OsWD40 genes.
Group	Gene	Accession NO.	Duplicate	Accession NO.	%Homologya	Genes intervening	Distance (bp)
1	OsWD40-17	LOC_Os01g42260	OsWD40-18	LOC_Os01g42270	0.661	0	3201
2	OsWD40-71	LOC_Os03g23909	OsWD40-72	LOC_Os03g23935	1	0	6725
3	OsWD40-77	LOC_Os03g42710	OsWD40-78	LOC_Os03g42770	0.182	5	35372
4	OsWD40-84	LOC_Os03g50340	OsWD40-85	LOC_Os03g50350	0.987	0	6638
5	OsWD40-91	LOC_Os03g53510	OsWD40-92	LOC_Os03g53530	0.1458	1	9401
6	OsWD40-111	LOC_Os04g58130	OsWD40-112	LOC_Os04g58180	0.1282	4	27141
7	OsWD40-153	LOC_Os08g04270	OsWD40-154	LOC_Os08g04290	0.7527	1	12935
8	OsWD40-176	LOC_Os10g32710	OsWD40-177	LOC_Os10g32770	0.1714	5	33802
9	OsWD40-186	LOC_Os11g10640	OsWD40-187	LOC_Os11g10680	0.9044	3	18795
9	OsWD40-187	LOC_Os11g10680	OsWD40-188	LOC_Os11g10710	0.9044	2	11804
aHomology between proteins encoded by tandemly duplicated genes
