# Supplementary material for: Genomic survey, expression profile and co-expression network analysis of OsWD40 family in rice
Source: BMC Genomics. 2012 Mar 20;13:100. doi: 10.1186/1471-2164-13-100 (PMC3329404; doi:10.1186/1471-2164-13-100)
Supplement: Additional file 9 — Table S9 Additional file 9a. The distribution of the PCCs from 1000 randomly selected genes by the permutation test. Additional file 9b. The putative co-expression genes from CREP database with the Pearson's correlation coefficients higher than 0.8. Additional file 9c. The list of co-expression genes mentioned in network construction with p value less than 0.05. Additional file 9d. All connections with the Pearson's correlation coefficients higher than 0.8 (p < 0.05). [file 1471-2164-13-100-S9.XLSX]

## Sheet: Table S9a
Additional file 9a. The distribution of the Pearson’s correlation coefficients(PCC) from 1000 randomly selected genes by the permutation test.
	PCC Distribution							PCC Distribution after permution
PCCs	AFFX-BioB-3_at	AFFX-BioB-5_at	AFFX-BioB-M_at	AFFX-BioC-3_at	AFFX-BioC-5_at	AFFX-BioDn-3_at	AFFX-BioDn-5_at	AFFX-CreX-3_at	AFFX-CreX-5_at	AFFX-DapX-3_at	AFFX-DapX-5_at	AFFX-DapX-M_at	AFFX-LysX-3_at	AFFX-LysX-5_at	AFFX-LysX-M_at	AFFX-Mgr-actin-3_at	AFFX-Mgr-actin-5_at	AFFX-Mgr-actin-M_at	AFFX-Mgr-ef1a-3_at	AFFX-Mgr-ef1a-3_x_at	AFFX-Mgr-ef1a-5_at	AFFX-Mgr-ef1a-M_at	AFFX-Mgr-gapdh-3_at	AFFX-Mgr-gapdh-5_at	AFFX-Mgr-gapdh-M_at	AFFX-Os_18SrRNA_at	AFFX-OS-18SrRNA_s_at	AFFX-OS-25SrRNA_s_at	AFFX-Os_28SrRNA_at	AFFX-OS-5.8SrRNA_at	AFFX-Os-actin-3_at	AFFX-Os_Actin_3_at	AFFX-Os-actin-3_s_at	AFFX-Os_Actin_5_f_at	AFFX-Os-actin-5_s_at	AFFX-Os-actin-M_s_at	AFFX-Os_Actin_M_s_at	AFFX-Os_Cyph_3_at	AFFX-Os_Cyph_5_at	AFFX-Os_Cyph_M_at	AFFX-Os-ef1a-3_at	AFFX-Os-ef1a-5_at	AFFX-Os-ef1a-M_at	AFFX-Os-gapdh-3_at	AFFX-Os_Gapdh_3_at	AFFX-Os-gapdh-5_at	AFFX-Os_Gapdh_5_at	AFFX-Os-gapdh-M_at	AFFX-Os_Gapdh_M_at
AFFX-BioB-3_at	1	0.985745	0.968866	0.976101	0.976473	0.952416	0.969021	0.883535	0.937035	0.492406	0.75971	0.713971	0.398236	0.214382	0.342739	0.362614	0.33462	-0.0604816	-0.165534	-0.0753493	0.0628508	0.0766899	0.104177	0.373537	0.500889	0.0490113	0.129559	-0.0311741	0.254158	0.261135	0.243191	-0.0169975	0.0187674	0.123155	0.144801	-0.127263	-0.137724	-0.074127	-0.301308	-0.240913	0.195736	-0.0128102	0.156504	-0.145204	-0.187091	0.407682	-0.0165778	0.370977	0.0701301
AFFX-BioB-5_at	0.985745	1	0.973949	0.9808	0.981563	0.966663	0.969149	0.899206	0.940472	0.499957	0.785908	0.73559	0.40085	0.207553	0.337386	0.409732	0.335011	-0.0533893	-0.177769	-0.0992035	0.0619749	0.108712	0.127694	0.377821	0.473169	0.0882853	0.171988	-0.00858739	0.296802	0.294585	0.286533	0.0129931	0.0506431	0.14444	0.165137	-0.11108	-0.121759	-0.0701377	-0.307893	-0.245572	0.246118	0.0344871	0.160192	-0.102297	-0.210048	0.415971	-0.038146	0.40458	0.0445557
AFFX-BioB-M_at	0.968866	0.973949	1	0.969182	0.967006	0.959721	0.971111	0.932585	0.954278	0.507863	0.774947	0.719233	0.418233	0.208036	0.339448	0.341589	0.285509	-0.0696081	-0.227378	-0.160426	0.0118145	0.112055	0.08254	0.401514	0.447146	0.153991	0.227386	0.0580047	0.36688	0.337384	0.269675	0.0196467	0.0579852	0.127736	0.152694	-0.130791	-0.144961	-0.0183249	-0.291752	-0.226384	0.267966	0.0232165	0.0715144	-0.0452661	-0.229997	0.429107	-0.109139	0.417127	-0.0394175
AFFX-BioC-3_at	0.976101	0.9808	0.969182	1	0.994686	0.965969	0.972353	0.889769	0.938304	0.49473	0.805854	0.746667	0.386213	0.211254	0.321263	0.37671	0.353622	-0.0884413	-0.188204	-0.0984922	0.0766081	0.128703	0.124361	0.386982	0.46461	0.0842915	0.170674	-0.04241	0.299504	0.26309	0.327128	0.0265135	0.0633619	0.177531	0.194717	-0.101782	-0.111145	-0.121113	-0.337724	-0.29221	0.22221	0.0196919	0.133506	-0.118084	-0.18106	0.450911	0.00716413	0.400957	0.0778383
AFFX-BioC-5_at	0.976473	0.981563	0.967006	0.994686	1	0.968691	0.970071	0.894542	0.935455	0.458463	0.794797	0.72249	0.344363	0.163228	0.284448	0.367179	0.35519	-0.0942791	-0.194837	-0.0986868	0.0728883	0.103816	0.117212	0.386159	0.488636	0.0705878	0.159643	-0.083557	0.263643	0.244695	0.319667	0.0204985	0.0550886	0.167949	0.185654	-0.108465	-0.116874	-0.111819	-0.337286	-0.285267	0.226888	0.0216593	0.149707	-0.125923	-0.182921	0.436503	-0.00276353	0.39488	0.0771698
AFFX-BioDn-3_at	0.952416	0.966663	0.959721	0.965969	0.968691	1	0.978808	0.935567	0.957637	0.44026	0.827989	0.739619	0.317676	0.141165	0.242137	0.383708	0.353915	-0.087828	-0.243196	-0.150743	0.118089	0.149974	0.116017	0.420589	0.469485	0.154546	0.242605	-0.018958	0.347466	0.306642	0.401746	0.0601757	0.106844	0.188454	0.200664	-0.100768	-0.109383	-0.0222199	-0.258873	-0.198951	0.239941	0.0411221	0.151834	-0.0701319	-0.174943	0.446019	0.0154172	0.400944	0.0946254
AFFX-BioDn-5_at	0.969021	0.969149	0.971111	0.972353	0.970071	0.978808	1	0.934222	0.976465	0.470453	0.785238	0.721953	0.37356	0.194731	0.301828	0.360581	0.327489	-0.0915482	-0.199005	-0.116821	0.0695263	0.124203	0.115326	0.389213	0.472467	0.116038	0.196401	-0.013722	0.312323	0.281543	0.332451	0.0046576	0.0327166	0.142488	0.164482	-0.13656	-0.148114	-0.0416641	-0.289746	-0.229757	0.21416	-0.00716337	0.108931	-0.0897737	-0.160558	0.445963	0.00172159	0.37488	0.0903597
AFFX-CreX-3_at	0.883535	0.899206	0.932585	0.889769	0.894542	0.935567	0.934222	1	0.966576	0.422515	0.746406	0.65783	0.327468	0.0943384	0.234202	0.277866	0.226874	-0.138363	-0.316519	-0.278392	0.0218873	0.0618498	0.0157131	0.361484	0.357048	0.205532	0.277797	0.0197	0.366538	0.349993	0.33268	0.0506803	0.0709268	0.0904821	0.114174	-0.15657	-0.170664	0.0893939	-0.226863	-0.14905	0.318637	-0.0349811	0.0900678	-0.0169798	-0.1913	0.427662	-0.144172	0.372969	-0.0505652
AFFX-CreX-5_at	0.937035	0.940472	0.954278	0.938304	0.935455	0.957637	0.976465	0.966576	1	0.460783	0.748198	0.68453	0.372566	0.168597	0.289539	0.344522	0.280692	-0.105877	-0.238363	-0.154744	0.0589569	0.115943	0.0733408	0.357577	0.42547	0.161687	0.236661	0.0061201	0.339651	0.301974	0.31333	-0.00361237	0.0150655	0.0878968	0.105798	-0.173083	-0.185178	-0.0101727	-0.279388	-0.215591	0.250838	-0.0300277	0.106052	-0.0641288	-0.165583	0.458195	-0.0410851	0.354514	0.0445446
AFFX-DapX-3_at	0.492406	0.499957	0.507863	0.49473	0.458463	0.44026	0.470453	0.422515	0.460783	1	0.647332	0.841009	0.954527	0.831394	0.935939	0.414608	0.0422075	-0.0107959	-0.00344698	0.0728414	0.0450267	0.160514	0.0420194	0.269862	0.138576	0.165029	0.182505	0.393126	0.485332	0.462972	-0.0638168	-0.128071	-0.126373	-0.111466	-0.0951871	-0.225639	-0.23838	0.0149162	-0.170214	-0.141713	0.0864465	0.0708727	-0.119562	0.0025418	-0.0764766	0.234466	-0.185309	0.234087	-0.124009
AFFX-DapX-5_at	0.75971	0.785908	0.774947	0.805854	0.794797	0.827989	0.785238	0.746406	0.748198	0.647332	1	0.944149	0.494657	0.411677	0.442839	0.392304	0.298541	-0.115023	-0.214129	-0.121464	0.180508	0.193159	0.117669	0.402496	0.348785	0.218044	0.307794	0.0882231	0.486373	0.393898	0.366857	0.0520519	0.0970721	0.204873	0.208496	-0.091823	-0.0936977	-0.0470197	-0.241294	-0.218489	0.152694	0.0811456	0.0967729	-0.0643657	-0.145936	0.414776	0.0131875	0.374618	0.0550819
AFFX-DapX-M_at	0.713971	0.73559	0.719233	0.746667	0.72249	0.739619	0.721953	0.65783	0.68453	0.841009	0.944149	1	0.71653	0.624909	0.676534	0.450697	0.244336	-0.077777	-0.118321	-0.0117325	0.159344	0.219749	0.135933	0.394638	0.314577	0.224125	0.293499	0.236633	0.540996	0.464022	0.23337	-0.0223041	0.0145499	0.115153	0.11726	-0.144713	-0.149324	-0.0450747	-0.225467	-0.204107	0.117745	0.0997651	0.0250599	-0.0392836	-0.126486	0.370866	-0.019042	0.323708	0.0270921
AFFX-LysX-3_at	0.398236	0.40085	0.418233	0.386213	0.344363	0.317676	0.37356	0.327468	0.372566	0.954527	0.494657	0.71653	1	0.82475	0.951832	0.397549	-0.0252749	-0.00884605	0.0451791	0.0890923	-0.011197	0.135731	0.00551763	0.182841	0.0497943	0.119554	0.120853	0.406879	0.410921	0.426123	-0.158288	-0.158871	-0.176682	-0.203743	-0.176585	-0.244817	-0.264899	0.0271474	-0.186385	-0.147519	0.0709531	0.035898	-0.182902	0.0318732	-0.0630737	0.195366	-0.271463	0.203826	-0.206439
AFFX-LysX-5_at	0.214382	0.207553	0.208036	0.211254	0.163228	0.141165	0.194731	0.0943384	0.168597	0.831394	0.411677	0.624909	0.82475	1	0.908091	0.397284	-0.035766	-0.00566493	0.187456	0.273572	-0.00279688	0.162444	0.00908204	0.210533	0.0113544	0.156675	0.158423	0.405403	0.37097	0.246177	-0.209569	-0.256326	-0.268525	-0.155219	-0.140568	-0.240821	-0.239148	-0.0716964	-0.105473	-0.121198	-0.0747474	0.0812735	-0.207788	0.0176338	0.0234501	0.122543	-0.0322545	0.0748598	-0.0151017
AFFX-LysX-M_at	0.342739	0.337386	0.339448	0.321263	0.284448	0.242137	0.301828	0.234202	0.289539	0.935939	0.442839	0.676534	0.951832	0.908091	1	0.372358	-0.0555605	0.00218526	0.109209	0.17087	-0.0365669	0.0926703	-0.0275825	0.184793	0.0639101	0.108838	0.109377	0.385849	0.350939	0.372971	-0.228783	-0.241466	-0.263824	-0.235701	-0.207244	-0.280469	-0.293579	-0.00848588	-0.162198	-0.135353	0.0141466	0.0441503	-0.181911	-0.0025565	-0.0109837	0.119119	-0.202482	0.143006	-0.127488
AFFX-Mgr-actin-3_at	0.362614	0.409732	0.341589	0.37671	0.367179	0.383708	0.360581	0.277866	0.344522	0.414608	0.392304	0.450697	0.397549	0.397284	0.372358	1	0.34551	0.180452	0.157775	0.295417	0.185739	0.344425	0.290361	0.228778	0.161747	0.10338	0.15065	0.0717581	0.169313	0.139551	0.00300798	-0.212513	-0.188745	-0.0685256	-0.0670256	-0.224842	-0.226921	-0.189319	-0.254862	-0.224242	0.178319	0.197524	0.185508	0.0723064	-0.127166	0.257489	0.0200388	0.174352	0.0600978
AFFX-Mgr-actin-5_at	0.33462	0.335011	0.285509	0.353622	0.35519	0.353915	0.327489	0.226874	0.280692	0.0422075	0.298541	0.244336	-0.0252749	-0.035766	-0.0555605	0.34551	1	0.296849	0.308315	0.430169	0.402236	0.259982	0.46894	0.244292	0.319689	-0.0813859	-0.0255216	-0.229606	-0.0324159	-0.0566962	0.257441	0.0235491	0.0600723	0.3152	0.295311	0.0928259	0.0859496	-0.178025	-0.142173	-0.161342	-0.0189103	0.18466	0.36608	-0.120675	-0.241011	0.205797	0.124331	0.166663	0.0965345
AFFX-Mgr-actin-M_at	-0.0604816	-0.0533893	-0.0696081	-0.0884413	-0.0942791	-0.087828	-0.0915482	-0.138363	-0.105877	-0.0107959	-0.115023	-0.077777	-0.00884605	-0.00566493	0.00218526	0.180452	0.296849	1	0.334785	0.276223	0.149524	0.199513	0.25507	0.0923561	0.00909987	0.117036	0.0950458	0.0971779	-0.0102626	0.110596	-0.0767621	-0.0368295	-0.0458301	0.027197	0.0535072	0.029105	0.0218855	-0.0637979	0.0163795	-0.00977193	0.143454	0.128514	0.273141	0.180916	-0.251472	0.0692493	-0.107086	0.107795	-0.159287
AFFX-Mgr-ef1a-3_at	-0.165534	-0.177769	-0.227378	-0.188204	-0.194837	-0.243196	-0.199005	-0.316519	-0.238363	-0.00344698	-0.214129	-0.118321	0.0451791	0.187456	0.109209	0.157775	0.308315	0.334785	1	0.751457	0.0714142	0.0398319	0.342624	0.0552199	0.048247	-0.118533	-0.131664	-0.0625588	-0.177717	-0.193891	-0.0775081	0.00549458	-0.0463372	0.265184	0.323931	0.275399	0.263249	-0.297099	-0.154845	-0.203446	-0.253325	0.125838	0.0685693	-0.0484796	-0.186061	-0.01378	-0.00420507	-0.0632557	-0.07296
AFFX-Mgr-ef1a-3_x_at	-0.0753493	-0.0992035	-0.160426	-0.0984922	-0.0986868	-0.150743	-0.116821	-0.278392	-0.154744	0.0728414	-0.121464	-0.0117325	0.0890923	0.273572	0.17087	0.295417	0.430169	0.276223	0.751457	1	0.156502	0.170067	0.312781	0.160661	0.214428	-0.152871	-0.157877	-0.0634668	-0.145256	-0.194903	-0.191893	-0.222101	-0.247537	-0.00413391	-0.00979719	-0.0315665	-0.0321483	-0.313574	-0.141715	-0.183256	-0.305171	0.172705	0.0851849	-0.0647516	-0.0930476	-0.0317913	0.129118	-0.104679	0.0781802
AFFX-Mgr-ef1a-5_at	0.0628508	0.0619749	0.0118145	0.0766081	0.0728883	0.118089	0.0695263	0.0218873	0.0589569	0.0450267	0.180508	0.159344	-0.011197	-0.00279688	-0.0365669	0.185739	0.402236	0.149524	0.0714142	0.156502	1	0.40678	0.319827	0.105571	0.0948259	-0.029163	0.00429099	-0.00875638	0.0575106	0.0821944	0.264647	0.0698598	0.111224	0.199223	0.167527	0.0483043	0.0598685	0.0703237	0.157736	0.143208	-0.0906317	0.171887	0.307707	0.0785144	0.00520631	0.0757244	0.300689	0.101265	0.283706
AFFX-Mgr-ef1a-M_at	0.0766899	0.108712	0.112055	0.128703	0.103816	0.149974	0.124203	0.0618498	0.115943	0.160514	0.193159	0.219749	0.135731	0.162444	0.0926703	0.344425	0.259982	0.199513	0.0398319	0.170067	0.40678	1	0.248257	0.180217	0.114455	0.229303	0.231258	0.333279	0.385046	0.157352	0.201753	0.0945454	0.136938	0.17803	0.160433	0.0501142	0.0550724	0.096195	0.166426	0.149615	0.0614602	0.274345	0.00569175	0.333192	-0.0858168	0.14261	0.176246	0.240299	0.124152
AFFX-Mgr-gapdh-3_at	0.104177	0.127694	0.08254	0.124361	0.117212	0.116017	0.115326	0.0157131	0.0733408	0.0420194	0.117669	0.135933	0.00551763	0.00908204	-0.0275825	0.290361	0.46894	0.25507	0.342624	0.312781	0.319827	0.248257	1	0.137465	0.146196	-0.0343071	-0.000844765	0.0414356	0.0625133	0.025881	0.160784	0.122682	0.128121	0.391218	0.384474	0.235453	0.231549	-0.105779	0.00423547	-0.033457	-0.00987597	0.332192	0.0875615	0.0611912	-0.203588	0.0794278	0.121933	0.227933	0.0337535
AFFX-Mgr-gapdh-5_at	0.373537	0.377821	0.401514	0.386982	0.386159	0.420589	0.389213	0.361484	0.357577	0.269862	0.402496	0.394638	0.182841	0.210533	0.184793	0.228778	0.244292	0.0923561	0.0552199	0.160661	0.105571	0.180217	0.137465	1	0.320614	0.241364	0.270207	0.178733	0.316759	0.251916	0.188661	0.116106	0.142636	0.187729	0.185782	0.0543676	0.049803	0.0813525	-0.0205669	-0.000815538	0.0514761	0.141112	0.0298207	0.113564	-0.158062	0.214901	-0.0358087	0.243842	-0.0195889
AFFX-Mgr-gapdh-M_at	0.500889	0.473169	0.447146	0.46461	0.488636	0.469485	0.472467	0.357048	0.42547	0.138576	0.348785	0.314577	0.0497943	0.0113544	0.0639101	0.161747	0.319689	0.00909987	0.048247	0.214428	0.0948259	0.114455	0.146196	0.320614	1	-0.00604206	0.0436003	-0.111376	0.0600237	0.0522772	0.159248	0.0353228	0.0690178	0.196042	0.173875	0.0165576	0.0338074	-0.0575551	-0.118408	-0.083651	-0.138595	0.175557	0.144388	-0.177652	-0.100153	0.0812649	0.160638	0.164446	0.175428
AFFX-Os_18SrRNA_at	0.0490113	0.0882853	0.153991	0.0842915	0.0705878	0.154546	0.116038	0.205532	0.161687	0.165029	0.218044	0.224125	0.119554	0.156675	0.108838	0.10338	-0.0813859	0.117036	-0.118533	-0.152871	-0.029163	0.229303	-0.0343071	0.241364	-0.00604206	1	0.983327	0.537194	0.753336	0.542891	0.134076	-0.0419784	0.0205533	0.0745116	0.0568304	-0.0944218	-0.0921904	0.0747175	0.0671968	0.0508091	0.181112	0.262924	-0.0240611	0.377802	-0.137677	0.252815	0.00510497	0.14329	-0.0734062
AFFX-OS-18SrRNA_s_at	0.129559	0.171988	0.227386	0.170674	0.159643	0.242605	0.196401	0.277797	0.236661	0.182505	0.307794	0.293499	0.120853	0.158423	0.109377	0.15065	-0.0255216	0.0950458	-0.131664	-0.157877	0.00429099	0.231258	-0.000844765	0.270207	0.0436003	0.983327	1	0.463977	0.759019	0.531418	0.207633	-0.00952112	0.0434191	0.121287	0.104573	-0.0793	-0.0712354	0.0451665	0.0219968	0.0047574	0.20566	0.268072	0.0233454	0.355464	-0.166139	0.278626	0.0245668	0.193572	-0.0593653
AFFX-OS-25SrRNA_s_at	-0.0311741	-0.00858739	0.0580047	-0.04241	-0.083557	-0.018958	-0.013722	0.0197	0.0061201	0.393126	0.0882231	0.236633	0.406879	0.405403	0.385849	0.0717581	-0.229606	0.0971779	-0.0625588	-0.0634668	-0.00875638	0.333279	0.0414356	0.178733	-0.111376	0.537194	0.463977	1	0.743474	0.599334	-0.127008	-0.0121418	0.0502826	-0.0608886	-0.0715171	-0.0775287	-0.0906149	0.265588	0.289389	0.290303	0.0365211	0.21216	-0.234885	0.379878	0.0118661	0.0692428	-0.0197489	0.104217	-0.0699576
AFFX-Os_28SrRNA_at	0.254158	0.296802	0.36688	0.299504	0.263643	0.347466	0.312323	0.366538	0.339651	0.485332	0.486373	0.540996	0.410921	0.37097	0.350939	0.169313	-0.0324159	-0.0102626	-0.177717	-0.145256	0.0575106	0.385046	0.0625133	0.316759	0.0600237	0.753336	0.759019	0.743474	1	0.629025	0.28305	0.14199	0.202458	0.17879	0.150201	-0.00372656	-0.00310685	0.135383	0.0921607	0.0756355	0.144204	0.238537	-0.121882	0.266691	-0.098597	0.276081	0.0347386	0.270256	-0.0494776
AFFX-OS-5.8SrRNA_at	0.261135	0.294585	0.337384	0.26309	0.244695	0.306642	0.281543	0.349993	0.301974	0.462972	0.393898	0.464022	0.426123	0.246177	0.372971	0.139551	-0.0566962	0.110596	-0.193891	-0.194903	0.0821944	0.157352	0.025881	0.251916	0.0522772	0.542891	0.531418	0.599334	0.629025	1	0.0386948	-0.0116538	0.0510788	0.0192699	0.0136412	-0.116972	-0.133349	0.135649	0.0228271	0.0436944	0.160291	0.194289	-0.0771896	0.242601	-0.141395	0.160976	-0.11782	0.195233	-0.11731
AFFX-Os-actin-3_at	0.243191	0.286533	0.269675	0.327128	0.319667	0.401746	0.332451	0.33268	0.31333	-0.0638168	0.366857	0.23337	-0.158288	-0.209569	-0.228783	0.00300798	0.257441	-0.0767621	-0.0775081	-0.191893	0.264647	0.201753	0.160784	0.188661	0.159248	0.134076	0.207633	-0.127008	0.28305	0.0386948	1	0.720229	0.754642	0.652609	0.620824	0.606381	0.603102	0.0163921	-0.0197819	-0.0285641	0.0674673	0.0110179	0.0975958	-0.102905	-0.00864914	0.234545	0.175957	0.223408	0.171878
AFFX-Os_Actin_3_at	-0.0169975	0.0129931	0.0196467	0.0265135	0.0204985	0.0601757	0.0046576	0.0506803	-0.00361237	-0.128071	0.0520519	-0.0223041	-0.158871	-0.256326	-0.241466	-0.212513	0.0235491	-0.0368295	0.00549458	-0.222101	0.0698598	0.0945454	0.122682	0.116106	0.0353228	-0.0419784	-0.00952112	-0.0121418	0.14199	-0.0116538	0.720229	1	0.951211	0.660236	0.648403	0.892748	0.885365	0.134763	0.112438	0.103253	0.0283164	-0.0228713	-0.0312841	-0.0528257	-0.0618284	0.0295631	-0.0609247	0.190805	-0.0846552
AFFX-Os-actin-3_s_at	0.0187674	0.0506431	0.0579852	0.0633619	0.0550886	0.106844	0.0327166	0.0709268	0.0150655	-0.126373	0.0970721	0.0145499	-0.176682	-0.268525	-0.263824	-0.188745	0.0600723	-0.0458301	-0.0463372	-0.247537	0.111224	0.136938	0.128121	0.142636	0.0690178	0.0205533	0.0434191	0.0502826	0.202458	0.0510788	0.754642	0.951211	1	0.711019	0.679206	0.87636	0.865871	0.168628	0.160636	0.154497	0.0215287	-0.0130498	-0.0320952	-0.0379946	-0.0838937	0.039063	-0.0172497	0.160328	-0.0527547
AFFX-Os_Actin_5_f_at	0.123155	0.14444	0.127736	0.177531	0.167949	0.188454	0.142488	0.0904821	0.0878968	-0.111466	0.204873	0.115153	-0.203743	-0.155219	-0.235701	-0.0685256	0.3152	0.027197	0.265184	-0.00413391	0.199223	0.17803	0.391218	0.187729	0.196042	0.0745116	0.121287	-0.0608886	0.17879	0.0192699	0.652609	0.660236	0.711019	1	0.979386	0.806146	0.815897	-0.0885819	0.00475136	-0.0521368	-0.0891493	0.0744652	0.0489249	-0.0708852	-0.256184	0.112442	0.172416	0.183051	0.0423667
AFFX-Os-actin-5_s_at	0.144801	0.165137	0.152694	0.194717	0.185654	0.200664	0.164482	0.114174	0.105798	-0.0951871	0.208496	0.11726	-0.176585	-0.140568	-0.207244	-0.0670256	0.295311	0.0535072	0.323931	-0.00979719	0.167527	0.160433	0.384474	0.185782	0.173875	0.0568304	0.104573	-0.0715171	0.150201	0.0136412	0.620824	0.648403	0.679206	0.979386	1	0.796754	0.802666	-0.0809322	-0.0184755	-0.0716311	-0.0533583	0.0624882	0.0263566	-0.0523871	-0.287192	0.138262	0.106248	0.211615	-0.01014
AFFX-Os-actin-M_s_at	-0.127263	-0.11108	-0.130791	-0.101782	-0.108465	-0.100768	-0.13656	-0.15657	-0.173083	-0.225639	-0.091823	-0.144713	-0.244817	-0.240821	-0.280469	-0.224842	0.0928259	0.029105	0.275399	-0.0315665	0.0483043	0.0501142	0.235453	0.0543676	0.0165576	-0.0944218	-0.0793	-0.0775287	-0.00372656	-0.116972	0.606381	0.892748	0.87636	0.806146	0.796754	1	0.992249	0.00365412	0.0942075	0.0533276	-0.102336	-0.0256274	-0.0243854	-0.10714	-0.136784	-0.0237822	0.0169692	0.0797416	-0.0538537
AFFX-Os_Actin_M_s_at	-0.137724	-0.121759	-0.144961	-0.111145	-0.116874	-0.109383	-0.148114	-0.170664	-0.185178	-0.23838	-0.0936977	-0.149324	-0.264899	-0.239148	-0.293579	-0.226921	0.0859496	0.0218855	0.263249	-0.0321483	0.0598685	0.0550724	0.231549	0.049803	0.0338074	-0.0921904	-0.0712354	-0.0906149	-0.00310685	-0.133349	0.603102	0.885365	0.865871	0.815897	0.802666	0.992249	1	0.00276238	0.109002	0.0631229	-0.108688	-0.0220831	-0.0254706	-0.11383	-0.124039	-0.0322014	0.057187	0.072383	-0.0223224
AFFX-Os_Cyph_3_at	-0.074127	-0.0701377	-0.0183249	-0.121113	-0.111819	-0.0222199	-0.0416641	0.0893939	-0.0101727	0.0149162	-0.0470197	-0.0450747	0.0271474	-0.0716964	-0.00848588	-0.189319	-0.178025	-0.0637979	-0.297099	-0.313574	0.0703237	0.096195	-0.105779	0.0813525	-0.0575551	0.0747175	0.0451665	0.265588	0.135383	0.135649	0.0163921	0.134763	0.168628	-0.0885819	-0.0809322	0.00365412	0.00276238	1	0.833555	0.910759	0.0959374	-0.0237691	-0.0773038	0.171261	-0.00922038	-0.100878	-0.202995	0.0584594	-0.145002
AFFX-Os_Cyph_5_at	-0.301308	-0.307893	-0.291752	-0.337724	-0.337286	-0.258873	-0.289746	-0.226863	-0.279388	-0.170214	-0.241294	-0.225467	-0.186385	-0.105473	-0.162198	-0.254862	-0.142173	0.0163795	-0.154845	-0.141715	0.157736	0.166426	0.00423547	-0.0205669	-0.118408	0.0671968	0.0219968	0.289389	0.0921607	0.0228271	-0.0197819	0.112438	0.160636	0.00475136	-0.0184755	0.0942075	0.109002	0.833555	1	0.966264	-0.107718	0.01676	-0.0214899	0.111444	0.0497251	-0.214162	0.100522	-0.0937982	0.0735733
AFFX-Os_Cyph_M_at	-0.240913	-0.245572	-0.226384	-0.29221	-0.285267	-0.198951	-0.229757	-0.14905	-0.215591	-0.141713	-0.218489	-0.204107	-0.147519	-0.121198	-0.135353	-0.224242	-0.161342	-0.00977193	-0.203446	-0.183256	0.143208	0.149615	-0.033457	-0.000815538	-0.083651	0.0508091	0.0047574	0.290303	0.0756355	0.0436944	-0.0285641	0.103253	0.154497	-0.0521368	-0.0716311	0.0533276	0.0631229	0.910759	0.966264	1	-0.052643	0.0264707	-0.0307223	0.130483	0.0608583	-0.203807	0.0211379	-0.0561469	0.0349002
AFFX-Os-ef1a-3_at	0.195736	0.246118	0.267966	0.22221	0.226888	0.239941	0.21416	0.318637	0.250838	0.0864465	0.152694	0.117745	0.0709531	-0.0747474	0.0141466	0.178319	-0.0189103	0.143454	-0.253325	-0.305171	-0.0906317	0.0614602	-0.00987597	0.0514761	-0.138595	0.181112	0.20566	0.0365211	0.144204	0.160291	0.0674673	0.0283164	0.0215287	-0.0891493	-0.0533583	-0.102336	-0.108688	0.0959374	-0.107718	-0.052643	1	0.196624	0.0560792	0.273266	-0.127796	0.216818	-0.261556	0.24269	-0.227028
AFFX-Os-ef1a-5_at	-0.0128102	0.0344871	0.0232165	0.0196919	0.0216593	0.0411221	-0.00716337	-0.0349811	-0.0300277	0.0708727	0.0811456	0.0997651	0.035898	0.0812735	0.0441503	0.197524	0.18466	0.128514	0.125838	0.172705	0.171887	0.274345	0.332192	0.141112	0.175557	0.262924	0.268072	0.21216	0.238537	0.194289	0.0110179	-0.0228713	-0.0130498	0.0744652	0.0624882	-0.0256274	-0.0220831	-0.0237691	0.01676	0.0264707	0.196624	1	-0.0563065	0.260351	-0.142087	0.0437597	0.0365903	0.258889	-0.0569709
AFFX-Os-ef1a-M_at	0.156504	0.160192	0.0715144	0.133506	0.149707	0.151834	0.108931	0.0900678	0.106052	-0.119562	0.0967729	0.0250599	-0.182902	-0.207788	-0.181911	0.185508	0.36608	0.273141	0.0685693	0.0851849	0.307707	0.00569175	0.0875615	0.0298207	0.144388	-0.0240611	0.0233454	-0.234885	-0.121882	-0.0771896	0.0975958	-0.0312841	-0.0320952	0.0489249	0.0263566	-0.0243854	-0.0254706	-0.0773038	-0.0214899	-0.0307223	0.0560792	-0.0563065	1	-0.0608516	-0.0328156	0.121058	0.134806	0.0222466	0.160792
AFFX-Os-gapdh-3_at	-0.145204	-0.102297	-0.0452661	-0.118084	-0.125923	-0.0701319	-0.0897737	-0.0169798	-0.0641288	0.0025418	-0.0643657	-0.0392836	0.0318732	0.0176338	-0.0025565	0.0723064	-0.120675	0.180916	-0.0484796	-0.0647516	0.0785144	0.333192	0.0611912	0.113564	-0.177652	0.377802	0.355464	0.379878	0.266691	0.242601	-0.102905	-0.0528257	-0.0379946	-0.0708852	-0.0523871	-0.10714	-0.11383	0.171261	0.111444	0.130483	0.273266	0.260351	-0.0608516	1	-0.0944099	0.0778534	-0.131293	0.245756	-0.191558
AFFX-Os_Gapdh_3_at	-0.187091	-0.210048	-0.229997	-0.18106	-0.182921	-0.174943	-0.160558	-0.1913	-0.165583	-0.0764766	-0.145936	-0.126486	-0.0630737	0.0234501	-0.0109837	-0.127166	-0.241011	-0.251472	-0.186061	-0.0930476	0.00520631	-0.0858168	-0.203588	-0.158062	-0.100153	-0.137677	-0.166139	0.0118661	-0.098597	-0.141395	-0.00864914	-0.0618284	-0.0838937	-0.256184	-0.287192	-0.136784	-0.124039	-0.00922038	0.0497251	0.0608583	-0.127796	-0.142087	-0.0328156	-0.0944099	1	-0.132672	0.630551	-0.196246	0.746087
AFFX-Os-gapdh-5_at	0.407682	0.415971	0.429107	0.450911	0.436503	0.446019	0.445963	0.427662	0.458195	0.234466	0.414776	0.370866	0.195366	0.122543	0.119119	0.257489	0.205797	0.0692493	-0.01378	-0.0317913	0.0757244	0.14261	0.0794278	0.214901	0.0812649	0.252815	0.278626	0.0692428	0.276081	0.160976	0.234545	0.0295631	0.039063	0.112442	0.138262	-0.0237822	-0.0322014	-0.100878	-0.214162	-0.203807	0.216818	0.0437597	0.121058	0.0778534	-0.132672	1	-0.0297187	0.261858	-0.000426267
AFFX-Os_Gapdh_5_at	-0.0165778	-0.038146	-0.109139	0.00716413	-0.00276353	0.0154172	0.00172159	-0.144172	-0.0410851	-0.185309	0.0131875	-0.019042	-0.271463	-0.0322545	-0.202482	0.0200388	0.124331	-0.107086	-0.00420507	0.129118	0.300689	0.176246	0.121933	-0.0358087	0.160638	0.00510497	0.0245668	-0.0197489	0.0347386	-0.11782	0.175957	-0.0609247	-0.0172497	0.172416	0.106248	0.0169692	0.057187	-0.202995	0.100522	0.0211379	-0.261556	0.0365903	0.134806	-0.131293	0.630551	-0.0297187	1	-0.131216	0.938663
AFFX-Os-gapdh-M_at	0.370977	0.40458	0.417127	0.400957	0.39488	0.400944	0.37488	0.372969	0.354514	0.234087	0.374618	0.323708	0.203826	0.0748598	0.143006	0.174352	0.166663	0.107795	-0.0632557	-0.104679	0.101265	0.240299	0.227933	0.243842	0.164446	0.14329	0.193572	0.104217	0.270256	0.195233	0.223408	0.190805	0.160328	0.183051	0.211615	0.0797416	0.072383	0.0584594	-0.0937982	-0.0561469	0.24269	0.258889	0.0222466	0.245756	-0.196246	0.261858	-0.131216	1	-0.162542
AFFX-Os_Gapdh_M_at	0.0701301	0.0445557	-0.0394175	0.0778383	0.0771698	0.0946254	0.0903597	-0.0505652	0.0445446	-0.124009	0.0550819	0.0270921	-0.206439	-0.0151017	-0.127488	0.0600978	0.0965345	-0.159287	-0.07296	0.0781802	0.283706	0.124152	0.0337535	-0.0195889	0.175428	-0.0734062	-0.0593653	-0.0699576	-0.0494776	-0.11731	0.171878	-0.0846552	-0.0527547	0.0423667	-0.01014	-0.0538537	-0.0223224	-0.145002	0.0735733	0.0349002	-0.227028	-0.0569709	0.160792	-0.191558	0.746087	-0.000426267	0.938663	-0.162542	1
AFFX-Os-r2-Bs-dap-3_at	0.476027	0.481858	0.492897	0.478298	0.443869	0.418813	0.450112	0.403716	0.441844	0.990018	0.618561	0.814831	0.952849	0.838315	0.941349	0.407612	0.0253744	-0.0317116	0.0108219	0.0852031	0.0075732	0.131435	0.0320167	0.259572	0.134837	0.158404	0.172486	0.374641	0.458495	0.434187	-0.0873818	-0.136939	-0.134165	-0.120147	-0.105117	-0.221063	-0.236074	0.0145498	-0.173514	-0.14232	0.0671949	0.0654434	-0.144716	-0.0165233	-0.064342	0.230528	-0.198408	0.213123	-0.134605
AFFX-Os-r2-Bs-dap-5_at	0.768832	0.797274	0.77922	0.812724	0.804378	0.836294	0.789087	0.742312	0.747279	0.63766	0.992746	0.94043	0.476504	0.406864	0.438087	0.401167	0.308506	-0.105945	-0.200741	-0.0970221	0.163969	0.182673	0.13425	0.41854	0.36956	0.213821	0.305874	0.0823812	0.482954	0.384905	0.362984	0.047864	0.0958714	0.212858	0.214463	-0.0886646	-0.0891632	-0.0595913	-0.243676	-0.221477	0.136989	0.0776784	0.103537	-0.084869	-0.145579	0.396537	0.030115	0.370401	0.0706577
AFFX-Os-r2-Bs-dap-M_at	0.692598	0.713424	0.704253	0.72585	0.699676	0.71029	0.696139	0.623746	0.657125	0.866761	0.917682	0.988093	0.743428	0.67308	0.716761	0.439524	0.222906	-0.0774468	-0.104799	0.00548043	0.128404	0.231603	0.114383	0.3806	0.312257	0.229329	0.293768	0.258954	0.560605	0.44876	0.219005	-0.023993	0.0144324	0.113659	0.116507	-0.138563	-0.141715	-0.054872	-0.222844	-0.206876	0.0971844	0.108919	-0.00827713	-0.043409	-0.117709	0.342883	-0.0214987	0.326806	0.0188035
AFFX-Os-r2-Bs-lys-3_at	0.336186	0.336537	0.354274	0.322195	0.282489	0.247515	0.305808	0.262408	0.306166	0.931353	0.422879	0.654992	0.982892	0.825058	0.955333	0.347254	-0.0643406	-0.0241377	0.0512245	0.100205	-0.0411846	0.102603	-0.0295836	0.151296	0.0224733	0.0974424	0.0922613	0.390939	0.374832	0.402822	-0.179177	-0.168504	-0.187156	-0.226918	-0.200918	-0.248088	-0.267536	0.038874	-0.169444	-0.128403	0.0566125	0.0266942	-0.219962	0.0285182	-0.0362018	0.141382	-0.283217	0.194142	-0.21572
AFFX-Os-r2-Bs-lys-5_at	0.316989	0.31606	0.310301	0.316917	0.270806	0.245572	0.290039	0.18359	0.258455	0.872723	0.500245	0.704413	0.847239	0.981504	0.920629	0.442609	0.0178548	0.000405338	0.144099	0.243057	0.0148407	0.18897	0.050854	0.244049	0.0752888	0.168394	0.179772	0.397259	0.403998	0.280362	-0.167051	-0.240455	-0.241792	-0.114986	-0.104954	-0.237829	-0.234376	-0.0711741	-0.120061	-0.130981	-0.062044	0.0888751	-0.183251	0.000257635	-0.02267	0.152053	-0.035873	0.134117	-0.0148104
AFFX-Os-r2-Bs-lys-M_at	0.30452	0.295205	0.304238	0.284639	0.241687	0.199135	0.263172	0.186705	0.251251	0.914842	0.40721	0.643716	0.941189	0.934319	0.982848	0.37809	-0.0489471	0.0321309	0.136155	0.198411	-0.0226493	0.120905	-0.0171183	0.173171	0.0299464	0.118087	0.115261	0.410268	0.363211	0.341435	-0.243361	-0.254628	-0.273653	-0.229601	-0.206274	-0.27723	-0.288531	-0.028839	-0.160268	-0.142176	-0.0104121	0.052031	-0.18579	0.0112932	-0.0200223	0.132616	-0.180538	0.152523	-0.128935
AFFX-Os-r2-Bs-phe-3_at	0.36995	0.376311	0.403255	0.362031	0.328301	0.305741	0.345175	0.326565	0.342755	0.95307	0.505921	0.718971	0.968031	0.805347	0.943947	0.342425	-0.0541443	-0.00654349	-0.00164445	0.0313146	-0.00576596	0.104436	-0.00525979	0.206547	0.0270677	0.178752	0.180634	0.432431	0.451292	0.487973	-0.123912	-0.118033	-0.126805	-0.174918	-0.148901	-0.219151	-0.238458	0.086696	-0.147787	-0.100817	0.119926	0.0462653	-0.191161	0.0693305	-0.0662444	0.175021	-0.307955	0.233564	-0.238791
AFFX-Os-r2-Bs-phe-5_at	0.299593	0.296755	0.290781	0.313049	0.266056	0.249906	0.286079	0.171066	0.246618	0.81589	0.550136	0.718939	0.762461	0.955636	0.843724	0.407496	0.0590807	0.00673273	0.180932	0.256313	0.0495575	0.197007	0.0622692	0.236979	0.079546	0.200557	0.216259	0.377364	0.423912	0.264987	-0.0959237	-0.198609	-0.195911	-0.0184075	-0.00710959	-0.168172	-0.163899	-0.106658	-0.117343	-0.144262	-0.0928219	0.0821273	-0.140043	-0.0111434	-0.0206413	0.183425	0.0303171	0.096543	0.0270514
AFFX-Os-r2-Bs-phe-M_at	0.385711	0.383246	0.382218	0.381091	0.334517	0.302048	0.351528	0.249008	0.318926	0.908182	0.515708	0.7263	0.889579	0.953115	0.9356	0.422238	0.0312052	0.018641	0.163485	0.211406	0.00329999	0.161194	0.0609381	0.262655	0.0761409	0.175473	0.181627	0.41968	0.42527	0.33584	-0.137397	-0.172623	-0.174077	-0.0597822	-0.041417	-0.167385	-0.173765	-0.0664348	-0.146947	-0.143253	-0.0141928	0.0884519	-0.183503	0.0147227	-0.0709279	0.187471	-0.0933918	0.169327	-0.0681345
AFFX-Os-r2-Bs-thr-3_s_at	0.367173	0.361975	0.360366	0.345011	0.300256	0.266389	0.314943	0.226217	0.300552	0.938587	0.461293	0.700875	0.936764	0.910027	0.958335	0.413352	0.0134627	0.0663668	0.12342	0.204179	0.00925183	0.176909	0.053207	0.192229	0.100041	0.169178	0.165123	0.468648	0.444787	0.382584	-0.202877	-0.209785	-0.207404	-0.148931	-0.138051	-0.226127	-0.23459	-0.0412082	-0.135298	-0.124369	0.00323417	0.0926349	-0.150785	0.00143192	-0.0626652	0.174178	-0.124058	0.170879	-0.0960758
AFFX-Os-r2-Bs-thr-5_s_at	0.628469	0.644722	0.60078	0.664606	0.652441	0.665464	0.634573	0.535435	0.571852	0.632464	0.881118	0.873588	0.457585	0.579839	0.508364	0.447924	0.27089	-0.0728566	-0.0897547	0.0577819	0.145515	0.200756	0.134995	0.379765	0.353067	0.162424	0.240312	0.080482	0.387372	0.257689	0.233065	-0.0580188	-0.0138866	0.171417	0.16428	-0.111221	-0.100503	-0.112384	-0.190842	-0.186187	0.0308372	0.0820242	0.060881	-0.130343	-0.0609181	0.313675	0.145637	0.223564	0.195113
AFFX-Os-r2-Bs-thr-M_s_at	0.56048	0.566127	0.55572	0.574939	0.536995	0.529148	0.537394	0.437985	0.494578	0.878863	0.764686	0.889531	0.780626	0.847921	0.812132	0.455778	0.164602	-0.0206352	-0.00112019	0.11198	0.0975377	0.223955	0.11742	0.352573	0.210271	0.192062	0.235365	0.338622	0.496723	0.369455	0.0302924	-0.118406	-0.0898297	0.0427147	0.0414648	-0.164027	-0.164244	-0.0678579	-0.160575	-0.158745	0.0293994	0.112969	-0.0692005	-0.0398367	-0.093355	0.264036	-0.00168377	0.229053	0.0232926
AFFX-Os-r2-Ec-bioB-3_at	0.983715	0.983047	0.957015	0.970418	0.968609	0.943566	0.952373	0.854612	0.914694	0.497912	0.75951	0.719178	0.399354	0.235845	0.346547	0.424071	0.359388	-0.0288657	-0.162231	-0.0511077	0.0862339	0.122373	0.137334	0.383826	0.508843	0.0685756	0.147983	0.000647814	0.267242	0.244878	0.236933	-0.0290688	0.010232	0.119281	0.137119	-0.136264	-0.145258	-0.0889789	-0.305201	-0.243518	0.206686	0.0445644	0.166192	-0.106948	-0.200497	0.412971	-0.00526316	0.408982	0.0748203
AFFX-Os-r2-Ec-bioB-5_at	0.973028	0.978627	0.978943	0.964616	0.963847	0.951752	0.960648	0.905661	0.932334	0.518335	0.777797	0.732211	0.426799	0.222434	0.357406	0.378945	0.302275	-0.0273934	-0.199038	-0.136564	0.0330898	0.0820934	0.121303	0.381759	0.450855	0.131285	0.209844	0.0334883	0.323875	0.332155	0.252421	0.0120261	0.0447983	0.12141	0.146689	-0.124196	-0.137699	-0.0376095	-0.296925	-0.232271	0.288519	0.043297	0.110532	-0.0662837	-0.2402	0.425579	-0.107384	0.431815	-0.0285908
AFFX-Os-r2-Ec-bioB-M_at	0.96552	0.978505	0.973829	0.964988	0.960929	0.947694	0.948847	0.892162	0.925076	0.529579	0.776583	0.738831	0.443486	0.243888	0.371289	0.399737	0.31777	-0.0398304	-0.192462	-0.12187	0.0269106	0.124948	0.108076	0.385353	0.428198	0.139338	0.214044	0.0531367	0.338394	0.314684	0.238537	-0.0168831	0.0231618	0.112774	0.135635	-0.148023	-0.162035	-0.0511531	-0.308933	-0.240295	0.271114	0.0648952	0.115462	-0.0339929	-0.254546	0.424003	-0.108112	0.454195	-0.0403191
AFFX-Os-r2-Ec-bioC-3_at	0.959076	0.9736	0.952785	0.989318	0.986372	0.964492	0.952082	0.873115	0.915581	0.492034	0.821029	0.76128	0.372917	0.212098	0.308937	0.408852	0.369252	-0.0828438	-0.201809	-0.0968801	0.0980577	0.146143	0.141693	0.413095	0.462854	0.104975	0.196158	-0.0374824	0.320436	0.267335	0.343344	0.0319424	0.077004	0.193167	0.203846	-0.0990861	-0.104532	-0.125458	-0.329954	-0.286094	0.234229	0.0532161	0.151779	-0.107091	-0.200466	0.447987	0.0116	0.402767	0.0747028
AFFX-Os-r2-Ec-bioC-5_at	0.966408	0.978059	0.946697	0.985014	0.989566	0.962655	0.95067	0.870363	0.911568	0.457048	0.801206	0.732989	0.333716	0.169517	0.281405	0.401542	0.375603	-0.0805612	-0.202265	-0.0887031	0.0921451	0.120131	0.134802	0.398422	0.492617	0.0737769	0.16395	-0.0743859	0.259085	0.252078	0.311466	0.0110468	0.0529449	0.159404	0.171163	-0.115815	-0.121245	-0.109583	-0.314612	-0.261222	0.229931	0.0499501	0.181582	-0.122205	-0.180217	0.428921	0.0189384	0.383077	0.101634
AFFX-Os-r2-Ec-bioD-3_at	0.92832	0.953166	0.954305	0.951677	0.952529	0.987971	0.962276	0.940254	0.94804	0.460744	0.832513	0.751347	0.338729	0.163722	0.260673	0.387073	0.334755	-0.0922952	-0.269428	-0.17834	0.107976	0.166427	0.112381	0.436495	0.43525	0.210884	0.297254	0.0294394	0.397347	0.341718	0.392707	0.043959	0.09494	0.168516	0.178807	-0.129204	-0.138281	0.00657198	-0.245548	-0.180429	0.270047	0.0798954	0.124993	-0.0170076	-0.212163	0.457494	-0.037751	0.41786	0.0351141
AFFX-Os-r2-Ec-bioD-5_at	0.964162	0.97731	0.964922	0.972012	0.972884	0.988105	0.97794	0.926187	0.955848	0.463798	0.805722	0.735104	0.348609	0.179601	0.283783	0.400864	0.348571	-0.0720616	-0.221894	-0.127635	0.106861	0.138486	0.118122	0.420021	0.464124	0.148136	0.233625	-0.00991164	0.324113	0.296221	0.340799	0.00282158	0.048458	0.151853	0.166513	-0.140058	-0.149311	-0.0293002	-0.273699	-0.206567	0.244614	0.0408579	0.164367	-0.0511284	-0.196367	0.442559	-0.0106944	0.401641	0.0720044
AFFX-Os-r2-P1-cre-3_s_at	0.840917	0.86612	0.893777	0.852237	0.859356	0.916318	0.895714	0.975184	0.928115	0.396765	0.747362	0.650045	0.291705	0.0628242	0.198784	0.283378	0.203016	-0.142961	-0.378139	-0.311728	0.0345602	0.0997703	-0.00828382	0.384212	0.343309	0.245484	0.320872	0.0357037	0.386522	0.360326	0.34557	0.0625564	0.0888064	0.0691584	0.0854585	-0.164202	-0.176013	0.15596	-0.171385	-0.0815631	0.342866	0.00613628	0.119904	0.0299967	-0.186106	0.419877	-0.145363	0.387552	-0.0505047
AFFX-Os-r2-P1-cre-5_s_at	0.899599	0.923579	0.932681	0.908045	0.910143	0.944394	0.931675	0.96138	0.958786	0.469293	0.754669	0.687607	0.368436	0.147995	0.278302	0.384144	0.262716	-0.0978331	-0.324435	-0.219591	0.0613744	0.131781	0.0430514	0.376308	0.375873	0.207525	0.281774	0.0445569	0.376298	0.328785	0.298748	0.00126086	0.0358058	0.0463312	0.0555799	-0.200964	-0.210218	0.0736942	-0.213893	-0.133759	0.320521	0.0344356	0.121168	-0.0234547	-0.21763	0.41981	-0.120587	0.396825	-0.0356392
AFFX-Os-TrpnX-3_at	0.222718	0.24411	0.244718	0.233713	0.229558	0.267706	0.250358	0.251489	0.235855	0.197575	0.300146	0.288778	0.161695	0.0630465	0.133988	0.130698	0.135112	0.0336781	-0.08163	-0.0751054	0.120148	0.104568	0.10021	0.17178	0.22042	0.0931762	0.107545	0.0532265	0.156818	0.18084	0.202095	0.0424876	0.0714174	0.115399	0.114522	-0.0175211	-0.00637911	0.0398161	-0.071552	-0.0423426	0.105312	0.125059	-0.0439565	0.0890248	-0.0631953	0.0823974	-0.0491112	0.149661	-0.0147509
AFFX-Os-TrpnX-5_at	0.300952	0.337735	0.320838	0.284468	0.282419	0.309001	0.275681	0.316862	0.298757	0.342624	0.328657	0.358004	0.315989	0.207951	0.302861	0.332413	0.0775985	0.13499	-0.00616681	0.0348122	0.194412	0.202714	0.137098	0.155335	0.00173888	0.281135	0.337047	0.261427	0.360159	0.40402	0.015083	-0.0708359	-0.0572899	-0.0601531	-0.0511592	-0.153404	-0.16705	0.00540147	-0.107192	-0.0787828	0.249672	0.23543	0.139189	0.26532	-0.25529	0.242294	-0.169002	0.312552	-0.182948
AFFX-Os-TrpnX-M_at	0.46066	0.480949	0.461869	0.505864	0.508196	0.527281	0.482795	0.460814	0.473273	0.125133	0.427998	0.35589	0.0286884	-0.0424925	-0.0109552	0.190627	0.266829	0.0325884	-0.0796753	-0.0497253	0.127105	0.112703	0.147969	0.256812	0.172743	0.164352	0.220569	-0.0729502	0.225152	0.11627	0.369696	0.145347	0.148659	0.235839	0.220708	0.0700884	0.0695088	-0.107263	-0.150749	-0.148065	0.169487	0.0697106	0.194817	0.00320602	-0.13166	0.235291	0.114352	0.258959	0.112989
AFFX-Os_Ubiquitin_3_s_at	0.567428	0.575897	0.629206	0.600241	0.605376	0.6581	0.637629	0.697435	0.667019	0.305889	0.564762	0.494931	0.229336	0.0493765	0.134597	0.254629	0.224948	-0.05638	-0.312652	-0.131742	0.0983378	0.0957588	0.0278958	0.291835	0.219691	0.193184	0.258387	-0.0649766	0.281588	0.222833	0.176597	-0.119858	-0.105159	-0.0666107	-0.0640417	-0.332103	-0.339841	0.0277785	-0.220122	-0.16837	0.264425	0.0546874	0.101635	0.124436	-0.196538	0.332676	-0.127043	0.266905	-0.115512
AFFX-Os_Ubiquitin_5_f_at	-0.246388	-0.249064	-0.210077	-0.237289	-0.238532	-0.169595	-0.212979	-0.167669	-0.194059	-0.205727	-0.137809	-0.143962	-0.274151	-0.0969048	-0.241247	-0.0619267	0.0761183	0.108541	-0.069017	0.0759232	0.209518	0.232138	0.119329	0.0781388	-0.0199915	0.368721	0.339513	0.233643	0.229037	0.0857729	-0.134062	-0.20389	-0.134469	0.014815	-0.045754	-0.16821	-0.141368	0.0985034	0.30918	0.258269	-0.082515	0.219075	0.0370303	0.270702	-0.0179079	-0.118366	0.301742	-0.115955	0.156277
AFFX-Os_Ubiquitin_M_f_at	-0.347596	-0.361965	-0.324513	-0.362204	-0.36389	-0.30659	-0.335778	-0.301153	-0.315146	-0.228056	-0.27793	-0.250771	-0.263075	-0.0701497	-0.211753	-0.0814384	0.0115878	0.151476	-0.00663608	0.120945	0.18171	0.192289	0.0865407	0.0191793	-0.0688847	0.303131	0.253374	0.256125	0.125829	0.0298464	-0.2708	-0.274598	-0.201339	-0.0718447	-0.126082	-0.197785	-0.173628	0.106215	0.3341	0.285458	-0.129702	0.190257	0.0234226	0.28343	0.0216034	-0.185092	0.277117	-0.204503	0.140763
AFFX-PheX-3_at	0.280857	0.283418	0.299222	0.257818	0.228485	0.192874	0.238274	0.216523	0.235894	0.925386	0.391983	0.630486	0.947342	0.798786	0.94936	0.325482	-0.0785152	0.0542003	0.0738481	0.0946066	-0.0499933	0.05476	-0.0264513	0.156798	0.0129151	0.128864	0.117892	0.407008	0.356912	0.471614	-0.240855	-0.180131	-0.198036	-0.226788	-0.194819	-0.240295	-0.258924	0.0747303	-0.12952	-0.0847751	0.0932419	0.049708	-0.164636	0.0477599	-0.0600555	0.0965789	-0.320671	0.154127	-0.241959
AFFX-PheX-5_at	0.298518	0.300577	0.294627	0.314053	0.27	0.259208	0.28881	0.180835	0.248386	0.799033	0.566536	0.72045	0.74333	0.949266	0.82364	0.430353	0.0513598	-0.00174793	0.151305	0.241746	0.0375841	0.186488	0.0668478	0.250772	0.0685872	0.191603	0.212487	0.369237	0.421919	0.266083	-0.0880793	-0.191114	-0.187985	-0.0174824	-0.00855188	-0.171006	-0.16577	-0.0984087	-0.118819	-0.14306	-0.0777272	0.0806389	-0.156709	-0.0210089	-0.0172034	0.16609	0.0286015	0.117327	0.0262445
AFFX-PheX-M_at	0.371481	0.376163	0.384654	0.378078	0.3324	0.311153	0.354416	0.273654	0.332892	0.911652	0.560284	0.754053	0.89181	0.963875	0.93291	0.440606	0.0155886	-0.0170873	0.107921	0.184353	-0.00435473	0.164214	0.0222267	0.260271	0.060527	0.212837	0.226187	0.416243	0.458975	0.350567	-0.129519	-0.19636	-0.202005	-0.106286	-0.0894614	-0.224403	-0.22715	-0.0501648	-0.159887	-0.156039	0.0208396	0.0746501	-0.184527	0.0303324	-0.0502042	0.199246	-0.10918	0.171854	-0.0830927
AFFX-r2-Bs-dap-3_at	0.593204	0.606415	0.62021	0.606398	0.571673	0.569164	0.592298	0.553985	0.585042	0.967568	0.751761	0.899378	0.91845	0.742308	0.861807	0.413182	0.109069	-0.0333007	-0.0448666	0.0126387	0.0706204	0.162308	0.0747455	0.32359	0.184686	0.190175	0.228103	0.347271	0.530165	0.490358	0.0798307	-0.0529905	-0.0524738	-0.0308043	-0.0145618	-0.184466	-0.199311	0.00108639	-0.224299	-0.194389	0.112089	0.0602553	-0.082927	-0.0147813	-0.112437	0.301979	-0.188174	0.304346	-0.131102
AFFX-r2-Bs-dap-5_at	0.747271	0.774432	0.760074	0.795579	0.784228	0.820369	0.776896	0.73147	0.737883	0.641442	0.99426	0.943603	0.486671	0.42386	0.443486	0.400876	0.301023	-0.107702	-0.198788	-0.0956464	0.172788	0.198587	0.129655	0.401481	0.35304	0.228751	0.321245	0.0850692	0.491181	0.386875	0.372388	0.0448876	0.087683	0.210924	0.210828	-0.091976	-0.0931039	-0.0610549	-0.246018	-0.224112	0.141555	0.091758	0.0928652	-0.0670306	-0.143391	0.408579	0.0296509	0.360396	0.0642527
AFFX-r2-Bs-dap-M_at	0.679422	0.696682	0.684405	0.712499	0.68492	0.704004	0.69337	0.619379	0.656314	0.853646	0.919488	0.987026	0.735931	0.676256	0.708706	0.457298	0.211029	-0.0749064	-0.0925838	0.0222929	0.135796	0.227693	0.111989	0.374588	0.294884	0.252082	0.318329	0.251941	0.562343	0.44823	0.22389	-0.0557098	-0.0221676	0.0933752	0.0942502	-0.167948	-0.171054	-0.068986	-0.233702	-0.218047	0.0890058	0.101843	-0.00514933	-0.0538331	-0.101869	0.376188	0.00492188	0.306524	0.0472644
AFFX-r2-Bs-lys-3_at	0.21686	0.214721	0.237481	0.199053	0.156006	0.115857	0.185526	0.138627	0.188795	0.877852	0.296946	0.546135	0.955804	0.84718	0.943833	0.344668	-0.102993	0.0356744	0.125441	0.154633	-0.0550366	0.13265	-0.0319072	0.089513	-0.0432415	0.104434	0.0867989	0.415739	0.344763	0.338301	-0.252439	-0.205379	-0.241639	-0.271878	-0.240043	-0.259973	-0.27454	0.0160066	-0.153276	-0.12495	0.0407803	0.0572566	-0.239294	0.0712143	-0.0119884	0.102651	-0.269843	0.16596	-0.216893
AFFX-r2-Bs-lys-5_at	0.233167	0.225531	0.223738	0.232621	0.186281	0.162251	0.215037	0.111999	0.186821	0.83331	0.438146	0.64291	0.817653	0.990659	0.900524	0.415612	-0.0213444	-0.0172013	0.18565	0.265319	0.002702	0.161493	0.0235984	0.209869	0.0283337	0.147961	0.154438	0.37937	0.36103	0.237751	-0.197313	-0.252136	-0.269771	-0.140723	-0.122823	-0.23735	-0.233864	-0.0792119	-0.112241	-0.130467	-0.0848365	0.0831835	-0.201868	-0.00322072	0.025491	0.12738	-0.0200785	0.0712022	0.000915683
AFFX-r2-Bs-lys-M_at	0.351439	0.352342	0.379918	0.341148	0.301351	0.271521	0.331722	0.293445	0.327666	0.934357	0.477171	0.690911	0.962057	0.890471	0.968847	0.371207	-0.0584274	0.00342208	0.0600244	0.107427	-0.0642145	0.109085	-0.0530696	0.211411	0.0278891	0.157351	0.157365	0.41314	0.407555	0.440293	-0.201995	-0.216117	-0.236586	-0.230748	-0.200427	-0.285802	-0.300071	0.031716	-0.163274	-0.134031	0.0755652	0.0565433	-0.200921	0.0323657	-0.0361725	0.17496	-0.254146	0.159339	-0.185479
AFFX-r2-Bs-phe-3_at	0.328279	0.332014	0.35794	0.318752	0.280829	0.251033	0.30193	0.273821	0.303039	0.945056	0.45372	0.681883	0.980183	0.825509	0.953634	0.359572	-0.0595826	0.0277177	0.045008	0.0774696	-0.039031	0.106763	-0.0188192	0.177652	0.0239185	0.150363	0.145135	0.43199	0.416801	0.466541	-0.17946	-0.152161	-0.172591	-0.212674	-0.184797	-0.236055	-0.254952	0.0445772	-0.171994	-0.129908	0.0986143	0.0507926	-0.196331	0.0498581	-0.0513605	0.160408	-0.301918	0.186585	-0.235307
AFFX-r2-Bs-phe-5_at	0.326523	0.330445	0.329043	0.343585	0.296051	0.291891	0.320665	0.218571	0.284652	0.829137	0.591432	0.750703	0.779031	0.952278	0.844292	0.428562	0.0624994	-0.0208371	0.117083	0.200341	0.04325	0.20588	0.0718432	0.249524	0.0681017	0.212923	0.236792	0.383666	0.458422	0.288527	-0.0619453	-0.181787	-0.17694	-0.0214155	-0.014138	-0.182096	-0.178315	-0.0979589	-0.126772	-0.150298	-0.0558658	0.0872391	-0.163217	-0.00259723	-0.0313576	0.192282	0.019756	0.147559	0.0176081
AFFX-r2-Bs-phe-M_at	0.393868	0.397683	0.404864	0.402734	0.358238	0.345268	0.383263	0.304665	0.359322	0.921876	0.595355	0.783031	0.892857	0.955679	0.926831	0.446449	0.0297931	-0.0291428	0.103007	0.181581	0.0253231	0.1747	0.0393688	0.293588	0.0793691	0.194944	0.213886	0.396906	0.460153	0.355977	-0.103719	-0.189539	-0.191661	-0.0886787	-0.0725111	-0.227147	-0.229476	-0.0422771	-0.153818	-0.151835	0.00288044	0.0853541	-0.178241	0.0269653	-0.0431629	0.212713	-0.0959199	0.174774	-0.0653651
AFFX-r2-Bs-thr-3_s_at	0.402643	0.394592	0.393789	0.37975	0.335216	0.301421	0.349916	0.258611	0.33236	0.945232	0.482247	0.720439	0.934277	0.892668	0.949571	0.401278	0.0260812	0.0661188	0.114288	0.199005	0.0269102	0.18382	0.0638067	0.221803	0.126078	0.171417	0.170898	0.461822	0.456419	0.397846	-0.179106	-0.196716	-0.188421	-0.1298	-0.119998	-0.218028	-0.226188	-0.0375285	-0.130543	-0.121131	0.0133852	0.0893654	-0.140979	0.00674978	-0.0716585	0.186308	-0.110502	0.178201	-0.0821588
AFFX-r2-Bs-thr-5_s_at	0.662574	0.678586	0.635758	0.694486	0.684124	0.698914	0.660703	0.569684	0.597385	0.635636	0.900126	0.890311	0.452682	0.545049	0.495092	0.425445	0.282614	-0.095238	-0.126214	0.0220684	0.152056	0.17817	0.12807	0.397554	0.379607	0.174027	0.25625	0.0823303	0.407744	0.290378	0.254267	-0.0395461	0.0131909	0.184411	0.172939	-0.108371	-0.0974401	-0.105123	-0.192605	-0.183739	0.0562784	0.0893155	0.0825114	-0.118583	-0.0813936	0.299834	0.133659	0.24178	0.184416
AFFX-r2-Bs-thr-M_s_at	0.607441	0.610486	0.579798	0.612927	0.585194	0.5678	0.572733	0.452343	0.517846	0.862619	0.778154	0.898847	0.736661	0.796154	0.79006	0.45267	0.177491	-0.0254856	0.0045596	0.122851	0.0987544	0.212272	0.124924	0.356847	0.304928	0.15795	0.206426	0.283982	0.456664	0.356767	0.0512453	-0.112672	-0.0807399	0.0582142	0.0594455	-0.151068	-0.147532	-0.0906946	-0.172578	-0.166293	0.0360691	0.108764	-0.0242034	-0.0703291	-0.0624275	0.256353	0.0551058	0.22807	0.103232
AFFX-r2-Ec-bioB-3_at	0.980161	0.980368	0.937734	0.964726	0.964963	0.947117	0.950348	0.846683	0.908667	0.467898	0.761686	0.716679	0.360199	0.208129	0.313754	0.419329	0.374074	-0.0306536	-0.140397	-0.0337467	0.100306	0.124635	0.166397	0.384001	0.52286	0.0495118	0.135811	-0.0410078	0.240002	0.247035	0.261098	-0.023997	0.0153037	0.143372	0.159938	-0.117303	-0.124584	-0.0949055	-0.287418	-0.231257	0.191232	0.04335	0.207533	-0.128684	-0.185388	0.404359	0.0470232	0.386435	0.128062
AFFX-r2-Ec-bioB-5_at	0.977958	0.986399	0.958412	0.971239	0.971836	0.952296	0.950105	0.866164	0.912776	0.482986	0.771104	0.723683	0.379778	0.205048	0.323107	0.40655	0.366822	-0.0195755	-0.155852	-0.0692544	0.0728632	0.124299	0.140621	0.390336	0.492003	0.0878418	0.170355	-0.0133473	0.284539	0.280316	0.27906	0.0157245	0.0523708	0.158101	0.175113	-0.0954543	-0.104954	-0.0984448	-0.31358	-0.254356	0.22397	0.0398008	0.182754	-0.0979565	-0.226742	0.41232	-0.0310787	0.424453	0.0473809
AFFX-r2-Ec-bioB-M_at	0.975925	0.985632	0.970853	0.96823	0.963828	0.954897	0.95632	0.886195	0.928583	0.534286	0.786072	0.753682	0.439306	0.253379	0.374882	0.431877	0.340989	-0.0085812	-0.184753	-0.0862545	0.0648605	0.152148	0.146762	0.405043	0.478766	0.144459	0.222507	0.0580924	0.343692	0.327751	0.246895	-0.0236332	0.021128	0.120609	0.137132	-0.147817	-0.157612	-0.0438366	-0.28116	-0.215822	0.250477	0.0708305	0.146991	-0.0431785	-0.238589	0.421879	-0.0570458	0.427804	0.0119806
AFFX-r2-Ec-bioC-3_at	0.964393	0.975969	0.944337	0.987357	0.98824	0.961719	0.951691	0.86033	0.91014	0.460628	0.803314	0.738264	0.338619	0.189161	0.286266	0.408145	0.381932	-0.0749909	-0.185962	-0.0699001	0.108329	0.141671	0.163568	0.400273	0.503728	0.0859741	0.178495	-0.0695526	0.275704	0.236117	0.334756	0.0202899	0.0623956	0.185824	0.197201	-0.0989135	-0.104327	-0.131422	-0.326772	-0.278486	0.219041	0.0730183	0.172964	-0.113432	-0.189022	0.428664	0.0365605	0.408961	0.107339
AFFX-r2-Ec-bioC-5_at	0.953283	0.97099	0.942004	0.978486	0.984764	0.966366	0.943279	0.876257	0.906154	0.440131	0.816579	0.735306	0.309447	0.141923	0.253012	0.386723	0.375115	-0.0803305	-0.21936	-0.108543	0.0955476	0.122638	0.135842	0.409855	0.486167	0.099405	0.193417	-0.0785084	0.278129	0.262825	0.337632	0.0326088	0.0762607	0.180358	0.190358	-0.103632	-0.109267	-0.0918564	-0.306494	-0.251746	0.24022	0.0675971	0.193197	-0.0998523	-0.194414	0.427248	0.00939972	0.40292	0.083377
AFFX-r2-Ec-bioD-3_at	0.932627	0.952454	0.942201	0.950346	0.951243	0.989263	0.972193	0.930022	0.954721	0.437764	0.820167	0.738088	0.313206	0.15987	0.243802	0.409946	0.350388	-0.0706875	-0.229143	-0.129417	0.132156	0.176177	0.140802	0.421216	0.459327	0.201848	0.287	0.0126157	0.364593	0.317073	0.393069	0.0214788	0.0686467	0.169499	0.18021	-0.129665	-0.138646	-0.0118032	-0.241875	-0.180359	0.239057	0.0700462	0.148906	-0.0338593	-0.188656	0.457831	0.0236087	0.398271	0.101917
AFFX-r2-Ec-bioD-5_at	0.955385	0.972138	0.961597	0.968903	0.969136	0.988098	0.978218	0.933024	0.960567	0.460989	0.806843	0.734469	0.347859	0.168228	0.275394	0.410239	0.350468	-0.077363	-0.229642	-0.133063	0.0977813	0.138043	0.131641	0.40391	0.456651	0.136255	0.220635	-0.0185653	0.318543	0.287702	0.347474	-0.00028355	0.0432553	0.139084	0.154033	-0.149799	-0.159691	-0.0361013	-0.281094	-0.215347	0.256635	0.053485	0.148996	-0.0584386	-0.200469	0.449184	-0.0241644	0.401083	0.060641
AFFX-r2-P1-cre-3_at	0.81407	0.840996	0.877897	0.823434	0.832131	0.879078	0.858854	0.956806	0.899137	0.411382	0.707268	0.624712	0.316959	0.0696026	0.222074	0.251269	0.186051	-0.129701	-0.38387	-0.317572	0.0129815	0.0851056	-0.0209116	0.384941	0.313101	0.261211	0.325014	0.067728	0.40111	0.380306	0.307505	0.066639	0.0878286	0.0317716	0.0452636	-0.17146	-0.183799	0.188093	-0.14569	-0.0486954	0.362743	0.0445214	0.0739694	0.0292954	-0.214489	0.384773	-0.220992	0.38622	-0.125342
AFFX-r2-P1-cre-5_at	0.866339	0.893458	0.91163	0.876959	0.881411	0.924723	0.906322	0.963829	0.941046	0.436385	0.72721	0.657282	0.334518	0.0980428	0.239535	0.340838	0.240422	-0.101422	-0.364533	-0.258811	0.0349291	0.127646	0.031483	0.389657	0.364722	0.239735	0.308595	0.0643183	0.391659	0.361035	0.303979	0.0150008	0.0555502	0.0328357	0.0382641	-0.201064	-0.212712	0.113308	-0.180065	-0.0949354	0.348382	0.0394025	0.104185	0.0102945	-0.205792	0.402623	-0.137694	0.386737	-0.0492874
AFFX-r2-TagA_at	-0.0585622	-0.0207159	-0.0191326	-0.0271646	-0.0318748	-0.0164788	-0.0355905	-0.0402666	-0.0623937	0.138046	0.0864766	0.121991	0.15375	0.0493002	0.105164	0.132732	0.0989699	0.0971789	0.100793	0.0467768	0.0531632	0.108732	0.179013	0.0207069	-0.016212	-0.00806645	-0.0130581	0.101066	0.0588626	0.187174	0.0349007	0.0753103	0.107692	0.139836	0.145888	0.106558	0.0993917	-0.0299287	-0.0480828	-0.0514804	0.130755	0.0313736	-0.0244243	0.129574	-0.146383	0.0529833	-0.168842	0.0933151	-0.184671
AFFX-r2-TagB_at	0.365309	0.381903	0.384764	0.398258	0.393896	0.393969	0.35992	0.344294	0.341317	0.152625	0.338273	0.283519	0.0750091	0.0013064	0.0462644	0.245138	0.32798	0.116802	-0.0363219	-0.0168125	0.107181	0.157148	0.253538	0.140013	0.0884692	0.0446792	0.0831434	-0.025811	0.139702	0.0772595	0.219762	0.109262	0.178329	0.221987	0.234107	0.0755827	0.0695797	-0.016194	-0.102915	-0.0888323	0.171546	0.0103801	0.0147935	-0.0462326	-0.159812	0.185547	-0.0121218	0.206318	-0.0132486
AFFX-r2-TagC_at	-0.10798	-0.0882016	-0.0567785	-0.108642	-0.121107	-0.108516	-0.114126	-0.101888	-0.120383	-0.000192681	-0.105502	-0.0566418	0.0223642	0.0193197	-0.0186776	-0.0236901	-0.0436857	0.0796942	0.00658579	0.0010252	-0.0480486	0.103427	0.218092	0.132249	-0.0845976	0.180298	0.160627	0.356859	0.240418	0.107104	-0.117404	0.0518306	0.0730503	0.0520223	0.0385117	0.0723419	0.0673415	0.0786859	0.118466	0.109316	0.0754253	0.179749	-0.0771991	0.281479	-0.132713	-0.0607884	-0.071922	0.142503	-0.170915
AFFX-r2-TagD_at	0.362283	0.392646	0.358127	0.394007	0.393254	0.436063	0.386716	0.351682	0.362922	0.242877	0.442662	0.422255	0.145577	0.0989223	0.108998	0.355402	0.311867	0.206908	-0.00594411	0.0965338	0.2852	0.154345	0.310142	0.286997	0.302679	0.103387	0.164713	-0.0546978	0.19377	0.192031	0.233557	0.00914899	0.0369043	0.189932	0.173235	-0.0519836	-0.033235	-0.0464723	-0.0808851	-0.079568	0.0916543	0.254834	0.184974	0.00178264	-0.199861	0.115272	0.0829609	0.281899	0.0527842
AFFX-r2-TagE_at	0.0654501	0.0931698	0.0224989	0.0610586	0.0518739	0.0696238	0.0411746	-0.00690015	0.0241582	0.0287945	0.0545261	0.0717443	0.0128608	0.0237433	0.00869903	0.187614	0.0355122	-0.00204137	0.0577201	0.0384788	-0.0105122	0.118178	0.110498	0.110075	-0.0519054	0.117721	0.108844	0.146053	0.0716648	0.0614271	0.0426893	-0.00520062	0.0195629	0.0482616	0.0387986	0.0477328	0.0439386	0.0508253	0.125535	0.119459	0.0126891	0.138993	0.0689611	0.103845	-0.0178591	0.0696777	0.0903963	0.0141787	0.103866
AFFX-r2-TagF_at	0.0201089	0.0415706	0.0158282	0.00786976	0.0038514	-0.0214522	-0.0103137	-0.0429372	-0.0234031	-0.046693	-0.0701711	-0.0659681	-0.017086	0.00157447	-0.0437469	0.126886	0.0926275	0.113286	0.324122	0.151491	0.0619321	0.128759	0.206833	-0.00179099	-0.0343259	0.0843475	0.095459	0.0221165	0.0441989	-0.0802444	0.0180965	0.0624382	0.0364107	0.14237	0.187173	0.131517	0.131914	-0.0932259	-0.0552827	-0.0703626	0.10543	0.176022	0.104608	0.171276	-0.336872	0.0451759	-0.171552	0.189306	-0.256666
AFFX-r2-TagG_at	0.104267	0.083683	0.0557308	0.0508067	0.0501872	0.0469868	0.0367993	-0.0384783	-0.00548611	0.0712975	0.00092718	0.0374539	0.044943	0.0356693	0.0817128	0.0728314	0.187266	0.271472	0.0863911	0.136934	0.186441	0.162955	0.265944	0.0995716	0.000390317	0.0255457	0.0208854	0.179459	0.0944084	0.146399	-0.124658	-0.0535187	-0.0422335	0.0653051	0.0549207	0.0115537	0.0206883	0.0146468	0.112041	0.103047	0.0436796	0.124314	0.114555	0.0603304	-0.065227	-0.0518972	0.08426	0.219491	0.0668585
AFFX-r2-TagH_at	-0.137467	-0.11591	-0.151719	-0.117882	-0.111703	-0.117077	-0.142848	-0.181203	-0.164532	-0.156592	-0.151365	-0.147672	-0.168566	-0.173797	-0.183227	0.110185	0.224199	0.214569	0.228117	0.147231	0.222903	0.233051	0.254296	-0.0940784	-0.115582	-0.0243716	-0.0396101	0.015668	-0.0214163	-0.0458103	0.0464102	0.138947	0.14629	0.19872	0.198781	0.217751	0.220635	-0.126794	0.045475	-0.0103026	0.00346512	0.132896	0.0887424	0.13194	-0.0962981	0.0828318	0.103764	0.0337935	0.0582602
AFFX-r2-TagIN-3_at	0.133165	0.176469	0.181387	0.146987	0.136326	0.131492	0.116221	0.0847278	0.117476	0.221265	0.148124	0.189658	0.230419	0.196797	0.208389	0.320673	0.111101	0.20192	0.0347327	0.110995	0.103289	0.284143	0.162429	0.14809	0.105955	0.11509	0.120983	0.261823	0.280399	0.161701	-0.0281107	-0.0660627	-0.0490988	-0.0625728	-0.0634535	-0.11571	-0.110738	-0.0831304	-0.0776326	-0.0974028	0.124699	0.325983	-0.03353	0.213328	-0.169912	0.141568	-0.0825271	0.373027	-0.127978
AFFX-r2-TagIN-5_at	-0.159225	-0.124402	-0.0729015	-0.141075	-0.162581	-0.147856	-0.153974	-0.0947631	-0.126748	0.17347	-0.0703184	0.00717992	0.214861	0.150249	0.178763	0.0868838	-0.00812578	0.265289	0.0758853	0.0168149	0.101792	0.265067	0.124973	0.0972029	-0.119343	0.239979	0.226838	0.325666	0.270305	0.183451	-0.0172298	0.135017	0.134274	0.0209131	0.041113	0.0959571	0.0927706	0.270445	0.197918	0.22427	0.166345	0.285711	-0.118537	0.340786	-0.184997	-0.083559	-0.258316	0.168749	-0.333948
AFFX-r2-TagIN-M_at	-0.106142	-0.109346	-0.0559213	-0.111954	-0.120558	-0.104607	-0.105678	-0.0932817	-0.106457	0.0396087	-0.0992615	-0.0494378	0.066157	0.0620741	0.0587047	-0.0409718	-0.0298805	0.221038	-0.00826237	0.030487	0.114499	0.321298	0.0570398	0.113811	-0.0526335	0.0954542	0.06741	0.270373	0.14294	0.116201	-0.145847	-0.00546282	0.0146941	-0.0190517	-0.00720309	-0.0117988	-0.0161258	0.266666	0.29727	0.284992	0.00123592	0.121981	-0.0817046	0.310059	-0.0977879	0.0694454	-0.0664738	0.10409	-0.125217
AFFX-r2-TagJ-3_at	0.00121754	-0.00243927	0.0110228	-0.00626407	-0.0162205	-0.0422224	-0.0283251	-0.050612	-0.0313542	0.0272967	-0.117457	-0.0428789	0.0340043	0.0311406	0.078079	0.0846734	0.0882692	0.226729	0.171716	0.179424	0.0274696	0.101994	0.120634	0.139841	0.0492288	0.0989872	0.0816259	0.13928	0.0176779	0.0723479	-0.158279	-0.167721	-0.161032	-0.0829536	-0.0742874	-0.129256	-0.134149	-0.0688286	-0.0270441	-0.0283042	0.0614422	0.0759425	0.0778735	0.232969	-0.155588	0.0854272	-0.0566723	-0.00890762	-0.0896496
AFFX-r2-TagJ-5_at	0.379133	0.381771	0.3656	0.37907	0.378484	0.359661	0.358237	0.283124	0.32717	0.14779	0.252652	0.250407	0.10016	0.0661858	0.109351	0.271573	0.151153	0.0314004	-0.0239765	0.026263	0.0955987	0.0952198	0.170951	0.225374	0.372889	0.118251	0.164644	-0.0259584	0.096103	0.139326	0.107864	-0.0732125	-0.0170804	0.0431798	0.0397519	-0.0725349	-0.0698917	-0.0673311	-0.0929386	-0.0736851	0.136815	0.161639	0.153277	0.0198091	-0.153094	0.24715	0.043077	0.0341176	0.0534639
AFFX-r2-TagO-3_at	0.0300299	0.0432048	0.0307441	0.0464998	0.0332258	0.0309764	0.0298403	0.00452347	0.000680596	0.16373	0.091268	0.139893	0.122912	0.16005	0.16569	0.0569972	0.0410509	0.109936	0.0542966	0.0473557	0.0740791	0.0718764	0.248668	0.0671424	-0.0431584	0.0463869	0.030211	0.0929192	0.0391437	0.0771519	0.029093	0.036213	0.0435494	0.118578	0.105185	0.0798088	0.0686637	0.0566942	0.0439805	0.0755696	0.037277	0.0982655	0.0136966	0.113422	-0.0769106	0.0580743	-0.0371662	0.17636	-0.0236662
AFFX-r2-TagO-5_at	0.216951	0.213655	0.252336	0.215106	0.208453	0.21475	0.231864	0.224509	0.218243	0.178194	0.148624	0.166831	0.204022	0.0791061	0.170298	0.0390318	0.130599	0.00466263	-0.0079919	0.0397515	0.000248962	0.0442361	0.116901	0.198028	0.200423	0.0603499	0.0769377	0.103207	0.136482	0.225238	0.0439637	-0.0344734	-0.0366615	0.00625794	9.39e-05	-0.0719122	-0.0985072	0.0132445	-0.0937302	-0.0513219	0.0229894	0.128757	-0.0732209	0.0717887	-0.144843	0.0905399	-0.163151	0.234254	-0.148429
AFFX-r2-TagQ-3_at	0.0344446	0.0804039	0.0691848	0.0815337	0.0528279	0.0781056	0.065399	0.0249588	0.0453885	0.177181	0.193005	0.219087	0.190515	0.27055	0.179858	0.297828	0.0581306	0.290142	0.0502336	0.0809365	0.0323539	0.19067	0.18073	0.0786041	-0.0779897	0.221955	0.248496	0.189587	0.248665	0.0681458	0.0716161	-0.0762119	-0.0764653	-0.0667054	-0.046037	-0.116332	-0.108812	-0.119169	-0.109812	-0.131171	0.228263	0.151358	0.0407016	0.261574	-0.0789886	0.232556	0.00221899	0.264854	-0.0410152
AFFX-r2-TagQ-5_at	-0.114353	-0.0927713	-0.0700532	-0.102786	-0.106499	-0.0649632	-0.067813	-0.057951	-0.0969557	0.00395144	-0.0462324	-0.0108207	0.0109324	-0.0100685	-0.00817853	-0.00977854	0.000985429	0.122447	0.0175503	-0.0738722	0.0642743	0.17826	0.182324	0.0444091	-0.0938964	0.0175084	0.00520219	0.125521	0.0332862	0.0904411	0.0739741	0.0999509	0.108984	0.102889	0.109407	0.0871877	0.0893872	0.20858	0.172386	0.179818	0.120989	0.101774	-0.146974	0.117897	-0.056115	-0.0874862	-0.0879021	0.038926	-0.0597128
AFFX-ThrX-3_at	0.421255	0.418984	0.420474	0.407123	0.361708	0.328873	0.372928	0.286307	0.355936	0.946987	0.50775	0.737353	0.937984	0.8923	0.950365	0.41538	0.0321869	0.0566721	0.0774174	0.1664	0.0248867	0.204459	0.0593647	0.228426	0.1299	0.19383	0.197194	0.466393	0.47952	0.418189	-0.160519	-0.188495	-0.181111	-0.128146	-0.119384	-0.226865	-0.233636	-0.0371113	-0.140601	-0.129501	0.0284924	0.113263	-0.145068	0.0133576	-0.0766955	0.198504	-0.118274	0.201972	-0.0895497
AFFX-ThrX-5_at	0.669308	0.684605	0.642554	0.704372	0.694342	0.710164	0.672928	0.583944	0.610788	0.617353	0.902267	0.881949	0.432265	0.525377	0.475192	0.40658	0.271224	-0.0854198	-0.128999	0.00860092	0.145584	0.189656	0.11611	0.402341	0.364349	0.181459	0.262834	0.068184	0.400372	0.284305	0.266293	-0.0346338	0.0199932	0.193756	0.184816	-0.100628	-0.09225	-0.0951109	-0.187844	-0.178267	0.0649023	0.0794897	0.0873251	-0.106553	-0.0744758	0.312544	0.145213	0.236175	0.196316
AFFX-ThrX-M_at	0.580274	0.589615	0.584712	0.601774	0.567907	0.565046	0.571877	0.479775	0.525953	0.875597	0.812088	0.918756	0.762524	0.818722	0.795791	0.42944	0.154406	-0.0387012	-0.0205308	0.0847585	0.0906289	0.211932	0.111615	0.370309	0.247225	0.238438	0.288829	0.320075	0.529591	0.390302	0.0847658	-0.0982895	-0.0708348	0.0655542	0.0661128	-0.159489	-0.1596	-0.0641471	-0.177697	-0.174819	0.0462146	0.129214	-0.0760673	-0.03943	-0.0904717	0.278762	0.000934617	0.254318	0.0304174
AFFX-TrpnX-3_at	0.379901	0.394621	0.38756	0.371371	0.389122	0.387652	0.369195	0.354755	0.350611	0.183289	0.318234	0.280179	0.13761	0.0846852	0.142431	0.12491	0.110054	0.00405974	-0.124091	-0.117196	-0.0650458	0.0406565	0.015351	0.0178534	0.290107	0.0049597	0.0529822	-0.0604752	0.0709528	0.0925607	0.0811505	-0.00501419	-0.0150271	0.016553	0.0498955	-0.0936657	-0.0787305	-0.026189	-0.10956	-0.0943836	0.258638	0.173316	0.0467916	-0.0295218	-0.116646	0.0865047	-0.102585	0.1829	-0.0529328
AFFX-TrpnX-5_at	-0.0879322	-0.0899833	-0.125397	-0.133197	-0.138521	-0.178057	-0.115667	-0.163404	-0.119356	0.065146	-0.213737	-0.107379	0.1251	0.0948006	0.147804	0.141478	0.0694877	0.351823	0.294217	0.226161	-0.0179223	0.0835693	0.295656	-0.110205	-0.087735	-0.0919402	-0.119864	0.0682383	-0.158591	-0.0168055	-0.285293	-0.147039	-0.20561	-0.036844	-0.00248552	0.00392328	-0.012058	-0.0636907	-0.0490666	-0.0430502	0.132861	0.0402351	0.127653	0.0544018	-0.144462	0.0529711	-0.137924	-0.035816	-0.118001
AFFX-TrpnX-M_at	0.519157	0.528585	0.54154	0.525876	0.532543	0.545073	0.521794	0.509863	0.477652	0.210348	0.497965	0.414029	0.0944977	0.0350024	0.0857957	0.131394	0.193808	-0.0319171	-0.0624828	-0.114701	-0.0428076	0.029999	0.0857695	0.287612	0.287963	-0.0274561	0.0281932	-0.0532935	0.184375	0.198862	0.255471	0.130103	0.147	0.268409	0.285165	0.0628301	0.0486889	-0.0533125	-0.177611	-0.16161	0.110367	0.0679192	0.129366	-0.140197	-0.236692	0.218892	-0.120091	0.300722	-0.0934271
Os.10001.1.S1_at	-0.217868	-0.25413	-0.286406	-0.257444	-0.226043	-0.327401	-0.277813	-0.263592	-0.246913	-0.243589	-0.348152	-0.359751	-0.186213	-0.193213	-0.129883	-0.135164	-0.0569985	-0.0108569	0.0897615	0.133698	-0.176353	-0.416377	-0.189153	-0.283342	-0.131597	-0.30868	-0.31968	-0.496738	-0.551563	-0.366509	-0.450301	-0.414954	-0.460902	-0.356003	-0.342748	-0.279689	-0.277598	-0.219742	-0.193367	-0.208697	-0.0202528	-0.193503	0.0668298	-0.239058	-0.0730887	-0.215232	-0.181005	-0.28116	-0.156874
Os.1000.1.S1_at	-0.227948	-0.240616	-0.261043	-0.254662	-0.253876	-0.239745	-0.257611	-0.251105	-0.244127	-0.113652	-0.219954	-0.18813	-0.139023	-0.081934	-0.0907781	-0.204497	-0.100201	-0.0214328	-0.0207908	-0.00386995	0.0466713	0.0592794	-0.0664525	-0.0996526	-0.0606216	-0.0400361	-0.0736814	0.0612806	-0.0309698	-0.0945797	-0.0210341	0.142793	0.114984	0.0519675	0.0414211	0.172117	0.187168	0.273099	0.393328	0.363465	-0.0915816	-0.0582583	0.0673942	-0.079297	0.190747	-0.177372	0.194216	-0.127138	0.184014
Os.10002.1.S1_at	-0.321625	-0.322487	-0.270475	-0.335741	-0.331325	-0.371541	-0.336667	-0.26693	-0.31573	0.0221218	-0.316291	-0.228543	0.117952	0.113802	0.14778	-0.133914	-0.27426	0.013535	0.195749	0.0228598	-0.213647	-0.239429	-0.0804598	-0.0510106	-0.288379	0.0202409	-0.0106762	0.0421823	-0.111322	-0.0250684	-0.206707	0.0687552	-0.0110956	-0.117651	-0.0906338	0.109471	0.0801387	0.041288	-0.0615635	-0.0319403	0.0122002	-0.0250266	-0.197398	0.186591	-0.0598329	-0.128178	-0.372724	-0.0339679	-0.365281
Os.10003.1.S1_at	0.231822	0.209525	0.082732	0.214921	0.236091	0.218707	0.21088	0.06659	0.194347	-0.163587	0.0877843	0.0058313	-0.212679	-0.186866	-0.178318	0.206462	0.317897	0.0562772	0.0658757	0.234083	0.273828	-0.0613076	0.0737156	-0.0895924	0.257105	-0.326445	-0.263248	-0.544144	-0.398117	-0.295035	0.165357	-0.134804	-0.1531	-0.05286	-0.0753664	-0.105298	-0.0952426	-0.30415	-0.198304	-0.214388	-0.145052	-0.123661	0.410414	-0.415541	0.0886874	0.0510919	0.324958	-0.11245	0.411168
Os.10004.1.S1_s_at	-0.0817833	-0.0690193	-0.0967406	-0.0805835	-0.0797325	-0.10931	-0.0875851	-0.128561	-0.127139	-0.11143	-0.107906	-0.105897	-0.0824894	-0.0602186	-0.0685511	-0.134645	0.0092437	0.100187	0.509282	0.112837	-0.193537	-0.19553	0.209029	-0.0273509	-0.0770757	-0.0686279	-0.0706344	-0.1096	-0.152782	-0.108675	0.28095	0.462647	0.407564	0.469178	0.51485	0.658568	0.632359	-0.244017	-0.224354	-0.240017	-0.116026	-0.0228625	-0.0676913	-0.0321375	-0.160413	0.030463	-0.154998	0.0175074	-0.170847
Os.10006.1.S1_at	-0.0759255	-0.0758559	-0.0791309	-0.0414163	-0.0367469	-0.0363286	-0.075763	-0.0549043	-0.0813032	-0.00152159	0.0372913	0.0123313	-0.0663209	-0.088491	-0.0672717	-0.289861	-0.142098	-0.206723	-0.170042	-0.207931	-0.00717274	-0.126515	-0.0533644	-0.0505373	0.0119802	-0.171694	-0.146948	-0.134758	-0.0071437	-0.112791	0.33026	0.464803	0.431967	0.21077	0.184206	0.359021	0.379415	0.0532163	0.0539511	0.0437945	-0.0510575	-0.100161	-0.0927077	-0.213326	0.219827	-0.105265	0.0971318	-0.0231145	0.109733
Os.10006.2.S1_x_at	-0.0610349	-0.0719622	-0.0932034	-0.0418372	-0.0387825	-0.0423297	-0.078213	-0.0973614	-0.0986824	0.0274799	0.0527454	0.044183	-0.0651475	-0.00466511	-0.0239492	-0.233438	-0.0578942	-0.148029	-0.0925597	-0.0852602	0.0683916	-0.0556574	0.0332127	-0.0356749	0.0732951	-0.137591	-0.117909	-0.0788619	0.0174512	-0.119137	0.249777	0.313732	0.31642	0.229475	0.192947	0.27647	0.30383	0.0161769	0.121208	0.080884	-0.123419	-0.0475157	0.000196853	-0.182335	0.261671	-0.136575	0.273251	-0.0396312	0.257319
Os.10007.1.A1_a_at	-0.340436	-0.354976	-0.276114	-0.385896	-0.409284	-0.389402	-0.338035	-0.275024	-0.305547	0.122867	-0.323943	-0.18624	0.244129	0.327746	0.264549	-0.0242012	-0.283035	0.0421418	-0.0065466	-0.0130362	-0.100018	0.0652831	-0.164683	-0.0711722	-0.306876	0.0910861	0.0183134	0.377589	0.0596003	0.05355	-0.448645	-0.239917	-0.247143	-0.32256	-0.296731	-0.224236	-0.224445	0.492027	0.441471	0.455308	0.0117113	0.00328977	-0.301326	0.263855	-0.0396884	-0.150646	-0.244799	-0.0789794	-0.267835
Os.10007.2.S1_a_at	0.373233	0.390686	0.411373	0.450111	0.446823	0.498467	0.465273	0.507967	0.467372	0.0697181	0.538092	0.39659	-0.038429	-0.0414914	-0.0896952	0.1641	0.20938	-0.124613	-0.259018	-0.211238	0.0974376	0.0308951	-0.0184662	0.178781	0.118258	0.313859	0.38552	-0.193487	0.27811	0.186603	0.357599	-0.074527	-0.022992	0.192096	0.181649	-0.152417	-0.139879	-0.174109	-0.257854	-0.284752	0.16281	-0.0237431	0.080596	0.0213572	-0.100138	0.279203	0.154067	0.161027	0.118564
Os.10010.1.S1_at	-0.320539	-0.339894	-0.329	-0.372198	-0.343572	-0.378498	-0.357472	-0.260016	-0.332667	-0.318546	-0.385036	-0.408135	-0.244416	-0.230497	-0.200528	-0.168254	-0.0145957	0.0645957	0.0523242	0.0569442	-0.155256	-0.135141	-0.122901	-0.210855	-0.185836	-0.174641	-0.196956	-0.251498	-0.332199	-0.290104	-0.325192	-0.218669	-0.256192	-0.241526	-0.23847	-0.137266	-0.132169	0.0841172	0.0883797	0.107277	0.0589757	-0.108972	0.0818527	-0.0515649	-0.143555	-0.27622	-0.256977	-0.192926	-0.259546
Os.10011.1.S1_at	-0.114934	-0.150768	-0.207663	-0.154394	-0.15875	-0.241564	-0.172256	-0.277842	-0.180726	0.253699	-0.176468	-0.0196073	0.305103	0.392903	0.404624	0.121414	-0.0823045	0.00822584	0.248577	0.33251	-0.0768115	-0.175928	-0.113832	-0.110752	-0.10849	-0.26336	-0.289071	-0.0704128	-0.25284	-0.253566	-0.376218	-0.337504	-0.402241	-0.400341	-0.382365	-0.278169	-0.273189	-0.117631	-0.0927866	-0.0899686	-0.156735	-0.109691	-0.0212244	-0.151885	0.38457	-0.133164	0.133981	-0.230418	0.224959
Os.10013.1.S1_at	-0.0536699	-0.057466	-0.107249	-0.0562462	-0.0522317	-0.0558176	-0.0747682	-0.114191	-0.10129	-0.161482	-0.050699	-0.0781899	-0.186245	-0.11666	-0.140319	-0.00649681	0.252977	0.138966	0.0999222	0.199977	0.14033	0.214521	0.0086208	0.010976	0.0804719	-0.147595	-0.149427	-0.0488772	-0.0185409	-0.167398	0.18695	0.203581	0.175046	0.0610671	0.0422465	0.170478	0.164778	-0.0180701	0.0868075	0.0699173	-0.000108702	0.00889726	0.243764	-0.131504	0.165894	-0.0302457	0.20227	-0.0410109	0.234882
Os.10014.1.S1_at	0.465397	0.453403	0.43705	0.45781	0.476522	0.47483	0.441488	0.372545	0.410013	0.125387	0.398932	0.323839	0.0341177	0.0188903	0.0338963	0.210552	0.41395	0.0293507	-0.0515345	0.1774	0.14224	0.0476061	0.28584	0.161327	0.489292	-0.0320711	0.0412827	-0.149351	0.0878292	0.0136666	0.180257	-0.00539407	0.0169767	0.135882	0.0981671	-0.0545024	-0.0458128	-0.111187	-0.15488	-0.122266	0.000721942	0.136259	0.18839	-0.221266	-0.16148	0.176483	0.0448959	0.283075	0.0495912
Os.10015.1.S1_at	-0.0971554	-0.117263	-0.115301	-0.126436	-0.101013	-0.15533	-0.115109	-0.0725974	-0.0865513	-0.1665	-0.229888	-0.236974	-0.115152	-0.162689	-0.0799873	-0.0257121	0.0108448	0.0352297	-0.0337863	0.0101942	-0.0188766	-0.111352	-0.0848718	-0.293452	-0.0735817	-0.182599	-0.192413	-0.291957	-0.379109	-0.148338	-0.331758	-0.403176	-0.415304	-0.348527	-0.332985	-0.34387	-0.360167	-0.034516	-0.0459278	-0.0339709	-0.0229303	-0.109877	0.191166	-0.0661011	-0.00544731	-0.133207	-0.0794408	-0.209568	-0.0569226
Os.10015.1.S1_s_at	-0.12689	-0.143483	-0.133967	-0.153062	-0.127127	-0.172614	-0.139476	-0.088181	-0.106512	-0.211972	-0.268558	-0.284083	-0.155528	-0.218482	-0.128749	-0.0724093	0.00792037	0.0761584	-0.0641892	-0.0071163	-0.0265346	-0.116294	-0.0725679	-0.256204	-0.0609437	-0.126502	-0.143714	-0.264167	-0.355741	-0.1143	-0.329635	-0.379879	-0.389218	-0.365601	-0.35005	-0.346475	-0.368121	-0.00873199	-0.0322126	-0.013442	0.000299606	-0.0670781	0.193397	-0.00242803	-0.00151737	-0.122146	-0.101404	-0.185376	-0.0795776
Os.10016.1.S1_a_at	-0.382419	-0.407016	-0.368242	-0.416847	-0.425434	-0.405273	-0.378752	-0.342524	-0.364026	-0.0681796	-0.358672	-0.272325	-0.0194657	0.115132	0.0413083	-0.221445	-0.315677	-0.107399	-0.0577695	-0.0273827	-0.0282021	0.0110902	-0.0958253	-0.138541	-0.206234	-0.0418999	-0.110116	0.299669	-0.03712	-0.0844573	-0.342954	-0.199469	-0.1616	-0.261856	-0.265764	-0.18019	-0.167676	0.66636	0.750546	0.749769	-0.12738	0.0295571	-0.223943	0.152942	0.22616	-0.233791	0.0679651	-0.179925	0.0554455
Os.10017.1.S1_at	-0.411315	-0.435255	-0.416238	-0.472509	-0.462705	-0.516461	-0.456143	-0.4216	-0.444818	-0.00997514	-0.461553	-0.315401	0.0758513	0.190867	0.197661	-0.0945223	-0.199342	0.168474	0.328468	0.231266	-0.180822	-0.101473	-0.0356635	-0.157936	-0.242309	-0.0287484	-0.102668	0.20233	-0.203589	0.028711	-0.559461	-0.375495	-0.411844	-0.295693	-0.261173	-0.198828	-0.206462	-0.011986	0.071004	0.0666001	-0.106752	0.0328076	-0.110524	0.160561	0.0388734	-0.293426	-0.145653	-0.238436	-0.148053
Os.10018.1.S1_at	-0.164526	-0.167625	-0.171632	-0.167885	-0.165733	-0.162704	-0.185801	-0.206473	-0.211327	-0.175403	-0.145224	-0.160251	-0.152082	-0.124024	-0.154104	0.0105991	0.312353	0.26608	0.180025	0.247713	0.109291	0.132549	0.0813033	-0.0030105	0.00142063	-0.0443994	-0.0577359	-0.0369671	-0.0400368	-0.0874376	-0.0058455	0.0978307	0.11373	0.0318443	0.0156631	0.109812	0.0913369	-0.06168	0.0135601	-0.0080973	-0.0182347	0.119548	0.15033	-0.00115141	-0.00119736	-0.0697236	0.0161083	-0.0561689	-0.0127389
Os.10019.1.S1_a_at	0.245963	0.255228	0.216774	0.294434	0.312369	0.349425	0.274376	0.275689	0.283924	-0.146356	0.339812	0.17341	-0.278405	-0.199791	-0.286601	0.148971	0.301199	-0.0836888	-0.154782	-0.0487356	0.165356	-0.0655722	-0.0190586	0.061451	0.206513	0.00691085	0.0855218	-0.496755	-0.0671916	-0.169071	0.385079	0.0368044	0.094209	0.234583	0.191699	0.0271849	0.0454026	-0.295063	-0.237391	-0.282625	0.00022697	-0.0836527	0.25979	-0.249715	-0.0824314	0.151435	0.210168	-0.0307621	0.187185
Os.10020.1.S1_at	-0.116987	-0.116237	-0.0468243	-0.0954232	-0.111801	-0.195697	-0.138427	-0.125052	-0.11852	0.248163	-0.0678875	0.0329848	0.29951	0.345988	0.329159	0.0294679	-0.205658	-0.0527885	-0.0526895	0.025556	-0.217598	-0.0831081	-0.0533369	-0.0977404	-0.173183	-0.0238046	-0.0348492	0.126137	0.0442356	-0.0254015	-0.485698	-0.376706	-0.420134	-0.374056	-0.349414	-0.388759	-0.384889	-0.0185855	-0.124734	-0.123076	0.113544	0.0984027	-0.21569	0.195019	-0.0410302	-0.0420645	-0.234524	0.0423878	-0.305046
Os.10021.1.S1_at	-0.27438	-0.292101	-0.289228	-0.263449	-0.257193	-0.29952	-0.281659	-0.234749	-0.255694	-0.187858	-0.247184	-0.245139	-0.167976	-0.164998	-0.157507	-0.277955	-0.224916	-0.21335	-0.0953495	-0.0935068	-0.0620872	-0.227751	-0.163186	-0.264854	-0.0271832	-0.270168	-0.292507	-0.21113	-0.210221	-0.255277	-0.0174159	0.0101955	0.048164	-0.0645891	-0.10518	0.0101542	0.0265011	-0.0772384	-0.0296653	-0.0285558	-0.118759	-0.219208	-0.0715757	-0.259495	0.228638	-0.241702	0.0420052	-0.317713	0.0518516
Os.10023.1.S1_at	0.0936981	0.121824	0.217182	0.148481	0.147749	0.209321	0.150573	0.282021	0.18002	0.157286	0.28265	0.236498	0.0953402	0.109594	0.0466469	0.042898	-0.0441223	-0.157098	-0.285094	-0.291725	-0.0267534	0.0650109	-0.126223	0.283314	-0.0449414	0.390155	0.411166	0.105575	0.323142	0.225248	0.106321	0.0619809	0.128546	0.138233	0.117967	-0.0462562	-0.0301667	0.167461	0.0149872	0.0367574	0.188485	0.139132	-0.206795	0.215016	-0.213797	0.0905073	-0.196704	0.167913	-0.260936
Os.10024.1.S1_at	-0.240616	-0.271679	-0.297996	-0.293155	-0.260302	-0.337162	-0.282645	-0.271485	-0.27225	-0.170055	-0.353004	-0.32104	-0.124068	-0.107826	-0.0303247	-0.140509	-0.0674309	0.0975706	0.102158	0.128961	-0.121647	-0.246891	-0.0485611	-0.228996	-0.191208	-0.223373	-0.251553	-0.2619	-0.41662	-0.259562	-0.429763	-0.436323	-0.500255	-0.397022	-0.375389	-0.340222	-0.341691	-0.0765117	-0.0658694	-0.0540349	-0.0317397	-0.0734893	0.118189	-0.0730577	0.114467	-0.234258	-0.0826237	-0.238822	-0.030871
Os.10025.1.S1_a_at	0.205951	0.186739	0.0525824	0.176212	0.201646	0.182392	0.17462	0.0284282	0.146304	-0.181133	0.0359821	-0.0381543	-0.220668	-0.206179	-0.181474	0.214493	0.292427	0.094283	0.107502	0.241548	0.235871	-0.0626318	0.077129	-0.0908294	0.224982	-0.313713	-0.257694	-0.516647	-0.404283	-0.299361	0.135634	-0.112748	-0.137533	-0.0519701	-0.0657647	-0.0719708	-0.0643317	-0.260127	-0.16369	-0.169603	-0.0783217	-0.108491	0.405764	-0.383586	0.0904965	0.0468912	0.298044	-0.084781	0.395345
Os.10026.1.S1_at	-0.0794123	-0.0706887	-0.0926967	-0.102998	-0.110993	-0.135919	-0.127948	-0.188748	-0.143388	0.11843	-0.120449	-0.0196897	0.167912	0.237023	0.191734	0.267918	0.0842486	0.253871	0.288101	0.230084	0.0528398	0.163051	0.16747	0.0556262	-0.0218193	0.0809441	0.0448349	0.216405	0.0165395	0.0442796	-0.202963	-0.0942195	-0.0813196	0.0168993	0.024264	0.0311663	0.0350899	-0.0737119	-0.0084373	-0.00440182	0.0606432	0.13625	-0.0159488	0.128496	-0.0940814	-0.112885	-0.0425749	0.117554	-0.0710432
Os.10027.1.S1_at	0.271004	0.279046	0.245418	0.270505	0.269813	0.284128	0.264673	0.248915	0.233956	0.00152422	0.195243	0.14543	-0.0393912	-0.06301	-0.0442715	0.114446	0.149774	0.112104	-0.0854662	-0.109493	0.0708858	0.03922	-0.00416075	0.331494	0.104279	0.0590298	0.0967124	-0.106722	0.015388	0.0513466	0.200721	0.142043	0.128915	0.0989294	0.105681	0.0821473	0.0881271	0.0826432	0.0249266	0.0364427	0.194586	-0.0767097	0.251457	-0.0130898	-0.0773988	0.0802897	0.00535004	0.0879478	0.0570472
Os.10028.1.S1_x_at	-0.272365	-0.272177	-0.262434	-0.265902	-0.291467	-0.329557	-0.303884	-0.360228	-0.3106	-0.185787	-0.333109	-0.286677	-0.126108	-0.0795043	-0.123528	-0.154226	-0.145804	0.00850682	-0.0344727	-0.0338088	-0.0848381	0.075919	0.0466582	-0.215329	0.000802516	-0.104766	-0.13707	0.165089	-0.0112134	-0.116242	-0.053177	0.161622	0.173474	0.0765108	0.0446654	0.195565	0.205818	-0.137165	-0.0122896	-0.0457309	-0.0485278	0.0141627	-0.089212	0.0785805	0.228433	-0.0917081	0.238245	-0.0920198	0.148125
Os.10028.2.S1_at	0.183843	0.225253	0.215601	0.226778	0.233446	0.278665	0.224038	0.255747	0.215405	0.0660863	0.265321	0.199246	0.00594514	-0.0291847	-0.0164544	0.173296	0.130261	-0.0522473	-0.118231	-0.127707	0.13607	-0.0115564	-0.0680526	0.092217	0.113289	0.043275	0.063267	-0.0589748	0.0929828	0.0303967	0.345394	0.089088	0.1668	0.135913	0.107188	0.0144292	0.0150166	-0.01023	-0.104921	-0.081067	0.114332	-0.0333354	0.154334	-0.00398359	0.0234489	0.198442	0.00598918	0.0615769	0.0449765
Os.10029.1.S1_at	-0.150866	-0.147484	-0.168245	-0.149971	-0.15308	-0.152634	-0.164773	-0.163977	-0.170611	-0.117586	-0.133845	-0.129113	-0.120949	-0.0811841	-0.0845589	-0.0856823	0.0805495	0.123054	0.0404275	0.0782387	0.0793407	0.193589	-0.00399178	-0.0209868	-0.0127573	-0.0559723	-0.0729488	0.10364	0.0766782	-0.0577736	0.166848	0.295623	0.23417	0.0762505	0.0664246	0.241234	0.238565	0.153655	0.254308	0.230478	0.00298057	-0.0127263	0.138625	-0.0731848	0.0840101	-0.0862111	0.0490177	-0.00722517	0.070693
Os.10030.1.S1_at	0.287223	0.307639	0.311823	0.307254	0.31792	0.311562	0.271174	0.26563	0.271123	0.123943	0.217542	0.194668	0.0856293	-0.0381594	0.0494291	0.277639	0.318989	0.15335	-0.035964	0.0670866	0.12323	0.191521	0.194046	0.25985	0.17101	0.127945	0.145316	-0.00967095	0.114785	0.177779	0.0769184	-0.0963594	-0.0580795	0.0169162	0.00755178	-0.131884	-0.147432	-0.0214319	-0.118628	-0.0640586	0.248862	0.235808	0.139527	0.0867784	-0.290081	0.35903	-0.180653	0.282042	-0.161589
Os.10031.1.S1_at	-0.2056	-0.222523	-0.195471	-0.262005	-0.2602	-0.214055	-0.188972	-0.165445	-0.174369	-0.0429467	-0.286234	-0.210325	0.035249	0.0794463	0.0787136	0.050453	-0.244565	0.0696132	0.0108748	0.00880668	-0.0609567	0.0155383	-0.132452	-0.0609107	-0.153827	0.169308	0.0936579	0.42229	-0.039929	0.189912	-0.422987	-0.377886	-0.343126	-0.367575	-0.353276	-0.344404	-0.35852	0.218716	0.228342	0.282034	-0.0981799	0.0196306	-0.0826852	0.304555	0.155138	-0.0976509	-0.00313682	-0.154296	0.0643516
Os.10032.1.S1_at	0.144896	0.18266	0.273133	0.162128	0.160426	0.300867	0.236558	0.38043	0.258462	0.0907193	0.233236	0.177916	0.0627862	-0.0714972	-0.0326849	-0.0224171	-0.150117	-0.0579323	-0.415473	-0.443892	-0.0196935	0.117438	-0.103271	0.243298	-0.0177458	0.397417	0.389811	0.358081	0.377568	0.382051	0.166377	0.128751	0.197047	0.0148007	0.0231676	-0.0820772	-0.0899094	0.551616	0.338337	0.415591	0.254059	0.111035	-0.118722	0.39117	-0.156981	0.122148	-0.260814	0.231599	-0.237181
Os.10033.1.S1_at	-0.237218	-0.203463	-0.129073	-0.177612	-0.181104	-0.138852	-0.205044	-0.0601363	-0.177429	0.0278691	-0.00184599	-0.00951409	0.00505625	-0.0547112	-0.0626442	-0.223107	-0.205239	-0.177905	-0.211611	-0.254751	0.0322868	0.118248	-0.125077	0.0992041	-0.164052	0.199596	0.187776	0.255216	0.376221	0.128359	0.20262	0.394435	0.413825	0.140812	0.120708	0.224079	0.23939	0.46698	0.407037	0.40869	0.145206	0.12889	-0.26324	0.156269	0.0712016	-0.115033	-0.113654	0.10728	-0.166854
Os.10034.1.S1_at	-0.254085	-0.281778	-0.328245	-0.30288	-0.282097	-0.345796	-0.312221	-0.320576	-0.319657	-0.381746	-0.40268	-0.425497	-0.325075	-0.288697	-0.268943	-0.184021	0.0443842	0.108318	0.170252	0.133546	-0.0751203	-0.0968112	0.0368244	-0.296848	-0.057458	-0.368272	-0.367135	-0.340759	-0.435598	-0.383129	-0.0893736	0.015505	-0.0435438	0.0207073	0.0184113	0.163828	0.177124	-0.075629	0.0401012	0.0291688	-0.0623405	-0.17234	0.16135	-0.170512	0.00276152	-0.220898	0.00501274	-0.164265	0.00454494
Os.10037.1.S1_at	-0.249406	-0.228247	-0.122427	-0.260023	-0.252023	-0.190611	-0.216009	-0.0154939	-0.160158	0.116319	-0.0923876	-0.0556449	0.162299	0.0596453	0.12696	-0.180217	-0.362903	-0.0826879	-0.27215	-0.338916	-0.142674	-0.0412812	-0.278294	0.0817736	-0.274238	0.246008	0.200239	0.350425	0.218199	0.27397	-0.217739	0.00745274	-0.00776917	-0.287283	-0.26049	-0.165719	-0.173251	0.614016	0.397597	0.465719	0.201323	0.0964968	-0.273636	0.344453	0.0265934	-0.128545	-0.395767	0.0916137	-0.365057
Os.10038.1.S1_s_at	0.0113757	-0.00334289	0.0177231	-0.00769192	-0.0443132	-0.0662345	-0.00338657	-0.0778552	-0.00669006	0.355083	0.0321811	0.171125	0.417524	0.603273	0.45781	0.251451	-0.0582443	0.0298042	0.254423	0.299573	-0.0945436	0.0451713	-0.0200857	0.0990669	-0.0628919	0.0440571	0.0141952	0.29026	0.123997	-0.006787	-0.336746	-0.322306	-0.337187	-0.210619	-0.192334	-0.239421	-0.24154	-0.106881	-0.0990921	-0.122311	-0.101398	0.0145098	-0.251182	0.0393065	-0.0204027	0.0195427	-0.0296203	-0.0578936	-0.0715443
Os.10039.1.S1_at	0.232299	0.285748	0.400482	0.305866	0.286821	0.372478	0.304152	0.457034	0.339086	0.320217	0.438907	0.403265	0.263294	0.109016	0.134568	0.0689871	-0.0629292	-0.109745	-0.350455	-0.406543	-0.0207058	0.163545	-0.0267891	0.368934	-0.013258	0.480568	0.497603	0.372425	0.614543	0.482665	0.298641	0.309787	0.373716	0.230763	0.226432	0.0851041	0.0765516	0.261782	0.0392479	0.0611777	0.283167	0.202183	-0.205128	0.333301	-0.27048	0.220626	-0.315696	0.346373	-0.37939
Os.10041.1.S1_at	-0.0485446	-0.026589	0.0224523	-0.0632012	-0.0954164	-0.0152119	-0.0284643	1.23e-05	-0.0352367	0.172093	-0.025027	0.0597611	0.204875	0.153607	0.161652	-0.0414044	-0.182857	0.0716207	-0.138617	-0.182012	-0.0137903	0.293713	0.0343974	0.127572	-0.0812161	0.269086	0.222836	0.594972	0.44703	0.351946	0.147908	0.31372	0.357836	0.126249	0.113738	0.233853	0.229932	0.562904	0.576416	0.574162	0.0937633	0.132126	-0.167491	0.239676	-0.0769406	0.0595879	-0.113911	0.184538	-0.134183
Os.10042.1.S1_at	-0.138499	-0.147424	-0.132755	-0.147348	-0.195271	-0.269735	-0.17442	-0.283983	-0.193749	0.215331	-0.255278	-0.0598526	0.311522	0.438039	0.372982	0.0745714	-0.134249	0.17801	0.360424	0.243467	-0.140933	0.153526	0.175584	-0.0903629	-0.138171	0.0376666	-0.0263514	0.443699	0.116583	0.0184514	-0.291998	-0.14302	-0.164362	-0.0242065	0.0051271	0.0118387	-0.00524222	-0.252485	-0.131507	-0.165739	-0.11642	0.0691731	-0.180905	0.171644	0.0401535	0.0219707	0.00584811	-0.047765	-0.0470253
Os.10043.1.S1_at	0.394132	0.442541	0.5331	0.463899	0.46055	0.555859	0.476872	0.612822	0.502215	0.274491	0.552251	0.471437	0.175485	0.00025803	0.0570788	0.0717648	0.0194935	-0.138645	-0.421896	-0.434889	0.0345048	0.0903625	-0.0122108	0.386973	0.108232	0.424564	0.465026	0.226226	0.515354	0.502073	0.354605	0.238934	0.315739	0.216635	0.207194	0.00336158	-0.00761594	0.241456	-0.0103646	0.0405676	0.293437	0.154235	-0.0937691	0.272335	-0.261684	0.236382	-0.250506	0.327803	-0.271347
Os.10044.1.S1_at	0.284802	0.32867	0.348773	0.366248	0.365132	0.439801	0.348572	0.397198	0.331891	0.0600928	0.481571	0.362765	-0.0867761	-0.0865653	-0.147614	0.0304299	0.233444	-0.127267	-0.203037	-0.226244	0.215868	0.220886	0.135805	0.305605	0.226722	0.350286	0.421256	0.0231119	0.473662	0.272752	0.608342	0.391196	0.464988	0.583564	0.545542	0.295208	0.315361	0.0822873	0.0734518	0.0349893	0.0903951	0.109078	0.0516623	0.0226803	-0.136927	0.149704	0.20853	0.258415	0.113067
Os.10044.1.S2_at	-0.0420212	0.00144701	0.0578081	0.0155548	0.00515508	0.0880222	0.00179944	0.107586	-0.00302885	-0.0637462	0.138277	0.0635864	-0.109742	-0.187688	-0.21331	-0.208099	-0.0360311	-0.0919476	-0.0733893	-0.30077	0.0349563	0.129735	0.0661982	0.181257	-0.047001	0.2073	0.223096	0.203226	0.375294	0.164415	0.59852	0.794531	0.811588	0.604586	0.594459	0.690714	0.685349	0.343125	0.30532	0.299244	0.136621	0.118835	-0.104604	0.129213	-0.149757	0.0546778	-0.132186	0.227695	-0.21705
Os.10046.1.S1_at	0.0994625	0.134626	0.199619	0.138761	0.121518	0.182865	0.147129	0.222256	0.147706	0.109532	0.229441	0.193508	0.0818639	-0.0671212	-0.0269152	-0.0698452	-0.112786	-0.0484372	-0.167572	-0.333054	-0.0600288	0.0681461	0.0309903	0.160704	-0.01288	0.152894	0.142437	0.295545	0.3329	0.371601	0.383853	0.445468	0.527115	0.38955	0.368173	0.354413	0.341331	0.153452	0.0155561	0.0530674	0.101289	0.0197675	-0.163399	0.128375	-0.149519	0.109176	-0.210487	0.168977	-0.2454
Os.10048.1.S1_at	-0.0922825	-0.0606709	0.0179507	-0.0595038	-0.0616582	0.00606505	-0.0524771	0.105882	-0.0195907	0.0595311	0.0701923	0.0557411	0.0379475	-0.0892753	-0.051923	-0.184817	-0.161971	-0.134443	-0.361948	-0.354625	0.0695281	0.164038	-0.0942479	0.149239	-0.133421	0.222948	0.205175	0.352088	0.362383	0.286164	0.11677	0.310827	0.345474	0.052211	0.0353239	0.101199	0.111561	0.636218	0.511369	0.559476	0.258324	0.131195	-0.195365	0.245489	-0.0118629	-0.0690905	-0.185935	0.150483	-0.202494
Os.10050.1.S1_at	-0.139932	-0.121928	-0.116134	-0.151665	-0.150933	-0.133838	-0.121134	-0.11375	-0.156311	-0.176872	-0.182308	-0.189392	-0.121376	-0.12673	-0.123305	-0.172689	-0.0965853	0.144452	0.421483	-0.00210917	-0.208641	-0.124626	0.139586	-0.00224753	-0.121449	0.057516	0.0263033	0.0891848	-0.0761681	0.0157859	0.226382	0.424077	0.382263	0.407048	0.471167	0.572356	0.538832	-0.0219207	-0.0419172	-0.0247174	-0.0460451	0.00376981	-0.107243	0.149415	-0.195315	0.0359451	-0.26551	0.064926	-0.257708
Os.10051.1.S1_at	-0.294501	-0.311991	-0.315301	-0.285119	-0.303042	-0.351455	-0.305946	-0.334866	-0.26644	-0.137978	-0.345144	-0.299944	-0.0877934	0.00676186	-0.072703	-0.144922	-0.314547	-0.136797	-0.0160531	0.0452676	-0.0909835	-0.134042	-0.0924951	-0.285815	-0.133373	-0.171036	-0.210452	0.012734	-0.174187	-0.224536	-0.287758	-0.161733	-0.149951	-0.221126	-0.239857	-0.129852	-0.123046	-0.244009	-0.120499	-0.155272	-0.149186	-0.129063	-0.168301	-0.107102	0.278759	-0.162918	0.209451	-0.284746	0.173905
Os.1005.1.S1_at	0.106261	0.0611136	-0.05369	0.056332	0.0879772	0.0366291	0.035439	-0.0796901	0.012017	-0.197868	-0.0381833	-0.0955333	-0.239526	-0.177054	-0.159671	0.106316	0.263006	0.0481117	0.0888515	0.225981	0.192919	-0.146912	0.054496	-0.106289	0.166004	-0.320395	-0.271906	-0.551111	-0.455212	-0.363374	-0.103152	-0.294089	-0.329538	-0.144568	-0.156004	-0.196694	-0.175134	-0.188921	-0.0741681	-0.0935047	-0.126189	-0.10815	0.391016	-0.392234	0.109509	-0.0918635	0.287217	-0.123699	0.344902
Os.10052.1.S1_at	0.108524	0.15424	0.229615	0.164034	0.175788	0.211957	0.162741	0.325621	0.193207	-0.0651254	0.198334	0.07219	-0.0886642	-0.283488	-0.205878	-0.107183	0.0144284	-0.102303	-0.328326	-0.415264	0.00887384	0.101684	-0.0142707	0.107747	-0.106952	0.107651	0.135789	-0.0132151	0.163358	0.141177	0.253206	0.311051	0.342649	0.180868	0.202396	0.135438	0.117917	0.33397	0.105451	0.146287	0.313141	0.0369965	0.0416933	0.177157	-0.304753	0.0847658	-0.368184	0.267161	-0.395844
Os.10054.1.S1_at	0.209808	0.230261	0.294682	0.222892	0.23891	0.229477	0.218891	0.373755	0.263178	0.100652	0.235157	0.168345	0.103733	-0.074881	0.0347988	0.0412076	0.128149	-0.00204152	-0.1848	-0.186656	-0.0667556	-0.0389083	-0.00693263	0.132402	-0.0476666	0.176566	0.202498	-0.0372715	0.138755	0.175577	-0.0529477	-0.122625	-0.110996	-0.0657661	-0.0531424	-0.197832	-0.209243	0.10589	-0.0990712	-0.0586066	0.23762	0.0126303	0.0776501	0.128997	-0.329898	0.0856303	-0.381254	0.193663	-0.403567
Os.10055.1.S1_at	-0.218804	-0.240467	-0.278232	-0.253469	-0.244799	-0.293104	-0.263627	-0.30946	-0.263755	-0.169202	-0.263985	-0.248989	-0.111351	0.00263944	-0.0619933	0.0673861	-0.0118919	0.108323	0.288828	0.285948	-0.100533	-0.28899	-0.00831386	-0.128509	-0.144703	-0.13932	-0.166477	-0.239085	-0.356049	-0.253649	-0.365966	-0.345801	-0.376105	-0.210844	-0.213877	-0.163991	-0.166975	-0.307002	-0.199661	-0.237563	-0.107803	-0.0296641	0.122189	-0.0985156	-0.0443296	-0.133685	-0.0589963	-0.165123	-0.080388
Os.10055.2.S1_at	0.265505	0.274554	0.209251	0.260553	0.268553	0.254838	0.228748	0.165479	0.222739	0.0834759	0.18201	0.155487	0.0449059	0.122698	0.0806747	0.427897	0.245348	0.0984398	0.140408	0.201372	0.0428725	-0.0421742	0.125948	0.0604858	0.0989546	-0.0573993	-0.0179184	-0.244426	-0.123428	-0.118619	-0.0094142	-0.22676	-0.207722	-0.00934621	-0.00970497	-0.153599	-0.151003	-0.257692	-0.219428	-0.235686	0.128663	0.0961107	0.214281	-0.0995524	-0.148212	0.21421	0.0440428	0.139851	0.0511929
Os.10056.1.S1_at	-0.011438	-0.0174819	-0.0517248	-0.00510576	0.0117184	0.00151327	-0.0126531	0.00531454	0.0137785	-0.17495	0.0126029	-0.0760739	-0.197731	-0.194048	-0.204531	0.0261103	0.0386946	-0.0643822	-0.0785946	0.00247454	0.0177854	-0.239537	-0.17177	-0.10862	-0.0619722	-0.10464	-0.084027	-0.370795	-0.221708	-0.127751	-0.136639	-0.299326	-0.294728	-0.220776	-0.219836	-0.289922	-0.280156	-0.210671	-0.182472	-0.208115	0.08753	-0.0692574	0.0786873	-0.178405	0.0394301	-0.0263759	0.0669937	-0.100488	0.083859
Os.10057.1.S1_at	-0.0732547	-0.0751544	-0.0443032	-0.0927964	-0.116441	-0.116022	-0.0682868	-0.0929232	-0.0600485	0.399624	0.00242633	0.161959	0.473734	0.649001	0.532983	0.347184	-0.15883	0.0165515	0.275239	0.326696	-0.145821	0.0576442	-0.0577394	0.122885	-0.182569	0.145196	0.113901	0.378756	0.148593	0.0810491	-0.457016	-0.443768	-0.464143	-0.346681	-0.31152	-0.389176	-0.390234	0.0707267	0.0344457	0.0423022	-0.0752718	0.133891	-0.241803	0.238347	0.0296195	0.0138159	-0.101163	-0.0456707	-0.118943
Os.10058.1.S1_at	0.527588	0.575132	0.62193	0.568736	0.557134	0.602971	0.562903	0.635032	0.556595	0.467565	0.688379	0.653465	0.415362	0.180441	0.299248	0.160493	0.1091	-0.0521171	-0.142784	-0.21528	-0.0488314	0.0655296	0.0897666	0.379073	0.106456	0.414216	0.453686	0.303606	0.602892	0.57195	0.334515	0.204659	0.230487	0.218925	0.225141	0.0650543	0.0376899	-0.013295	-0.235979	-0.201212	0.217983	0.121421	-0.0500689	0.14378	-0.252925	0.283241	-0.247725	0.40223	-0.25162
Os.10059.1.S1_at	-0.16339	-0.166069	-0.0963263	-0.163611	-0.172843	-0.220474	-0.184116	-0.121393	-0.170028	0.137295	-0.111983	-0.0519748	0.225308	0.263517	0.222037	-0.00629279	-0.247077	-8.98e-06	0.221989	-0.00226397	-0.344664	-0.225767	-0.150684	-0.00198334	-0.254441	0.0191781	-0.000381201	0.0570675	-0.0560302	-0.0447091	-0.234357	-0.0129966	-0.0580728	-0.0447848	0.00638292	0.0520495	0.0357478	-0.117467	-0.269624	-0.250718	0.0999417	-0.0206315	-0.293639	0.218911	-0.132331	-0.0359607	-0.402531	0.0459291	-0.456681
Os.10059.2.S1_at	-0.0276072	-0.00340179	0.0056064	-0.00393562	-0.0193113	-0.0344556	-0.0180497	-0.0291487	-0.0229803	0.129331	0.0513473	0.090683	0.144532	0.166448	0.158023	0.0640905	-0.117151	0.124575	0.114364	-0.0234166	-0.0702314	0.0308348	0.0100497	0.0177346	-0.0552848	0.242481	0.239344	0.193644	0.192495	0.388724	-0.0738112	-0.0393604	-0.0633227	0.0330221	0.0621587	0.00416466	0.00714614	-0.175191	-0.132134	-0.196406	-0.00718102	0.107618	-0.0632534	0.148053	-0.147407	0.0844949	-0.0792075	0.0412998	-0.128802
Os.10060.1.S1_at	0.080866	0.101551	0.166321	0.153033	0.126955	0.132614	0.116325	0.133235	0.120414	0.0956643	0.163693	0.138678	0.0746803	0.028147	0.00541687	-0.0749641	-0.053916	-0.128994	-0.293428	-0.230584	0.0227517	0.195493	0.0267066	0.109759	0.0423262	0.105207	0.133381	0.0908662	0.283512	0.113862	0.268311	0.363899	0.324249	0.256512	0.250706	0.215202	0.229822	-0.00566772	-0.0437457	-0.0969874	0.163088	0.0487808	-0.0894244	0.127577	0.000891494	0.132266	0.0154511	0.223118	-0.0525676
Os.10061.1.S1_at	-0.183017	-0.201677	-0.189034	-0.230989	-0.210608	-0.234629	-0.201725	-0.128171	-0.180603	-0.194983	-0.250904	-0.256078	-0.144566	-0.143744	-0.0987751	-0.0473635	0.0153265	0.137996	0.00384567	0.0311526	-0.0686678	-0.122403	0.00100276	-0.112572	-0.167468	0.0143786	-0.0175754	-0.00788969	-0.166312	-0.0501914	-0.38296	-0.410286	-0.426681	-0.318571	-0.306965	-0.349001	-0.352468	0.0047295	0.0342611	0.0385433	0.00917477	-0.0220463	0.166496	0.0742771	-0.0291576	-0.153874	-0.0885597	-0.147633	-0.0748857
Os.10062.1.S1_at	-0.453188	-0.467394	-0.41523	-0.49542	-0.474467	-0.503518	-0.462825	-0.320468	-0.386639	-0.251374	-0.526408	-0.488318	-0.155129	-0.139538	-0.102775	-0.194945	-0.277385	0.059239	-0.0198691	-0.116767	-0.179321	-0.17808	-0.187121	-0.275487	-0.318782	0.0288156	-0.0191646	-0.0841237	-0.288432	-0.118462	-0.40256	-0.277017	-0.305746	-0.322383	-0.307509	-0.202036	-0.202428	0.166519	0.126201	0.152204	0.0197098	-0.0695869	-0.0494953	0.149038	-0.0980929	-0.240918	-0.319205	-0.246319	-0.326235
Os.10063.1.S1_at	0.0635483	0.0704271	0.149506	0.0825934	0.0987329	0.155391	0.0958825	0.245005	0.130852	-0.0664555	0.131937	0.038857	-0.104316	-0.240012	-0.175269	-0.186235	-0.0611631	-0.178536	-0.372604	-0.429539	-0.0309363	-0.0618163	-0.114882	0.0352261	0.0246867	-0.00628215	0.034452	-0.149731	0.022145	-0.0396846	0.192658	0.264192	0.247496	0.0288673	0.0457831	0.0534088	0.0470416	0.314638	0.114574	0.163075	0.170869	0.0269176	-0.00612531	0.112696	-0.103106	-0.0346784	-0.244867	0.125804	-0.261378
Os.10063.2.S1_at	-0.119721	-0.115299	-0.114899	-0.107614	-0.0992194	-0.086394	-0.116209	-0.0318119	-0.067336	-0.17204	-0.0893705	-0.162545	-0.153795	-0.231744	-0.218107	-0.126865	-0.153945	-0.153044	-0.181075	-0.210423	0.00660197	-0.176158	-0.171088	-0.106819	-0.0401564	-0.0973089	-0.066479	-0.267467	-0.119508	-0.112763	0.113728	0.188528	0.193098	0.038746	0.0313353	0.110473	0.122404	0.022615	-0.0197933	-0.0142607	0.0255837	-0.137342	-0.0615354	-0.202558	-0.177411	-0.0969441	-0.199934	-0.0524574	-0.210961
Os.10065.1.S1_at	-0.369622	-0.395569	-0.447559	-0.44028	-0.439408	-0.465692	-0.422972	-0.490976	-0.433326	-0.214884	-0.454515	-0.385433	-0.119429	0.00605489	-0.0332598	-0.0563949	0.00844687	0.253345	0.411866	0.364477	-0.075472	-0.127487	0.045166	-0.18351	-0.182928	-0.255786	-0.295486	-0.143495	-0.412789	-0.271067	-0.191861	-0.0233766	-0.103497	-0.0955434	-0.0900818	0.163446	0.137347	-0.168869	-0.017138	-0.0591457	-0.195876	-0.106074	0.130383	-0.0630426	-0.00200548	-0.189257	-0.0740607	-0.213978	-0.0660563
Os.10066.1.A1_at	-0.269141	-0.250322	-0.231066	-0.263109	-0.256871	-0.272665	-0.269038	-0.19516	-0.234148	-0.235153	-0.244703	-0.271209	-0.183929	-0.15128	-0.192868	-0.112801	-0.172996	0.0354562	0.00509314	-0.0998107	-0.229265	-0.225943	-0.147052	-0.153519	-0.203321	0.15419	0.126704	-0.12264	-0.127894	-0.0931717	-0.122724	-0.0349993	-0.0617592	-0.0544234	-0.0643751	0.0387793	0.0354223	-0.144684	-0.165357	-0.173877	0.108553	0.0643942	-0.040251	0.105579	-0.0399181	-0.0934013	-0.132164	-0.0788163	-0.187595
Os.10066.1.A1_x_at	0.134819	0.161512	0.233917	0.180401	0.164824	0.182966	0.203079	0.276484	0.235535	0.0472689	0.11559	0.100137	0.0811225	-0.009881	0.0285608	0.0428303	-0.105893	-0.0838327	-0.11468	-0.258191	-0.194615	-0.0109902	-0.0350554	0.0425385	-0.0773366	0.372545	0.36753	0.161814	0.237438	0.311358	0.115578	-0.0770959	-0.00907716	0.061023	0.0625616	-0.0896536	-0.107241	-0.00182787	-0.205117	-0.143645	0.244602	0.0491544	-0.1397	0.2756	-0.178123	0.267856	-0.25939	0.12135	-0.259276
Os.10066.2.S1_at	-0.470005	-0.480017	-0.408926	-0.496906	-0.510452	-0.528406	-0.477002	-0.431207	-0.454482	-0.186894	-0.507899	-0.425283	-0.0818897	0.0246626	-0.0445229	-0.25402	-0.333201	0.048433	0.245363	-0.007057	-0.205824	-0.0751791	-0.0108133	-0.176534	-0.255983	0.14864	0.0609219	0.303079	-0.0367268	-0.0108783	-0.291981	-0.0542653	-0.0267654	0.0701411	0.0928662	0.123722	0.11977	0.192923	0.213551	0.219036	-0.102558	0.00810084	-0.249681	0.274461	-0.0606016	-0.170769	-0.192193	-0.136304	-0.271946
Os.10068.1.S1_at	-0.291226	-0.32246	-0.375674	-0.347012	-0.326622	-0.36235	-0.337959	-0.377216	-0.359752	-0.364963	-0.39002	-0.40578	-0.327643	-0.24035	-0.243536	-0.205889	0.0368998	0.0850817	0.111389	0.177933	-0.0268314	-0.0624133	-0.0298031	-0.221912	-0.0356569	-0.380982	-0.389467	-0.292071	-0.432953	-0.385694	-0.120815	-0.0358249	-0.0965707	-0.101226	-0.1058	0.0726752	0.0860492	-0.0349413	0.109198	0.0832288	-0.101941	-0.189986	0.190038	-0.17217	0.187561	-0.201504	0.154829	-0.233164	0.187879
Os.10071.1.S1_at	-0.0302701	-0.0172647	-0.0447053	-0.0280042	-0.028117	-0.0561133	-0.0308434	-0.0834675	-0.0814352	-0.111105	-0.0698935	-0.078985	-0.0878086	-0.0550588	-0.0712246	-0.0919264	0.0873604	0.131366	0.586077	0.14029	-0.157506	-0.12773	0.269885	-0.00227961	-0.0450091	-0.0499334	-0.0473428	-0.0958829	-0.127182	-0.0847364	0.264801	0.393346	0.352858	0.590327	0.647786	0.636227	0.605624	-0.21913	-0.193826	-0.210642	-0.0913883	0.0109021	-0.035054	-0.0362444	-0.266315	0.0508231	-0.163356	0.0563745	-0.200841
Os.10074.1.S1_at	0.204451	0.255872	0.327264	0.29445	0.292618	0.322987	0.278122	0.381621	0.302161	0.0410585	0.36474	0.247914	-0.0225723	-0.169674	-0.142943	0.0345187	0.00180862	-0.153599	-0.317734	-0.383062	0.00867692	0.0822227	0.0858039	0.0975189	0.019531	0.200215	0.263007	-0.00161561	0.344413	0.235171	0.3337	0.220313	0.246305	0.288516	0.29686	0.0766494	0.0860618	-0.0225821	-0.192133	-0.198526	0.334015	0.128372	-0.0667678	0.200908	-0.186302	0.181026	-0.0889446	0.312175	-0.194983
Os.10075.1.S1_at	-0.0821262	-0.0679728	-0.0960992	-0.0820546	-0.0820046	-0.107164	-0.0894775	-0.131371	-0.132048	-0.137576	-0.112661	-0.118337	-0.105084	-0.0777594	-0.0949801	-0.115916	0.0206019	0.128388	0.498328	0.130374	-0.192146	-0.168422	0.212181	-0.00517359	-0.0707367	-0.0671064	-0.0687622	-0.100416	-0.148533	-0.107117	0.293963	0.458339	0.407357	0.481297	0.516866	0.658818	0.630677	-0.248795	-0.217239	-0.236677	-0.0959724	-0.00964812	-0.0506799	-0.0183819	-0.206314	0.0288473	-0.180131	0.0375296	-0.207135
Os.10076.1.S1_at	-0.213774	-0.23074	-0.217841	-0.230838	-0.193307	-0.207304	-0.235684	-0.136182	-0.19962	-0.238002	-0.142391	-0.219167	-0.244527	-0.226259	-0.207494	-0.0707557	-0.0660034	0.0121379	-0.0438225	-0.0519407	-0.0869111	-0.327497	-0.194087	-0.0786259	-0.114162	0.040768	0.0370405	-0.324241	-0.298402	-0.0372177	-0.308374	-0.306332	-0.302172	-0.216244	-0.220065	-0.23573	-0.234559	-0.152098	-0.158022	-0.164591	-0.0105371	-0.0700428	0.134952	-0.0553361	-0.0219749	-0.202597	-0.112813	-0.193722	-0.109067
Os.10077.1.S1_at	0.140383	0.145833	0.174482	0.14105	0.142132	0.136207	0.137134	0.184846	0.169981	0.104427	0.141175	0.136333	0.100721	0.053188	0.0710053	0.0480151	-0.0205314	-0.0767753	-0.115132	-0.128864	-0.0616282	-0.0511799	-0.0336536	0.13105	0.0371628	0.164401	0.199972	-0.0174526	0.14345	0.0621174	-0.051669	-0.00972569	-0.0325239	0.020016	0.0211696	-0.0589834	-0.037109	-0.0067831	-0.0809393	-0.0921783	0.104351	0.00657418	-0.0490902	-0.0309184	-0.142979	0.0135051	-0.0801682	0.108795	-0.132857
Os.10077.2.S1_at	-0.155086	-0.160015	-0.0946897	-0.150164	-0.147493	-0.142614	-0.155846	-0.0619636	-0.12605	0.0636871	-0.0979383	-0.0780809	0.0627087	0.0306627	0.0645002	-0.259513	-0.316223	-0.132603	-0.26379	-0.311337	-0.0487038	-0.00456909	-0.162667	0.00528947	-0.145734	0.0537786	0.0639568	0.120878	0.0745892	0.0332386	-0.0964954	0.188442	0.0956879	-0.0821521	-0.0434393	0.0492949	0.0620156	0.350682	0.262072	0.270388	0.145203	0.0667874	-0.182133	0.16938	0.0194805	-0.0375713	-0.149357	0.0942087	-0.166558
Os.10078.1.S1_at	0.0351352	0.03018	0.0928914	0.0505491	0.0650549	0.0918476	0.0652007	0.170973	0.0844228	-0.0427929	0.0881803	0.0192901	-0.0714198	-0.181074	-0.106723	-0.179382	-0.0799269	-0.194644	-0.324843	-0.354283	0.0848826	-0.0441598	-0.104388	0.017858	-0.034101	0.101638	0.0881515	-0.00243982	0.0355975	0.120873	0.0837846	0.0474348	0.130281	0.0437057	0.0323777	-0.0503451	-0.0629671	0.382796	0.23114	0.276286	0.00224182	-0.0339024	0.00298777	0.0444308	0.0115176	-0.0305884	-0.121	0.0329605	-0.0903372
Os.10079.1.S1_at	-0.191585	-0.223785	-0.274186	-0.210488	-0.203704	-0.230376	-0.237289	-0.30155	-0.251959	-0.214278	-0.207159	-0.219914	-0.221656	-0.137107	-0.167977	-0.140836	0.0072082	-0.0396974	0.0461452	0.102457	0.00366923	-0.103369	-0.0659229	-0.173458	0.105853	-0.302379	-0.299209	-0.287725	-0.33031	-0.301326	0.0552236	0.171811	0.142584	0.0942367	0.0617452	0.235289	0.247254	-0.225086	-0.0867419	-0.119322	-0.190241	-0.198927	0.135589	-0.250122	0.313997	-0.163293	0.281918	-0.212174	0.294477
Os.10080.1.S1_at	-0.406035	-0.421886	-0.387715	-0.463132	-0.46066	-0.476048	-0.423082	-0.380523	-0.394161	-0.161592	-0.479038	-0.380666	-0.0640575	0.0367309	0.00325316	-0.0439116	-0.210475	0.151178	0.137104	0.151396	-0.2423	-0.0683713	-0.0566053	-0.172447	-0.226297	0.0526467	-0.0370034	0.195824	-0.164715	-0.0165968	-0.557062	-0.447457	-0.43554	-0.367386	-0.377407	-0.311983	-0.314503	0.0278515	0.0930128	0.100382	-0.0851203	0.0377884	-0.0801723	0.235384	0.0889781	-0.25612	-0.0871057	-0.258541	-0.107445
Os.10081.1.S1_at	-0.05186	-0.0481758	-0.0469468	-0.00178573	-0.0120057	-0.0914829	-0.0724543	-0.109576	-0.0941529	-0.0947387	-0.071381	-0.085743	-0.117013	-0.100336	-0.130784	-0.250921	-0.082637	-0.143048	0.139609	-0.0383644	-0.185768	-0.193897	0.158601	-0.104631	0.0109101	-0.282	-0.266684	-0.159351	-0.120951	-0.291151	0.203486	0.376358	0.331585	0.318719	0.329092	0.423496	0.424044	-0.359476	-0.309962	-0.34168	-0.0559402	-0.0684199	-0.131871	-0.127878	0.112395	-0.0564354	0.072133	-0.00711997	0.00274962
Os.10082.1.S1_at	-0.414806	-0.445936	-0.496202	-0.454504	-0.437016	-0.492504	-0.461787	-0.464866	-0.453132	-0.229375	-0.476209	-0.413753	-0.192743	-0.129153	-0.0965551	-0.264388	-0.185237	0.00391415	0.0530204	0.0818253	0.000995745	-0.0979724	-0.171317	-0.350353	-0.135885	-0.335734	-0.373749	-0.186872	-0.380379	-0.331609	-0.18064	-0.0471994	-0.122618	-0.268268	-0.269898	-0.0143616	-0.00983468	0.0468465	0.196791	0.186468	-0.148232	-0.211528	0.117137	-0.185334	0.468512	-0.34026	0.197124	-0.33745	0.282015
Os.10083.1.S1_at	-0.059401	-0.0633917	-0.085741	-0.0735526	-0.072023	-0.165525	-0.0967644	-0.144163	-0.123196	-0.149004	-0.209098	-0.195854	-0.0782148	-0.0367939	-0.038558	-0.00733057	0.103459	0.14222	0.462698	0.267937	-0.196973	-0.14996	0.205776	-0.178363	-0.0876285	-0.225395	-0.22107	-0.212946	-0.288188	-0.246755	-0.0804724	-0.0454345	-0.113445	0.111094	0.156455	0.173724	0.154743	-0.374185	-0.320465	-0.347278	-0.0339638	-0.0727543	0.0289621	-0.0824454	-0.27148	-0.0176055	-0.21536	-0.0125715	-0.251236
Os.10084.1.A1_at	-0.203948	-0.216129	-0.198324	-0.225137	-0.226728	-0.263406	-0.221931	-0.21218	-0.199396	0.134929	-0.140748	-0.0456112	0.205765	0.410003	0.29252	0.246512	-0.146308	0.0746443	0.340786	0.319739	-0.209324	-0.128707	-0.103048	-0.00387664	-0.192205	0.126663	0.0956698	0.0745172	-0.0835692	-0.0368814	-0.518774	-0.5081	-0.541591	-0.337481	-0.310758	-0.360539	-0.361093	-0.271302	-0.250382	-0.263733	-0.0900126	0.0995779	-0.117819	0.132814	0.00546493	-0.0649524	-0.114731	-0.169556	-0.145896
Os.10084.2.A1_at	0.306587	0.337539	0.354523	0.309474	0.311645	0.32287	0.28735	0.361835	0.295844	0.248648	0.287729	0.28653	0.224489	0.164176	0.201019	0.256793	0.082376	0.0345111	-0.0802318	-0.0725349	-0.0164885	0.144121	0.0383275	0.15845	0.0614161	0.204468	0.24376	0.241465	0.305981	0.296405	0.0747806	0.0935153	0.0913106	0.0214831	0.0434681	-0.0180671	-0.019447	0.157624	0.00150156	0.057472	0.36903	0.330806	0.00871798	0.118408	-0.161552	0.298824	-0.192457	0.294097	-0.177946
Os.10084.3.S1_at	0.142808	0.163005	0.169666	0.181518	0.190635	0.197535	0.169247	0.214546	0.174412	0.0257274	0.274941	0.198974	0.00546463	0.0564586	-0.00584307	0.134312	0.0121536	-0.167104	-0.127615	-0.0915731	-0.0906218	-0.0980691	-0.163494	0.0751267	-0.042396	0.251007	0.311971	-0.193734	0.127033	-0.018018	0.030116	-0.17072	-0.191295	-0.0815657	-0.0640392	-0.206342	-0.1965	-0.255614	-0.307943	-0.335122	0.204541	0.0765611	0.090532	0.0983511	-0.130326	0.136152	-0.0478785	0.0527989	-0.0808896
Os.10085.1.S1_at	-0.1011	-0.110172	-0.0893339	-0.115852	-0.0864024	-0.126722	-0.120078	-0.0420053	-0.105811	-0.205673	-0.113984	-0.186166	-0.176162	-0.171911	-0.173018	-0.0506803	-0.021208	0.0571137	0.207705	-0.0271254	-0.246621	-0.32498	-0.0474732	-0.0766568	-0.108705	-0.0195792	-0.00602553	-0.353381	-0.28514	-0.193985	-0.179831	-0.112202	-0.15887	0.0568515	0.0990866	0.0294325	0.0240218	-0.193214	-0.279003	-0.275696	0.101733	-0.00336555	0.00828405	-0.03435	-0.362454	-0.0598924	-0.378243	0.00320742	-0.43648
Os.10086.1.S1_at	0.223539	0.218825	0.167349	0.199566	0.205309	0.16003	0.197702	0.130766	0.173509	0.0132354	0.100476	0.0905808	0.0426296	-0.0292645	0.0485235	0.111969	0.293006	0.142179	0.311987	0.18385	-0.00924708	-0.093356	0.274028	0.0414168	0.213913	-0.078797	-0.0315727	-0.21235	-0.177649	-0.0640853	0.0956332	-0.0181442	-0.0414688	0.183829	0.211685	0.115409	0.0963196	-0.153311	-0.244904	-0.225798	0.0439601	0.00893785	0.198337	-0.167419	-0.312972	0.163344	-0.161421	0.0743191	-0.143255
Os.10087.1.S1_at	-0.154791	-0.181957	-0.20739	-0.170242	-0.146761	-0.223787	-0.17409	-0.150276	-0.139151	-0.174222	-0.229073	-0.246394	-0.137115	-0.143679	-0.1021	-0.14023	-0.151125	-0.119031	-0.0268291	0.00416688	-0.13738	-0.413716	-0.191408	-0.251461	-0.0985848	-0.253699	-0.261519	-0.399054	-0.417813	-0.245435	-0.395937	-0.420871	-0.460361	-0.37587	-0.360792	-0.35315	-0.339341	-0.173634	-0.170598	-0.169945	-0.039486	-0.171459	-0.0454003	-0.262119	0.0581527	-0.157321	-0.0782097	-0.277579	-0.0307407
Os.10088.1.S1_a_at	-0.104541	-0.141808	-0.160087	-0.144189	-0.157605	-0.242146	-0.172189	-0.267478	-0.181187	0.019819	-0.235947	-0.138471	0.114431	0.207229	0.167403	0.134663	0.162883	0.169391	0.36327	0.451183	-0.112813	-0.0266513	0.0336946	-0.145957	0.000620095	-0.202141	-0.2345	-0.145645	-0.265474	-0.287009	-0.374336	-0.364862	-0.372266	-0.260579	-0.274447	-0.200271	-0.218384	-0.424542	-0.318455	-0.349994	-0.196707	-0.0346334	0.0499959	-0.152418	-0.0511543	-0.0955659	-0.0434906	-0.191157	-0.0750032
Os.10091.1.S1_at	0.186404	0.215924	0.252497	0.219475	0.202226	0.273979	0.247587	0.343204	0.255917	0.197827	0.392842	0.340622	0.163979	0.0420966	0.0904456	-0.0445708	-0.0974624	-0.173093	-0.317609	-0.367025	-0.00835757	0.099748	-0.0697856	0.134652	-0.00624197	0.33127	0.339721	0.247766	0.445346	0.297098	0.317055	0.194133	0.220703	0.0810688	0.0777993	0.0365853	0.025961	0.31631	0.19776	0.219833	0.134735	-0.0369887	-0.0220438	0.100628	0.0846326	0.198519	0.00527094	0.203775	0.060902
Os.10093.1.A1_at	-0.148218	-0.162472	-0.157571	-0.162753	-0.146733	-0.182406	-0.179146	-0.145734	-0.152061	-0.186643	-0.19562	-0.235078	-0.153989	-0.153864	-0.151177	-0.0919956	-0.0118723	-0.0171305	-0.00262993	-0.0352947	-0.147514	-0.198595	-0.196586	-0.0985921	-0.100975	-0.0678862	-0.0616999	-0.326908	-0.28653	-0.202368	-0.234828	-0.0856279	-0.162369	-0.0858131	-0.0670382	-0.0220724	-0.0240404	-0.148176	-0.167276	-0.198871	0.0782818	-0.0719612	-0.0131874	-0.0871929	-0.10257	-0.0903637	-0.117458	-0.0525094	-0.149693
Os.10093.2.S1_at	-0.276702	-0.279834	-0.236094	-0.287233	-0.265526	-0.291507	-0.286966	-0.145373	-0.215752	-0.22492	-0.293862	-0.328494	-0.14847	-0.18661	-0.154149	-0.160422	-0.243703	-0.150355	-0.131032	-0.204419	-0.251388	-0.262701	-0.296052	-0.245093	-0.226152	0.00322271	-0.0260949	-0.247588	-0.270135	-0.148637	-0.350542	-0.263504	-0.254654	-0.285865	-0.274897	-0.227368	-0.228093	0.0710427	-0.0545258	-0.0225202	0.147002	-0.0584114	-0.0901685	0.0131231	-0.0361005	-0.153402	-0.283292	-0.0610148	-0.290249
Os.10093.3.S1_x_at	-0.325912	-0.335417	-0.267211	-0.356194	-0.332448	-0.32558	-0.314986	-0.155063	-0.241173	-0.201698	-0.32803	-0.350462	-0.118569	-0.141638	-0.128755	-0.158661	-0.27665	-0.0949435	-0.138867	-0.189876	-0.222842	-0.290922	-0.325593	-0.200744	-0.251929	0.0270412	-0.0180225	-0.145887	-0.26827	-0.111174	-0.439502	-0.305041	-0.299428	-0.361555	-0.34563	-0.286049	-0.28871	0.189566	0.0379231	0.0970436	0.0992131	-0.0985714	-0.171824	0.0917952	-0.124172	-0.159291	-0.404279	-0.167684	-0.398937
Os.10093.4.S1_s_at	0.0953812	0.102829	0.171887	0.123341	0.107132	0.117683	0.106692	0.181018	0.133073	0.215815	0.179782	0.176159	0.20919	0.146021	0.140712	-0.00551487	-0.0182913	-0.0474556	-0.169898	-0.200826	-0.007592	0.067422	-0.065889	0.225144	-0.0555155	0.151892	0.182144	0.124616	0.222105	0.190807	-0.0261402	0.154134	0.100419	0.102074	0.132424	0.0423496	0.0462663	0.121751	-0.0263954	-0.0346901	0.210941	0.105833	-0.180447	0.160779	-0.252169	0.148551	-0.231352	0.268477	-0.307582
Os.10093.4.S1_x_at	0.0386484	0.0267515	0.0364499	0.0231578	0.0365505	0.000142015	0.00967822	0.0349701	0.0240682	0.0334851	0.0311265	0.00103418	0.0625885	0.0628039	0.0610925	-0.00979755	0.0357454	-0.0474676	0.0166652	0.0184348	-0.10688	-0.155449	-0.140199	0.0851738	-0.0556451	-0.0418143	-0.00552023	-0.239734	-0.172499	-0.12609	-0.262634	-0.135996	-0.240055	-0.135629	-0.0862678	-0.11724	-0.119221	-0.0746162	-0.171714	-0.187387	0.0665776	0.00511929	-0.0462489	-0.0319256	-0.21324	0.0380878	-0.214386	0.0767544	-0.239864
Os.10094.1.S1_at	0.0600959	0.0956496	0.183857	0.0844715	0.0741043	0.180911	0.146556	0.259338	0.180989	0.188823	0.161109	0.181457	0.152059	0.039095	0.0799945	-0.0188839	-0.216997	-0.0380923	-0.416071	-0.383416	0.0448031	0.201806	-0.0954571	0.152069	-0.0216483	0.379608	0.341937	0.540717	0.458171	0.51507	0.0229611	-0.0242825	0.0602049	-0.0966653	-0.104794	-0.215071	-0.213789	0.512821	0.352885	0.425327	0.218939	0.126553	-0.224289	0.378383	0.0884113	0.12813	-0.048244	0.126915	-0.0169265
Os.10095.1.S1_at	-0.155821	-0.174475	-0.191798	-0.152767	-0.15006	-0.170688	-0.181566	-0.194259	-0.177728	-0.1392	-0.133761	-0.15281	-0.134713	-0.118918	-0.129251	-0.120088	-0.0854546	-0.121783	-0.0301191	-0.0205048	-0.0138068	-0.127608	-0.0919306	-0.136472	0.0591095	-0.220672	-0.210268	-0.246484	-0.235981	-0.184727	0.0653788	0.216951	0.191487	0.138431	0.11613	0.245721	0.258879	-0.165666	-0.0893834	-0.118924	-0.1233	-0.22079	0.0403418	-0.190237	0.20341	-0.105257	0.154144	-0.161913	0.145676
Os.10096.1.S1_a_at	0.111727	0.125689	0.126479	0.113583	0.0862591	0.133229	0.146642	0.0954193	0.117383	0.295939	0.199671	0.269713	0.311048	0.43802	0.330377	0.239373	-0.03161	0.0181498	0.372762	0.227735	-0.193633	-0.0169918	0.0975041	0.169117	-0.0111167	0.146853	0.135199	0.228592	0.194095	0.10189	0.0558714	0.00836382	0.0182341	0.16303	0.1851	0.107332	0.0894143	-0.201503	-0.226782	-0.22463	-0.0890346	0.0312693	-0.163305	0.00416486	-0.0602356	0.0918356	-0.0689676	0.0335022	-0.0676836
Os.10096.1.S1_at	0.0575848	0.0632766	0.0485969	0.030266	0.0140905	0.0603374	0.0819587	0.0439492	0.0739587	0.285469	0.128492	0.211318	0.314173	0.405589	0.354496	0.269329	-0.0395297	0.0578186	0.266224	0.288217	-0.147904	0.0234515	-0.0210143	0.0518667	0.0179218	0.109199	0.0873632	0.201254	0.172243	0.0999033	-0.121563	-0.254471	-0.267625	-0.164368	-0.154645	-0.204585	-0.214435	-0.181315	-0.170112	-0.174154	-0.0806932	0.0229169	-0.0123546	-0.0924579	0.0880816	0.0308778	0.0109445	-0.0394792	0.0508948
Os.10096.2.S1_at	0.364287	0.418177	0.432342	0.405823	0.39895	0.445577	0.395827	0.42168	0.386968	0.344604	0.495366	0.47442	0.300222	0.178789	0.209544	0.335095	0.139987	0.0833192	-0.11576	-0.160075	0.042428	0.118157	0.0754431	0.285015	0.0807377	0.317911	0.339928	0.213386	0.371311	0.346537	0.203569	0.0723243	0.13223	0.151285	0.159421	-0.0120032	-0.0143536	0.0180222	-0.106798	-0.0832368	0.257486	0.174313	0.0647051	0.184521	-0.203941	0.309386	-0.121394	0.240468	-0.12878
Os.10096.2.S1_x_at	0.0874992	0.107284	0.089235	0.107124	0.0854304	0.138682	0.135869	0.0686549	0.0968168	0.218261	0.252029	0.282913	0.19094	0.41232	0.232736	0.291394	0.0459807	0.0143788	0.370305	0.238517	-0.0901218	0.102546	0.164352	0.149043	0.0050135	0.222331	0.23061	0.192806	0.236671	0.064575	0.118379	-0.0060619	0.00912582	0.26273	0.270705	0.117118	0.117688	-0.246005	-0.167023	-0.203907	-0.122042	0.0908142	-0.0709877	-0.00286521	-0.0237093	0.115124	0.127368	0.0106547	0.0975618
Os.10097.1.S1_at	0.244181	0.247592	0.281425	0.23954	0.221383	0.226456	0.242885	0.22895	0.227481	0.455577	0.331472	0.407611	0.435599	0.519075	0.471877	0.241361	0.00874153	-0.0415319	0.0493731	0.120518	-0.142154	0.0483677	0.0436581	0.190822	0.0308406	0.181268	0.194794	0.266715	0.358549	0.160701	-0.0952852	-0.188826	-0.204587	-0.0794713	-0.0837619	-0.216333	-0.212877	-0.11694	-0.148583	-0.157643	-0.00198966	0.07141	-0.107059	-0.0101842	-0.101466	0.0218965	-0.0852031	0.121526	-0.116535
Os.10098.1.S1_at	-0.438481	-0.454346	-0.399482	-0.491169	-0.468061	-0.498843	-0.459261	-0.321281	-0.430178	-0.257907	-0.494377	-0.465888	-0.16052	-0.171208	-0.12034	-0.352801	-0.301146	0.0326013	0.0739547	-0.100567	-0.332279	-0.297637	-0.222103	-0.220492	-0.366984	-0.0588169	-0.131142	0.0129183	-0.249263	-0.161741	-0.430674	-0.212451	-0.248287	-0.289371	-0.244035	-0.12218	-0.130846	0.411769	0.356761	0.383606	0.0666868	-0.0992204	-0.136531	0.163749	0.00230204	-0.302346	-0.335537	-0.164296	-0.323834
Os.10099.1.S1_at	-0.113655	-0.132036	-0.185369	-0.137188	-0.127415	-0.181081	-0.155984	-0.237086	-0.198825	-0.0483879	-0.139342	-0.109707	-0.0498674	0.0473437	0.044034	-0.100126	0.0720266	0.117691	0.326441	0.229487	-0.047061	-0.19529	0.0966138	-0.0886067	-0.00910382	-0.195031	-0.196085	-0.119314	-0.204125	-0.205912	0.00832011	0.0422478	-0.0161727	0.0915226	0.10414	0.151205	0.145234	-0.290968	-0.19449	-0.228143	-0.150988	-0.0211452	0.101623	-0.14555	0.136248	-0.107873	0.116653	-0.0934224	0.128515
Os.10099.2.S1_at	-0.0868704	-0.108179	-0.161743	-0.108651	-0.110067	-0.180803	-0.128523	-0.231139	-0.157225	0.0986465	-0.102434	-0.0232683	0.129235	0.236775	0.21242	0.0599319	0.0215075	0.144212	0.390241	0.308495	-0.0373294	-0.163224	0.158496	-0.106915	-0.0695155	-0.145293	-0.14156	-0.0522033	-0.13269	-0.150209	-0.154894	-0.164193	-0.241285	-0.0171887	0.00495953	-0.0391298	-0.0402833	-0.35365	-0.227591	-0.282247	-0.188272	0.0107882	0.052432	-0.125911	0.129614	-0.0823553	0.132807	-0.1187	0.122559
Os.10101.1.S1_at	0.369544	0.399895	0.43758	0.443433	0.444538	0.502897	0.423054	0.491722	0.437627	0.124619	0.49071	0.36231	0.0221187	-0.0957912	-0.0760878	0.106344	0.138525	-0.204289	-0.330191	-0.329119	0.0673356	-0.0249843	-0.0174439	0.200485	0.164422	0.0461622	0.131035	-0.195774	0.189285	0.126608	0.461599	0.323687	0.364931	0.289557	0.274727	0.121827	0.127096	-0.0393197	-0.211589	-0.195503	0.177055	-0.00269565	-0.0148047	-0.074723	-0.16006	0.181267	-0.0894401	0.252451	-0.109201
Os.10102.1.S1_at	0.395241	0.409091	0.369797	0.437946	0.439754	0.48182	0.436769	0.425126	0.440961	0.0556937	0.48032	0.335787	-0.0396569	-0.109808	-0.108978	0.13683	0.219544	-0.204594	-0.250253	-0.206568	0.240189	0.0545024	-0.00323813	0.136565	0.170407	-0.013227	0.0668596	-0.307808	0.0754822	0.0471801	0.485968	0.220203	0.271413	0.259064	0.239335	0.117044	0.11958	0.0117059	-0.0698388	-0.0734827	0.0156418	-0.0812227	0.15236	-0.289528	-0.0702917	0.256588	0.129964	0.154012	0.175429
Os.10104.1.S1_at	-0.162733	-0.162164	-0.0767493	-0.173629	-0.199004	-0.184912	-0.143077	-0.116754	-0.119438	0.0721981	-0.196596	-0.114776	0.16574	0.15877	0.140263	-0.0183555	-0.316587	-0.0180627	-0.198135	-0.179763	-0.109715	0.0616629	-0.0878754	-0.0430544	-0.164133	0.240805	0.184579	0.435718	0.16948	0.275356	-0.402629	-0.278296	-0.24432	-0.25611	-0.248774	-0.292155	-0.287187	0.220354	0.140297	0.165431	0.106486	0.10218	-0.25438	0.380624	-0.0321881	0.0388351	-0.138518	0.066715	-0.173603
Os.10105.1.S1_at	-0.28965	-0.306045	-0.342378	-0.31282	-0.307223	-0.389669	-0.356538	-0.393569	-0.36185	-0.0270891	-0.285563	-0.192924	0.0371096	0.163544	0.150271	0.055829	0.0337706	0.148767	0.362797	0.369945	-0.114344	-0.0541067	-0.0299547	-0.173409	-0.130906	-0.145045	-0.166443	-0.134639	-0.250331	-0.168443	-0.284123	-0.219081	-0.267986	-0.230296	-0.232685	-0.0726526	-0.0784623	-0.376045	-0.24889	-0.280411	-0.140264	-0.0205991	0.0811995	-0.108511	0.213439	-0.188854	0.0591102	-0.242016	0.0809059
Os.10105.2.S1_at	8.91e-05	0.0278954	0.0423342	-0.00835204	-0.0258163	-0.0330126	-0.0191109	-0.00630867	-0.00695823	0.212573	-0.00692267	0.0818962	0.265414	0.20747	0.233419	0.163159	-0.103526	0.103267	0.058437	0.00392787	-0.203137	0.00686787	-0.0549083	-0.0292161	-0.182124	0.138868	0.118977	0.21643	0.181136	0.100111	-0.173075	-0.121064	-0.108492	-0.105715	-0.0859959	-0.0911478	-0.0960372	-0.0728036	-0.0970373	-0.111464	0.183777	0.0221309	-0.127595	0.201892	-0.118006	0.0487485	-0.182459	0.111676	-0.231139
Os.10105.3.A1_at	-0.657555	-0.68132	-0.663654	-0.70274	-0.711996	-0.749541	-0.714412	-0.689094	-0.677174	-0.157725	-0.625988	-0.482407	-0.0698131	0.0531827	0.00978066	-0.195417	-0.257119	0.199348	0.287532	0.19315	-0.0882648	0.00651661	-0.00317372	-0.297648	-0.315055	0.00558136	-0.0799798	0.209012	-0.116307	-0.0918024	-0.452115	-0.105547	-0.137868	-0.185476	-0.197516	0.0624405	0.0633352	-0.0259557	0.211551	0.153259	-0.18347	0.0624105	-0.0807901	0.0962845	0.175348	-0.335879	0.058085	-0.300016	-0.0312628
Os.10105.3.S1_x_at	-0.303065	-0.323753	-0.373346	-0.315663	-0.328826	-0.37896	-0.349263	-0.454754	-0.373197	-0.104758	-0.249633	-0.176394	-0.0825866	0.174485	0.0360543	0.0714879	0.084133	0.155411	0.39407	0.394653	0.00698502	0.0803862	0.128827	-0.216019	-0.098384	-0.065533	-0.0852158	-0.0320017	-0.139811	-0.178425	-0.20621	-0.215854	-0.227837	-0.0316345	-0.0550605	0.00682261	0.0178281	-0.434143	-0.140527	-0.226067	-0.257292	0.0145698	0.082536	-0.0976321	0.255249	-0.116847	0.400079	-0.279169	0.34025
Os.10107.1.S1_at	0.152146	0.185324	0.220696	0.203598	0.202874	0.265962	0.18963	0.281728	0.200614	0.00121764	0.298265	0.17409	-0.0396829	-0.186539	-0.159309	-0.0735437	-0.02648	-0.158267	-0.257992	-0.363464	0.0301427	0.00132849	-0.0617588	0.182212	0.0404304	0.133484	0.185829	-0.0718681	0.202715	0.143101	0.504641	0.593973	0.603194	0.385142	0.373113	0.427858	0.423755	0.144695	-0.013604	0.00167606	0.124833	0.000611965	-0.0607546	-0.0179529	-0.261213	0.131527	-0.243781	0.274435	-0.265176
Os.10107.2.S1_x_at	0.229009	0.260602	0.295991	0.287308	0.290858	0.362178	0.276988	0.359673	0.285125	-0.00721463	0.35507	0.213608	-0.0832194	-0.190399	-0.182993	-0.0230544	0.0171256	-0.185801	-0.309303	-0.382152	0.0391899	-0.013579	-0.0701606	0.251007	0.1011	0.161514	0.214851	-0.107027	0.188441	0.172337	0.515441	0.517602	0.562444	0.397729	0.373246	0.359203	0.355843	0.103271	-0.0512813	-0.0344801	0.12188	0.00428178	-0.0473864	-0.0252066	-0.205964	0.156105	-0.134477	0.25184	-0.14454
Os.10108.1.S1_at	-0.380988	-0.369159	-0.360428	-0.401175	-0.416329	-0.421477	-0.386258	-0.365727	-0.369791	0.0694724	-0.301805	-0.19294	0.174585	0.246565	0.197655	0.0973607	-0.205062	0.196745	0.304184	0.137021	-0.0409272	-0.00689238	0.043662	-0.0746891	-0.272095	0.0507929	0.00577606	0.18415	-0.0543081	-0.111987	-0.285769	-0.0745315	-0.125832	-0.177496	-0.141868	0.000188834	-0.0112727	0.123999	0.138017	0.143452	0.088304	0.187114	-0.0787408	0.281564	-0.0494063	-0.082525	-0.227532	0.019439	-0.258538
Os.10109.1.S1_at	-0.0791977	-0.0765389	-0.109781	-0.0491844	-0.0483224	-0.019415	-0.0784362	-0.0782974	-0.0952104	-0.162447	0.0332886	-0.0427973	-0.241301	-0.223097	-0.255268	-0.222476	-0.0219559	-0.178429	-0.209567	-0.174091	0.229551	0.143458	-0.0334447	-0.0203399	0.0974006	-0.10661	-0.0800816	-0.100909	0.0694236	-0.0408572	0.47309	0.559095	0.574454	0.328365	0.278634	0.474355	0.502799	0.189794	0.314236	0.286892	-0.0534432	-0.0766512	0.0360252	-0.235427	0.235454	-0.039456	0.301267	-0.00672288	0.323068
Os.10110.1.S1_at	-0.0372301	-0.0447572	-0.0876112	-0.0193202	0.0055611	-0.0138251	-0.0438719	-0.0217672	-0.018537	-0.325455	-0.0174767	-0.148092	-0.380575	-0.345763	-0.361447	-0.125227	0.0784498	-0.0654536	-0.0933432	0.00393181	-0.0204765	-0.145189	-0.106037	-0.160913	0.0879689	-0.203379	-0.171297	-0.398365	-0.238499	-0.270789	0.0809558	-0.0198702	-0.0326743	-0.0877656	-0.108289	-0.0345267	-0.0325861	-0.376286	-0.282436	-0.313524	-0.0165249	-0.132524	0.239448	-0.274603	0.144841	-0.000824386	0.166526	-0.154625	0.176619
Os.10111.1.S1_at	-0.0678199	-0.037852	0.0725366	-0.0598587	-0.0581436	0.0618218	0.00949073	0.202776	0.063486	0.150151	0.0822843	0.0885095	0.135161	0.0210897	0.0756792	-0.10428	-0.252506	-0.0708585	-0.37844	-0.431844	0.00047892	0.109148	-0.230125	0.194437	-0.104597	0.433	0.393798	0.459335	0.42066	0.440955	0.0409086	0.102802	0.159775	-0.092312	-0.0856689	-0.110638	-0.116659	0.631019	0.418167	0.496221	0.250614	0.116799	-0.230775	0.388846	0.0715974	0.0363177	-0.219492	0.1278	-0.177828
Os.10112.1.S1_at	-0.174407	-0.160531	-0.0770397	-0.170246	-0.175988	-0.0800989	-0.129274	0.0200536	-0.084399	-0.0414246	-0.0865402	-0.0988409	-0.0453642	-0.125219	-0.116275	-0.219851	-0.241258	-0.134878	-0.346312	-0.362974	0.0769836	0.168912	-0.150453	0.0951056	-0.108948	0.182772	0.143605	0.359859	0.270147	0.168655	0.128467	0.347979	0.398249	0.0920793	0.0723975	0.168434	0.174799	0.710858	0.605122	0.65836	0.136837	0.0143587	-0.228151	0.222428	0.0239836	-0.0843443	-0.140758	0.0705137	-0.136276
Os.10113.1.S1_at	-0.118995	-0.152612	-0.204652	-0.154512	-0.12406	-0.20965	-0.163764	-0.182481	-0.149322	-0.247993	-0.214129	-0.247437	-0.229661	-0.174868	-0.159005	-0.0590533	0.0741217	0.0188504	0.125718	0.213534	-0.0715321	-0.324662	-0.076262	-0.285463	-0.0560101	-0.265873	-0.263996	-0.479132	-0.470139	-0.344225	-0.403281	-0.522452	-0.565203	-0.318308	-0.309432	-0.36037	-0.349774	-0.295761	-0.208671	-0.243836	-0.0997569	-0.134369	0.17212	-0.261739	-0.0867732	-0.173992	-0.0199077	-0.273067	-0.0197601
Os.10115.1.S1_at	-0.0971194	-0.110069	-0.13165	-0.0867389	-0.0888265	-0.100726	-0.107354	-0.138771	-0.107685	-0.11864	-0.0669587	-0.094425	-0.12781	-0.0637279	-0.103595	-0.0752217	-0.0587911	-0.134302	-0.0284245	-0.00980563	-0.0203513	-0.109747	-0.0473656	-0.126601	0.109558	-0.185408	-0.170886	-0.233128	-0.219786	-0.157781	0.0534211	0.119932	0.114931	0.155554	0.127193	0.18172	0.199214	-0.2066	-0.114233	-0.157543	-0.123913	-0.168613	0.0421311	-0.164995	0.160509	-0.087858	0.207445	-0.131024	0.183519
Os.10116.1.S1_at	-0.0398551	-0.0545481	0.00202829	-0.085972	-0.0993565	-0.123475	-0.0711303	-0.0391829	-0.0534666	0.198799	-0.107763	0.00556051	0.277575	0.277966	0.29554	-0.0259215	-0.173455	-0.0720992	-0.0611135	-0.00491241	-0.0827344	0.104078	-0.0217633	-0.0384903	-0.111554	-0.0205315	-0.0526943	0.342078	0.0687524	0.10436	-0.383735	-0.260889	-0.254407	-0.221132	-0.211692	-0.243556	-0.241651	0.322547	0.235985	0.271822	0.00301339	0.0343414	-0.208812	0.213914	-0.123242	-0.106505	-0.211855	0.0199259	-0.244159
Os.10117.1.S1_at	-0.109995	-0.105489	-0.146614	-0.108098	-0.116979	-0.159982	-0.151163	-0.207816	-0.165341	0.0263032	-0.076834	-0.0405935	0.0307779	0.0927237	0.0683442	0.0930416	0.143477	0.221745	0.284711	0.237907	-0.0162764	-0.0222059	0.172848	-0.104479	-0.0521746	-0.0293364	-0.0229815	-0.0837527	-0.0180368	-0.0980619	0.0993047	0.121776	0.0755647	0.13111	0.117398	0.208887	0.196064	-0.362935	-0.221216	-0.287654	-0.0966565	-0.0322279	0.22928	-0.181656	-0.111098	-0.0568978	-0.0175517	-0.064446	-0.0578904
Os.10118.1.S1_at	-0.333577	-0.346868	-0.318635	-0.334551	-0.366345	-0.378145	-0.35494	-0.391581	-0.362618	-0.12218	-0.359245	-0.280905	-0.044238	0.00276119	-0.0560487	-0.155689	-0.248308	0.025325	-0.152157	-0.129502	0.00761565	0.130097	-0.0711063	-0.139922	-0.127739	0.0437901	-0.0157565	0.357794	0.116373	0.0375795	-0.134021	0.118129	0.123208	-0.0283173	-0.0603423	0.105143	0.121104	0.0701886	0.2009	0.163615	-0.00587929	0.0318657	-0.149274	0.142491	0.32851	-0.124197	0.265993	-0.0713808	0.213722
Os.10119.1.S1_a_at	0.0600896	0.0890235	0.18186	0.0572653	0.0622679	0.1207	0.115745	0.248003	0.151225	0.180262	0.100134	0.123811	0.20762	0.103643	0.156736	0.103865	-0.15456	0.0427516	-0.0543693	-0.223599	-0.18132	-0.0371738	-0.0800546	0.172655	-0.127156	0.371814	0.338425	0.302399	0.210904	0.401164	-0.178723	-0.183616	-0.138252	-0.0836163	-0.0467269	-0.210726	-0.22959	0.212989	-0.0213399	0.058159	0.22083	0.126252	-0.199834	0.361092	-0.262877	0.0706382	-0.416775	0.155161	-0.410888
Os.10120.1.S1_at	0.290465	0.332794	0.402471	0.340304	0.340797	0.452539	0.372454	0.523776	0.407176	0.282158	0.481254	0.416999	0.203874	0.0247034	0.0989484	0.0759582	0.0274603	-0.188249	-0.455393	-0.417618	0.1726	0.221741	-0.108982	0.328239	0.0783707	0.341039	0.375118	0.21475	0.48332	0.411192	0.409783	0.283	0.356148	0.154727	0.132425	0.00733616	0.00869306	0.531261	0.279952	0.347525	0.2692	0.0853714	-0.099422	0.169101	-0.12377	0.156545	-0.201074	0.29071	-0.159528
Os.10120.1.S2_a_at	0.0969819	0.0717325	-0.0435411	0.0911883	0.103851	0.0352113	0.0736142	-0.0692376	0.0384738	-0.143032	-0.0356532	-0.0706833	-0.175961	-0.0982499	-0.104446	-0.0236688	0.0682157	-0.0906171	0.145475	0.176172	0.0639164	-0.180796	0.0646912	-0.214888	0.0955761	-0.443026	-0.398779	-0.494854	-0.426003	-0.4211	0.148743	-0.0197326	-0.0905013	-0.0222587	-0.021734	0.0698327	0.0796846	-0.357874	-0.226235	-0.25101	-0.204354	-0.179826	0.173489	-0.429421	0.254385	0.00450207	0.3294	-0.166219	0.421145
Os.10120.2.S1_at	-0.138183	-0.158102	-0.199911	-0.156813	-0.135944	-0.21599	-0.172116	-0.215436	-0.183863	-0.172165	-0.223128	-0.23221	-0.130285	-0.134544	-0.0887193	-0.0468679	-0.0368454	0.0388269	0.130096	0.113329	-0.0947603	-0.31524	-0.00901503	-0.160308	-0.0940807	-0.211289	-0.216476	-0.350397	-0.383335	-0.247663	-0.278222	-0.277574	-0.339097	-0.203015	-0.188337	-0.158273	-0.156394	-0.200205	-0.156953	-0.176899	-0.0100793	-0.0183209	0.0839066	-0.178569	-0.0614913	-0.126152	-0.118837	-0.139018	-0.101205
Os.10120.3.S1_at	-0.175373	-0.163045	-0.0852289	-0.167977	-0.164227	-0.106029	-0.150039	0.00619517	-0.100627	0.0232777	-0.112003	-0.102525	0.0275141	-0.114442	-0.0411367	-0.205186	-0.199789	-0.104832	-0.328238	-0.317553	0.100357	0.142791	-0.191283	0.0689364	-0.117684	0.0704786	0.0331521	0.246953	0.179158	0.126865	0.0574715	0.291675	0.32256	-0.0165853	-0.0248602	0.0922705	0.0943286	0.708492	0.564988	0.628251	0.176657	0.00866599	-0.210073	0.177113	0.0310417	-0.0943826	-0.224842	0.0609223	-0.19398
Os.10121.1.S1_at	0.0357186	-0.00501284	-0.0923358	-0.0184476	0.0179655	-0.0485886	-0.0221597	-0.101589	-0.0262904	-0.277759	-0.181389	-0.231711	-0.263384	-0.241001	-0.185787	0.0397253	0.287627	0.144463	0.157971	0.285824	0.102626	-0.136524	0.0240398	-0.160671	0.127543	-0.33843	-0.311099	-0.525432	-0.541046	-0.358583	-0.162491	-0.327839	-0.379263	-0.199449	-0.200117	-0.212757	-0.210391	-0.212095	-0.13991	-0.14777	-0.11575	-0.15789	0.350191	-0.301601	-0.0253183	-0.134722	0.0909071	-0.178806	0.155341
Os.10122.1.S1_at	-0.0320333	-0.0737665	-0.175429	-0.0703919	-0.0366056	-0.129631	-0.0878599	-0.1668	-0.0941589	-0.174609	-0.164565	-0.187792	-0.177601	-0.103499	-0.060758	0.0116584	0.112728	-0.00701938	0.125766	0.230328	0.0239505	-0.250192	-0.0918929	-0.309647	0.0388276	-0.44421	-0.411826	-0.592142	-0.567273	-0.44062	-0.155876	-0.299969	-0.375146	-0.260398	-0.256955	-0.203977	-0.196997	-0.288409	-0.195413	-0.213081	-0.129524	-0.232502	0.286027	-0.433709	0.175625	-0.175841	0.182987	-0.255798	0.269224
Os.10123.1.S1_at	0.0264575	0.00570741	0.0398035	0.00284526	0.00373771	-0.0322304	0.0224552	0.0053112	0.0176414	0.234077	0.0540978	0.126252	0.289883	0.352776	0.341301	0.1809	-0.0418649	-0.0151309	0.0647487	0.201656	-0.20226	-0.140524	-0.162728	-0.00584176	-0.122029	0.0366205	0.027548	-0.00641681	-0.0581675	-0.00355653	-0.505714	-0.648034	-0.696417	-0.521725	-0.491813	-0.604515	-0.61017	-0.115925	-0.210906	-0.197208	0.0335554	0.015794	-0.00725281	0.109603	0.0233148	-0.021583	-0.175063	-0.036937	-0.13888
Os.10123.2.S1_x_at	-0.159417	-0.192199	-0.164649	-0.201214	-0.208167	-0.262804	-0.198315	-0.229066	-0.197236	0.122541	-0.186935	-0.0783091	0.194894	0.303979	0.266503	0.0808043	-0.0911776	0.0203203	0.114064	0.224292	-0.172969	-0.139227	-0.118337	-0.110723	-0.174881	-0.0219591	-0.0707364	0.0588099	-0.163137	-0.0784486	-0.676761	-0.674136	-0.701985	-0.50449	-0.485166	-0.548245	-0.548152	-0.0924702	-0.0790482	-0.0843068	-0.0352725	0.0379668	-0.0646664	0.118186	0.0177946	-0.106375	-0.104671	-0.127698	-0.116806
Os.10124.3.S1_x_at	-0.263817	-0.26669	-0.243904	-0.279965	-0.280576	-0.289539	-0.266478	-0.239578	-0.288402	-0.105844	-0.209938	-0.166854	-0.0776326	0.056203	-0.000641858	-0.127232	0.084165	0.212092	0.400807	0.220925	-0.0898132	0.0205423	0.150364	-0.0100149	-0.127063	0.0947037	0.0611495	0.149814	0.00808523	0.0087144	-0.114285	-0.0415938	-0.0561486	0.114583	0.138647	0.118879	0.11176	-0.0248529	0.0828443	0.0529367	-0.0755745	0.093099	0.0303462	0.185921	-0.101013	-0.0757895	-0.0669897	-0.0663779	-0.137594
Os.10125.1.S1_a_at	0.0830753	0.0955618	0.0669368	0.121288	0.132668	0.14096	0.122111	0.148474	0.154935	-0.149371	0.0518844	-0.0366537	-0.21868	-0.314966	-0.251758	-0.130948	-0.0419393	-0.123215	-0.217478	-0.244345	0.130609	-0.0305691	0.0629079	-0.135288	0.0579717	-0.0805291	-0.043387	-0.249713	-0.0469499	-0.136943	0.390365	0.261598	0.257964	0.144538	0.125382	0.162934	0.165993	-0.0312038	-0.0447729	-0.0302732	-0.00630631	-0.156836	0.100327	-0.21458	0.121049	0.0690393	0.17371	-0.0262168	0.215664
Os.10126.1.S1_at	-0.0866775	-0.112363	-0.127021	-0.110366	-0.132806	-0.208486	-0.130148	-0.234263	-0.190618	0.0441908	-0.147613	-0.066946	0.12958	0.206756	0.173745	-0.0683196	0.0860122	0.133474	0.505897	0.306555	-0.158878	-0.0120885	0.159735	-0.0737382	-0.10817	-0.165545	-0.194129	0.0354951	-0.109108	-0.218199	-0.139779	-0.0587842	-0.121225	0.0992796	0.158296	0.151518	0.138146	-0.200613	-0.120816	-0.154225	-0.156148	-0.0571796	-0.0430744	-0.05738	-0.0202394	0.00190804	-0.0388967	0.054834	-0.0513114
Os.10128.1.S1_at	-0.0883179	-0.0996489	-0.0779457	-0.0828441	-0.133628	-0.200405	-0.118322	-0.22903	-0.118151	0.146663	-0.183011	-0.0424953	0.236583	0.310059	0.227804	0.0895619	-0.133097	0.0604951	0.151326	0.184991	-0.107302	0.0997026	0.149984	-0.140299	-0.0942304	0.0533106	0.00950896	0.39303	0.18168	0.046126	-0.338011	-0.241639	-0.23485	-0.102627	-0.103381	-0.147848	-0.143327	-0.267843	-0.151188	-0.207601	-0.0742227	0.121301	-0.20438	0.13573	0.0305363	0.0482656	0.139457	-0.019002	0.0145935
Os.10128.2.A1_at	0.196704	0.17107	0.193822	0.181714	0.12193	0.0622302	0.148295	0.0206948	0.138191	0.274855	-0.0193083	0.115152	0.358858	0.327746	0.304723	0.0931252	-0.0249317	0.0533147	0.0332006	0.0625446	-0.00779666	0.128409	0.171811	-0.0521046	-0.0221131	0.00488415	-0.0259611	0.326063	0.19575	0.0497124	-0.157992	-0.118014	-0.102697	-0.0496286	-0.0526529	-0.0856858	-0.0961643	-0.184988	-0.132656	-0.167312	-0.00386363	0.0575481	-0.114845	0.0371922	-0.0933379	0.141874	0.0302933	0.149996	-0.0450354
Os.10129.1.S1_at	-0.202376	-0.237304	-0.290196	-0.228344	-0.203479	-0.302109	-0.249429	-0.271758	-0.227162	-0.279926	-0.300565	-0.32556	-0.24423	-0.19448	-0.182151	-0.136201	-0.00485939	-0.0211504	0.122945	0.198927	-0.0806865	-0.344693	-0.0886347	-0.317007	-0.0894531	-0.348133	-0.349466	-0.489845	-0.510185	-0.401426	-0.387902	-0.438786	-0.485123	-0.308522	-0.302501	-0.287105	-0.274219	-0.336119	-0.231778	-0.270327	-0.130459	-0.192851	0.107079	-0.288604	-0.00543086	-0.18602	0.015722	-0.297831	0.0142232
Os.10130.3.S1_a_at	-0.206711	-0.24064	-0.308463	-0.233367	-0.226561	-0.256707	-0.237671	-0.299219	-0.242533	-0.203715	-0.276506	-0.254652	-0.216898	-0.0919908	-0.117008	-0.185643	-0.0161125	-0.0539999	0.0241577	0.123985	0.101938	-0.0089281	-0.0749325	-0.223846	0.0512246	-0.363003	-0.373974	-0.199787	-0.307539	-0.349237	0.0152201	0.0605853	0.005152	-0.127273	-0.14608	0.0690594	0.0816297	-0.0921584	0.0795285	0.062747	-0.253775	-0.211558	0.154445	-0.263783	0.574342	-0.19155	0.485173	-0.298399	0.56679
Os.10131.1.S1_a_at	-0.00881224	-0.00326913	0.0134551	-0.0779306	-0.100603	-0.0271104	0.0142615	-0.00818806	0.0160477	0.251561	-0.0138917	0.108189	0.333075	0.402722	0.36543	0.267552	-0.0445616	0.215436	0.135381	0.199769	-0.0575793	0.19665	0.0234065	0.117108	-0.0572758	0.287874	0.230695	0.498797	0.270884	0.293194	-0.289531	-0.349078	-0.334748	-0.284914	-0.272687	-0.320085	-0.333372	0.110204	0.0964029	0.118273	-0.0430771	0.110713	-0.0692262	0.21744	-0.00128671	0.0755049	-0.0477205	0.00967485	-0.0229756
Os.10131.3.A1_at	-0.0744959	-0.0736921	-0.0727505	-0.141527	-0.165629	-0.140814	-0.0733112	-0.133779	-0.0987092	0.145871	-0.168001	-0.0364611	0.253647	0.317479	0.289741	0.153231	-0.0300447	0.285635	0.541689	0.271714	-0.1493	0.0833384	0.184841	0.0110649	-0.108703	0.134168	0.0764822	0.361378	0.0764651	0.129855	-0.151739	-0.0647915	-0.0866174	0.0868336	0.152692	0.123619	0.0958395	-0.0252267	-0.0119744	-0.00354865	-0.101175	0.073841	-0.122503	0.158762	-0.193346	0.0594761	-0.190903	0.0257893	-0.196712
Os.10131.4.A1_at	-0.0429321	-0.0299584	-0.0570701	-0.0417174	-0.041562	-0.0703541	-0.0460277	-0.0958688	-0.095497	-0.119459	-0.0840847	-0.0917406	-0.0928344	-0.0635051	-0.078053	-0.106341	0.0575699	0.140767	0.589534	0.139614	-0.166012	-0.152356	0.248865	-0.0118245	-0.0487019	-0.053007	-0.0512362	-0.103149	-0.141941	-0.0918502	0.276461	0.421108	0.37189	0.551123	0.615524	0.649358	0.620766	-0.235414	-0.212306	-0.229973	-0.100723	-0.00483766	-0.0489467	-0.0253142	-0.252561	0.0580743	-0.178006	0.0586967	-0.209252
Os.10132.1.S1_at	-0.190194	-0.215629	-0.226895	-0.235591	-0.210771	-0.289762	-0.234639	-0.191703	-0.205401	-0.0921857	-0.30412	-0.257802	-0.0365356	-0.0115187	0.0387243	0.000380241	-0.0220148	0.0631567	0.137959	0.155374	-0.122749	-0.146779	-0.0390416	-0.242262	-0.155157	-0.2278	-0.24105	-0.257366	-0.366785	-0.247121	-0.428027	-0.419125	-0.474049	-0.354851	-0.336869	-0.311413	-0.312328	-0.124984	-0.108554	-0.0979511	-0.0488055	-0.0985002	0.0888128	-0.106014	-0.0459702	-0.212354	-0.153543	-0.238448	-0.136735
Os.10134.1.S1_at	-0.438043	-0.438715	-0.372771	-0.45889	-0.45778	-0.420568	-0.441206	-0.292305	-0.38363	-0.141281	-0.386099	-0.347906	-0.0934988	-0.152925	-0.121579	-0.322787	-0.28928	-0.0698976	-0.238565	-0.244735	0.0276034	0.103777	-0.2075	-0.086219	-0.225346	0.0518075	-0.00953915	0.260089	0.0903589	0.0208179	-0.0862254	0.258327	0.273581	-0.0385848	-0.0558158	0.161085	0.169001	0.660769	0.628233	0.658776	0.0570803	-0.0404182	-0.24777	0.12738	0.0421871	-0.263714	-0.168113	-0.0813361	-0.183116
Os.10135.1.S1_at	-0.194281	-0.187508	-0.141347	-0.235791	-0.246915	-0.197206	-0.157398	-0.115027	-0.126443	0.122446	-0.206318	-0.0815734	0.18784	0.206478	0.215252	0.0959586	-0.252168	0.0989161	0.0155662	-0.0244834	-0.122744	0.0470658	-0.100222	-0.059234	-0.117545	0.241513	0.15406	0.462415	0.120844	0.372084	-0.390511	-0.41331	-0.354137	-0.343312	-0.332993	-0.377511	-0.386865	0.126355	0.0874169	0.142157	-0.0304985	0.0478121	-0.188088	0.300833	0.188584	-0.0349024	-0.030478	-0.139457	0.0251352
Os.10136.1.S1_at	0.0657566	0.0286786	-0.0883246	0.0318685	0.0594657	-0.00128623	0.0203419	-0.0932949	0.0199999	-0.232542	-0.0831386	-0.144874	-0.254844	-0.204365	-0.190652	0.107696	0.188569	0.0322895	0.110173	0.248804	0.108574	-0.232066	-0.00145619	-0.230862	0.155318	-0.360122	-0.321172	-0.610951	-0.528835	-0.389611	-0.0997895	-0.312099	-0.344299	-0.187619	-0.203581	-0.204044	-0.193612	-0.408599	-0.271721	-0.309288	-0.187569	-0.178665	0.339932	-0.438922	0.100794	-0.0901917	0.265133	-0.254761	0.324681
Os.10137.1.S1_a_at	-0.352066	-0.391697	-0.473868	-0.40464	-0.378982	-0.439422	-0.415285	-0.4655	-0.414967	-0.374765	-0.43977	-0.444071	-0.353712	-0.253837	-0.242518	-0.187371	0.0475153	0.121071	0.140284	0.236045	0.0604482	-0.142723	-0.0747231	-0.345836	-0.060963	-0.422753	-0.436308	-0.40871	-0.529443	-0.444343	-0.1873	-0.14431	-0.218742	-0.216937	-0.229415	-0.0376573	-0.028591	-0.14884	0.0447429	0.0119507	-0.183909	-0.224759	0.29487	-0.285489	0.247006	-0.301219	0.190601	-0.331804	0.241327
Os.10138.2.S1_a_at	0.0979571	0.12942	0.230434	0.148106	0.146059	0.251943	0.174785	0.339064	0.214456	0.169516	0.273798	0.230562	0.0965401	-0.0369329	-0.00266106	-0.0730935	-0.113416	-0.186424	-0.472132	-0.446175	0.109895	0.147032	-0.128238	0.256772	-0.00496545	0.280244	0.276111	0.302747	0.408772	0.352875	0.214212	0.251619	0.330342	0.105596	0.0850431	-0.00719199	-0.00302481	0.504537	0.322679	0.374034	0.182135	0.0966156	-0.22585	0.262061	-0.0169566	0.04076	-0.13469	0.176971	-0.136553
Os.10139.1.S1_s_at	-0.405177	-0.434059	-0.380434	-0.435297	-0.434472	-0.468106	-0.435301	-0.378471	-0.389787	-0.103412	-0.46123	-0.353035	-0.0412084	0.00976829	-0.000873467	-0.146806	-0.184251	0.0806715	-0.0265907	0.108552	-0.0689414	-0.0327054	-0.0848215	-0.162414	-0.221314	0.0311968	-0.0298004	0.0900183	-0.106205	-0.0986133	-0.529694	-0.356338	-0.352479	-0.378335	-0.399157	-0.308676	-0.298124	0.0855909	0.164619	0.150063	-0.00832872	0.0264621	-0.104406	0.161847	0.0195166	-0.267305	-0.0490572	-0.291514	-0.122914
Os.10140.1.S1_at	0.241662	0.291291	0.394198	0.321593	0.316477	0.408679	0.3235	0.487218	0.354996	0.166856	0.442758	0.342062	0.0886799	-0.0746935	-0.0470906	0.00710545	-0.0323844	-0.153942	-0.444924	-0.484726	-0.00571225	0.107031	-0.059897	0.32411	0.0276515	0.407814	0.448518	0.191622	0.512383	0.337565	0.425509	0.372692	0.43429	0.276835	0.268211	0.126059	0.125625	0.288473	0.0749951	0.101104	0.328134	0.135287	-0.121927	0.240909	-0.242792	0.201798	-0.259648	0.308281	-0.312297
Os.10141.1.S1_at	0.0949322	0.0823272	0.0130784	0.0297292	0.0434374	0.0764364	0.0810371	0.0130571	0.073432	0.0769563	0.0965426	0.100473	0.0989776	0.231367	0.161539	0.42813	0.229227	0.198779	0.322157	0.409151	0.0437874	-0.0606875	-0.00963121	0.0944913	0.0707768	-0.0438648	-0.0256644	-0.210994	-0.219911	-0.113063	-0.157865	-0.342202	-0.361031	-0.166659	-0.148063	-0.225244	-0.233536	-0.0619022	-0.0799275	-0.0657868	-0.137218	-0.0393487	0.254438	-0.12103	-0.126104	-0.0148929	-0.0480228	-0.11955	0.0107414
Os.10143.1.S1_at	-0.407454	-0.428622	-0.50216	-0.451149	-0.436514	-0.499918	-0.474341	-0.533102	-0.493234	-0.472746	-0.543554	-0.55247	-0.400869	-0.354074	-0.348384	-0.268376	0.00868426	0.1565	0.394535	0.234181	-0.0380095	-0.138587	0.103168	-0.28243	-0.079238	-0.373716	-0.397727	-0.288758	-0.449835	-0.45316	0.0776906	0.368664	0.292872	0.184248	0.185755	0.535662	0.522844	-0.144872	0.0351237	-0.00197825	-0.196048	-0.149681	0.166028	-0.232195	0.0880333	-0.248465	0.0604525	-0.239788	0.065448
Os.10144.1.S1_at	-0.299909	-0.331941	-0.382257	-0.335104	-0.311654	-0.379902	-0.345184	-0.335003	-0.307297	-0.31922	-0.382643	-0.403593	-0.284201	-0.241085	-0.231857	-0.183401	-0.0855436	-0.0454938	0.0657249	0.121166	-0.0674866	-0.331485	-0.141624	-0.327577	-0.118446	-0.319463	-0.333562	-0.44147	-0.486592	-0.382467	-0.345932	-0.285988	-0.329221	-0.259488	-0.262604	-0.157617	-0.145058	-0.194011	-0.0698088	-0.107711	-0.129136	-0.207071	0.0577812	-0.319082	0.0211552	-0.239483	0.0101556	-0.344777	0.0146596
Os.10146.1.S1_at	0.160402	0.127851	0.0200154	0.112271	0.138684	0.108312	0.115985	-0.0144036	0.0893901	-0.142855	0.0194649	-0.0281608	-0.159098	-0.099492	-0.0915992	0.23055	0.276883	0.130472	0.15467	0.277998	0.198875	-0.0728534	0.1037	-0.0829095	0.186533	-0.235338	-0.192304	-0.432498	-0.385527	-0.262496	-0.0352797	-0.297288	-0.323285	-0.117206	-0.128263	-0.193627	-0.188944	-0.305302	-0.215806	-0.228333	-0.172057	-0.0777024	0.410753	-0.302635	0.083954	-0.0226194	0.269605	-0.117447	0.331068
Os.10148.1.S1_at	-0.171446	-0.199344	-0.191973	-0.210358	-0.208928	-0.247343	-0.175402	-0.193039	-0.155709	0.122939	-0.202894	-0.0887584	0.173747	0.290333	0.266615	0.0366892	-0.213474	-0.0379683	0.0900442	0.111719	-0.168098	-0.215055	-0.16421	-0.131187	-0.103794	-0.0713126	-0.114233	0.0123441	-0.208301	-0.0586809	-0.507311	-0.570964	-0.589317	-0.497284	-0.477309	-0.483479	-0.479395	-0.147788	-0.150612	-0.127469	-0.121856	-0.0887738	-0.15105	-0.00398343	0.327113	-0.0857009	0.0819583	-0.260974	0.151397
Os.10149.1.S1_at	0.0743685	0.108579	0.141515	0.121379	0.118263	0.14993	0.099576	0.176238	0.115927	0.081693	0.269176	0.201273	0.0236519	0.0468983	-0.00882781	0.128649	0.0433175	-0.00343071	-0.16116	-0.146293	0.0430372	0.0561504	-0.0639457	0.133672	-0.0543902	0.138612	0.158157	-0.0259455	0.182103	0.123361	0.14011	0.114534	0.132247	0.134619	0.11734	0.0212226	0.0322229	-0.0630155	-0.120447	-0.143486	0.132523	0.0508997	-0.0125057	0.0823291	-0.18092	0.089281	-0.119939	0.0581457	-0.176427
Os.10149.1.S1_x_at	-0.0845804	-0.049257	0.0124138	-0.0096762	-0.0326145	0.0342085	-0.0294617	0.0372723	-0.00723031	0.097879	0.138423	0.144907	0.0278443	0.155996	-0.000992384	0.0744592	-0.0507628	-0.0268069	-0.144155	-0.108581	0.0930533	0.265217	0.0375281	0.195896	-0.0469949	0.430424	0.432412	0.325016	0.452124	0.25678	0.15503	0.128923	0.218928	0.251772	0.200144	0.053368	0.0858938	-0.0082117	0.0796512	0.0320179	0.0274017	0.194592	-0.173267	0.251036	-0.0943845	0.0463638	0.108598	0.0702644	-0.0246047
Os.10149.2.S1_at	0.169279	0.221902	0.30845	0.25165	0.241861	0.312189	0.233525	0.352754	0.262013	0.278771	0.364796	0.351771	0.205989	0.134275	0.118267	0.140149	-0.0552106	-0.0722639	-0.305156	-0.281826	-0.0237856	0.168365	-0.0737177	0.307729	0.0147144	0.469687	0.485401	0.286863	0.527069	0.411432	0.252255	0.197731	0.271265	0.165457	0.145286	0.000355292	0.00961903	0.0850833	-0.06826	-0.0419147	0.247075	0.1758	-0.193008	0.273458	-0.166383	0.16631	-0.184085	0.216153	-0.235019
Os.10150.1.S1_at	-0.361123	-0.368323	-0.373375	-0.395642	-0.411265	-0.388424	-0.379951	-0.404452	-0.40082	-0.0372418	-0.327123	-0.223144	0.0249986	0.17848	0.0771166	-0.040701	-0.109442	0.164948	0.299691	0.275082	0.0284352	0.225598	0.0373345	0.0261064	-0.17978	0.045466	-0.0144157	0.439842	0.0817319	0.0248311	-0.167388	0.0771637	0.0598934	-0.0469154	-0.0394442	0.14556	0.146055	0.185787	0.35116	0.346025	-0.125227	0.105909	-0.101836	0.177387	0.11555	-0.155149	0.0450928	-0.0760526	0.0469319
Os.10151.1.S1_at	-0.332858	-0.358625	-0.406665	-0.352942	-0.343859	-0.366505	-0.383289	-0.41151	-0.388973	-0.255504	-0.331037	-0.328467	-0.25968	-0.182992	-0.199865	-0.238168	-0.0458839	-0.0484526	0.00367671	0.0846175	0.112999	0.00579191	-0.0680223	-0.152242	0.027187	-0.330367	-0.338107	-0.202664	-0.272591	-0.31349	0.0674617	0.317092	0.265674	0.0892837	0.0575228	0.317867	0.339958	0.0170949	0.196493	0.156259	-0.208352	-0.18127	0.111641	-0.256045	0.319975	-0.279305	0.269646	-0.253979	0.287981
Os.10152.1.S1_at	0.171755	0.181759	0.199903	0.210934	0.224387	0.251975	0.200645	0.284375	0.213948	-0.0909903	0.228557	0.1094	-0.179084	-0.250143	-0.22493	-0.0998561	0.111701	-0.170723	-0.420906	-0.226899	0.0763374	0.105777	-0.0618042	0.0595366	0.11663	-0.127432	-0.0613215	-0.239551	0.0670823	-0.114626	0.35165	0.286617	0.267881	0.0732165	0.0252854	0.0826681	0.103135	0.125869	0.0870393	0.0917138	0.202051	-0.0678568	0.130767	-0.0756475	0.0458982	-0.00508076	0.0769396	0.117229	0.0756116
Os.10153.1.S1_at	0.507829	0.499594	0.495043	0.535114	0.551165	0.57581	0.514736	0.514388	0.486039	0.250723	0.628505	0.546395	0.0882438	0.046556	0.0806199	0.141393	0.259233	-0.0761043	-0.239662	-0.133688	0.110468	0.0976676	0.00707954	0.292735	0.431373	0.259682	0.342162	-0.155782	0.303259	0.194667	0.402553	0.108376	0.160517	0.284788	0.260134	-0.00460072	0.00846851	-0.0811972	-0.204958	-0.194721	0.113311	0.0342904	0.186775	-0.0799384	-0.124751	0.202214	0.091611	0.189742	0.0952344
Os.10153.1.S2_at	-0.384556	-0.38821	-0.364685	-0.387937	-0.387721	-0.438065	-0.442239	-0.373726	-0.42014	-0.109171	-0.309274	-0.268843	-0.09022	-0.0206553	-0.0532767	-0.168899	-0.0695493	0.119198	0.182211	0.0618055	-0.108686	-0.0537591	0.0570379	-0.118032	-0.221242	-0.0539568	-0.0595812	-0.0568459	-0.059049	-0.208192	-0.0206713	0.226305	0.161314	0.160414	0.154138	0.309229	0.321065	-0.113815	-0.000235792	-0.0584299	-0.0170896	0.00425455	0.0343267	-0.00805302	-0.134817	-0.229477	-0.195422	-0.0577514	-0.307809
Os.10154.1.S1_at	-0.234999	-0.246742	-0.22849	-0.239939	-0.21996	-0.248203	-0.241336	-0.150265	-0.192106	-0.189825	-0.20665	-0.239792	-0.167108	-0.164388	-0.158436	-0.156179	-0.150165	-0.0563008	-0.0667505	-0.0369998	-0.128992	-0.321341	-0.230772	-0.149514	-0.168831	-0.0699789	-0.0994205	-0.229519	-0.242164	-0.147985	-0.372117	-0.373144	-0.3588	-0.316578	-0.310682	-0.325619	-0.317807	-0.118594	-0.124504	-0.124487	0.0259512	-0.116241	-0.102092	-0.0739193	-0.0583556	-0.148993	-0.191327	-0.228104	-0.198205
Os.10155.1.S1_at	0.131655	0.134812	0.163885	0.159912	0.104444	0.0743397	0.128165	0.0108507	0.114649	0.196721	0.0503192	0.133461	0.255092	0.28262	0.193402	0.167135	-0.0355634	-0.0239097	0.0349974	0.047082	-0.0569255	0.194361	0.169218	-0.0293227	0.0292852	0.0794906	0.0696387	0.345681	0.282899	0.037192	-0.0724928	-0.0618924	-0.0350167	0.0833255	0.0861696	-0.0412837	-0.0386545	-0.21446	-0.179387	-0.216593	0.0204911	0.103821	-0.202365	0.146216	0.0122252	0.169472	0.18788	0.140665	0.0610738
Os.10156.1.S1_a_at	-0.0370016	-0.0645269	-0.162241	-0.0485415	-0.0250812	-0.0822005	-0.0623445	-0.126033	-0.0466694	-0.284322	-0.138126	-0.210228	-0.305071	-0.255918	-0.25983	-0.069059	0.0415616	-0.103101	0.0150087	0.131034	0.066949	-0.269158	-0.0893316	-0.293917	0.0745696	-0.394349	-0.362054	-0.589646	-0.493822	-0.415608	-0.0469607	-0.196196	-0.226415	-0.157339	-0.173903	-0.120529	-0.103181	-0.345376	-0.20759	-0.243692	-0.17811	-0.256166	0.19645	-0.46109	0.127642	-0.0980012	0.244189	-0.299635	0.294522
Os.10158.1.S1_at	-0.270456	-0.296754	-0.253161	-0.336939	-0.324236	-0.365033	-0.299583	-0.258571	-0.293385	0.0668395	-0.374747	-0.254365	0.187384	0.213523	0.275036	-0.129556	-0.308212	-0.00864998	0.160009	0.056543	-0.304846	-0.243794	-0.210553	-0.0846569	-0.179247	-0.117772	-0.186904	0.0658979	-0.316148	-0.06934	-0.504153	-0.275428	-0.325569	-0.389847	-0.332619	-0.202846	-0.223863	0.153859	0.00218833	0.0770355	-0.0257584	-0.0782216	-0.228925	0.158288	0.196712	-0.207575	-0.270593	-0.156098	-0.174384
Os.10159.1.S1_at	-0.435037	-0.457746	-0.444366	-0.476708	-0.481847	-0.549749	-0.479243	-0.466531	-0.449729	-0.261081	-0.618873	-0.527294	-0.123712	-0.121163	-0.0949298	-0.172811	-0.281032	0.0604811	0.021862	0.0222886	-0.1774	-0.0696749	-0.0799176	-0.421507	-0.243067	-0.160033	-0.233395	0.0638728	-0.289652	-0.237885	-0.467077	-0.278269	-0.289347	-0.35073	-0.351331	-0.179981	-0.186991	0.0287654	0.122725	0.117474	-0.0212419	-0.1432	-0.0222708	0.0727777	0.135011	-0.253517	-0.0460732	-0.295848	-0.0500891
Os.10160.1.S1_at	0.0279525	0.0309187	0.0326084	0.0364353	0.026965	-0.010187	0.0204105	-0.0322666	-0.0110511	0.200121	0.0319328	0.113882	0.212409	0.300615	0.265014	0.0875787	0.0641688	0.138848	0.372756	0.181815	-0.134033	-0.0493169	0.122613	0.0625914	-0.021898	0.0312979	0.0206891	0.0655434	0.00142235	0.0441507	0.0234975	0.0576502	0.0285131	0.12638	0.160658	0.154952	0.127713	-0.41425	-0.415478	-0.424074	-0.0594668	0.0511547	-0.104604	0.0399059	0.0584541	0.0466334	-0.0424419	-0.0160163	-0.0357108
Os.10162.1.S1_at	0.344442	0.380282	0.445662	0.394691	0.405453	0.423947	0.390795	0.506622	0.393793	0.228524	0.493255	0.40703	0.181726	0.00346658	0.10527	0.0134407	0.137628	-0.0833062	-0.251054	-0.215401	-0.0757016	0.0366556	-0.00788675	0.32405	0.0565727	0.343519	0.380603	0.129029	0.413562	0.349545	0.135408	-0.0205644	-0.0137326	0.00422998	0.00831874	-0.180424	-0.197125	0.0188708	-0.183037	-0.151098	0.212524	0.102639	0.015379	0.166228	-0.159239	0.14284	-0.211464	0.303569	-0.206682
Os.10164.1.S1_at	0.377572	0.38902	0.306569	0.396474	0.410252	0.448213	0.398276	0.294926	0.368267	0.000794995	0.383612	0.266316	-0.0825063	-0.0841468	-0.0964746	0.315875	0.340069	0.049104	-0.00973466	0.0837672	0.25354	0.0428955	0.110171	0.153383	0.280532	-0.0237073	0.0530683	-0.351023	-0.0888095	-0.0245098	0.388245	0.0417656	0.083839	0.170723	0.147143	0.00559525	0.00685565	-0.245241	-0.260189	-0.260784	-0.0504268	-0.0359707	0.352058	-0.223848	-0.0635637	0.198775	0.167076	0.073054	0.237072
Os.10166.1.S1_at	-0.156093	-0.173166	-0.174607	-0.148922	-0.145995	-0.176462	-0.162749	-0.173543	-0.167075	-0.0785553	-0.125385	-0.120569	-0.0681856	-0.0284076	-0.0406342	-0.186071	-0.131469	-0.0897492	0.06644	0.0462784	-4.02e-06	-0.140083	-0.0439427	-0.0956036	-0.0450223	-0.12052	-0.127937	-0.0370431	-0.0722455	-0.133608	-0.0130686	0.0518412	0.00849402	-0.0329384	-0.0265813	0.022244	0.0265821	-0.130843	-0.0731128	-0.0978266	-0.182829	-0.0660637	-0.0344222	-0.109593	0.378788	-0.132687	0.234167	-0.155387	0.237838
Os.10167.1.S1_at	0.0699229	0.0868737	0.157148	0.0665208	0.0436604	0.0926323	0.122029	0.158789	0.134974	0.392101	0.146893	0.249801	0.456852	0.483503	0.451655	0.27716	-0.163575	0.0142953	0.0471245	0.0101894	-0.115916	0.132238	-0.103944	0.184381	-0.0973736	0.3309	0.294622	0.487833	0.303998	0.362283	-0.236686	-0.264468	-0.229507	-0.204924	-0.163064	-0.304745	-0.31957	0.233833	0.0460366	0.0979636	0.113807	0.169253	-0.252636	0.391127	-0.0412168	0.15371	-0.253226	0.142254	-0.210476
Os.10167.1.S1_s_at	-0.0539024	-0.0388278	0.0364499	-0.0604056	-0.0922963	-0.0302564	0.00448343	0.0312541	0.0215684	0.305306	0.024883	0.137883	0.391069	0.473686	0.385727	0.223256	-0.209905	0.0467141	0.112965	0.051587	-0.131736	0.130142	-0.0793559	0.1157	-0.161196	0.330434	0.278432	0.545526	0.289089	0.282545	-0.284005	-0.281296	-0.251813	-0.205664	-0.171359	-0.288605	-0.301954	0.216607	0.0991484	0.135077	0.0474979	0.140407	-0.267389	0.43573	-0.0454838	0.14465	-0.212007	0.0895006	-0.216999
Os.10167.1.S1_x_at	0.0566353	0.073425	0.130308	0.0475576	0.0120145	0.0707148	0.101625	0.0994388	0.111323	0.39491	0.113744	0.244432	0.468569	0.515255	0.451912	0.319902	-0.1254	0.0773663	0.141455	0.072963	-0.0366361	0.212446	0.00808325	0.152534	-0.100171	0.35799	0.314361	0.58086	0.346765	0.342984	-0.242177	-0.283538	-0.238281	-0.162534	-0.12396	-0.28105	-0.296008	0.214537	0.114414	0.149563	0.059827	0.188308	-0.223008	0.420824	-0.0837282	0.188853	-0.164387	0.13768	-0.169174
Os.10168.1.S1_at	0.0960561	0.134179	0.138094	0.149388	0.152608	0.198738	0.139322	0.199611	0.124089	-0.0970219	0.197525	0.0791482	-0.135842	-0.281574	-0.238511	-0.159768	0.0891224	-0.0832923	-0.0185315	-0.289709	0.109459	0.0392208	0.119275	0.176484	0.0530913	-0.020491	0.0365333	-0.135929	0.116881	0.0177695	0.728684	0.816366	0.811288	0.663835	0.679045	0.729407	0.723537	0.233544	0.118837	0.126194	0.0804624	-0.0163793	-0.0242816	-0.0929138	-0.255724	0.0875413	-0.199434	0.233253	-0.214762
Os.10169.1.S1_at	-0.17165	-0.191825	-0.245165	-0.173763	-0.164192	-0.212035	-0.206506	-0.230157	-0.205334	-0.297537	-0.186425	-0.240038	-0.296265	-0.219051	-0.247788	-0.155373	0.0310998	-0.0861477	0.00731362	0.0798472	0.0204349	-0.0703445	-0.0921963	-0.232269	0.0349686	-0.346159	-0.340223	-0.326017	-0.30492	-0.334534	-0.0171503	-0.00569132	-0.0417139	-0.0616711	-0.0784245	0.0417533	0.0502562	-0.163874	-0.0343697	-0.0533572	-0.0741018	-0.192178	0.171431	-0.280207	0.164925	-0.143809	0.159711	-0.159501	0.182378
Os.10171.1.S1_at	-0.0494495	-0.0565804	-0.117848	-0.0559582	-0.0469157	-0.0563639	-0.0776638	-0.149381	-0.120087	-0.183385	-0.0816551	-0.108599	-0.209337	-0.142983	-0.159764	-0.0192049	0.246538	0.108467	0.064131	0.1865	0.172904	0.218535	0.0224241	0.00442015	0.135411	-0.180925	-0.177717	-0.12045	-0.105819	-0.201882	0.153656	0.180867	0.144472	0.0552411	0.040323	0.159173	0.156368	0.0217625	0.148164	0.128772	-0.0195246	-0.016523	0.229405	-0.143735	0.164295	-0.101392	0.23283	-0.0368366	0.265934
Os.10172.1.S1_at	-0.249911	-0.256304	-0.245047	-0.285679	-0.281033	-0.275055	-0.258088	-0.226922	-0.276981	-0.207713	-0.277154	-0.2725	-0.143921	-0.12106	-0.113228	-0.156809	0.0514979	0.124621	0.062589	0.114993	-0.10122	0.0910319	0.00209542	-0.00385795	-0.146052	-0.0916069	-0.140269	0.127391	-0.0618497	-0.134746	-0.173247	-0.0825074	-0.104323	-0.191415	-0.180705	-0.0669363	-0.0757503	0.160801	0.190743	0.202602	0.012485	-0.0126984	0.0531459	0.0920501	0.122324	-0.117593	-0.0574377	-0.0299881	-0.0192739
Os.10174.1.S1_at	-0.0684828	-0.090168	-0.160066	-0.0962563	-0.076413	-0.0947236	-0.112522	-0.198607	-0.127791	-0.233148	-0.130462	-0.170887	-0.239405	-0.20498	-0.215163	0.0596034	0.422519	0.247759	0.188248	0.340016	0.191354	0.0635213	0.0412286	-0.0464524	0.222032	-0.202032	-0.188055	-0.349	-0.291696	-0.253879	0.0194873	-0.05539	-0.0469239	-0.0569884	-0.0858004	-0.0104927	-0.0226707	-0.215555	-0.0966315	-0.120083	-0.154742	0.0153611	0.290898	-0.222446	0.0362677	-0.10846	0.168366	-0.178537	0.178167
Os.10175.1.S1_at	-0.26244	-0.275798	-0.273072	-0.268844	-0.256323	-0.33359	-0.287463	-0.268941	-0.299786	-0.123426	-0.268232	-0.238311	-0.0763932	-0.0765388	-0.0320362	-0.272984	-0.138155	0.0458055	0.272513	0.07391	-0.253033	-0.280199	0.0179793	-0.137862	-0.170243	-0.207033	-0.225235	-0.177271	-0.262305	-0.241924	-0.0392224	0.139295	0.0377986	0.0273592	0.0580436	0.237941	0.223746	-0.208025	-0.186566	-0.204686	-0.10967	-0.0897555	-0.0699298	-0.0560012	0.104785	-0.160118	-0.144444	-0.125212	-0.141927
Os.10175.2.A1_at	-0.354174	-0.375012	-0.358082	-0.36889	-0.352154	-0.442437	-0.383302	-0.335177	-0.372525	-0.102985	-0.384002	-0.317189	-0.0382002	-0.0592076	0.0197143	-0.305201	-0.197733	0.00945442	0.176524	0.0387683	-0.264159	-0.282151	-0.0461822	-0.177182	-0.221279	-0.237622	-0.271386	-0.161828	-0.315395	-0.257322	-0.219609	0.0155936	-0.0939084	-0.155955	-0.130246	0.0834792	0.0723021	-0.0793054	-0.0824527	-0.0801124	-0.0822153	-0.0909234	-0.109169	-0.0248101	0.169697	-0.24211	-0.182715	-0.178108	-0.157167
Os.10176.1.S1_at	-0.288675	-0.309074	-0.367411	-0.294844	-0.294846	-0.314202	-0.332854	-0.371204	-0.335838	-0.275704	-0.299099	-0.307404	-0.295169	-0.209239	-0.255081	-0.216018	-0.0265233	-0.00677612	0.000597894	0.055804	0.12291	0.0458993	-0.028922	-0.200077	0.0238801	-0.305567	-0.305834	-0.169687	-0.205696	-0.315828	0.173156	0.355152	0.306979	0.139133	0.0999818	0.363941	0.386937	-0.0625414	0.157455	0.113705	-0.125864	-0.161913	0.131761	-0.27697	0.315846	-0.191724	0.319494	-0.185285	0.322833
Os.10177.1.S1_at	-0.227162	-0.258103	-0.294192	-0.262313	-0.273854	-0.378695	-0.268296	-0.396508	-0.28666	-0.0584924	-0.376651	-0.262855	0.0310045	0.204004	0.134056	0.0399406	-0.0444735	0.135993	0.488369	0.417825	-0.150422	-0.112133	0.0965811	-0.27239	-0.0890599	-0.273009	-0.307691	-0.0908143	-0.344507	-0.26751	-0.402195	-0.357592	-0.435094	-0.180255	-0.13856	-0.101334	-0.104247	-0.451916	-0.315918	-0.354945	-0.174828	-0.0727668	-0.0418506	-0.0725291	0.109381	-0.0632132	0.100043	-0.214528	0.0818668
Os.10178.1.S1_a_at	-0.0375911	-0.0617366	-0.141524	-0.0382065	-0.0307362	-0.0426058	-0.0662775	-0.153016	-0.0892472	-0.254836	-0.0468396	-0.112095	-0.321306	-0.190801	-0.271937	-0.0652701	0.161439	-0.0447073	0.0450988	0.085149	0.174587	-0.00423993	0.0399983	-0.19779	0.193801	-0.30953	-0.278555	-0.350484	-0.280578	-0.303428	0.182787	0.109936	0.107056	0.209655	0.175697	0.200203	0.225988	-0.278317	-0.0584042	-0.112589	-0.188565	-0.139309	0.229041	-0.310006	0.254497	-0.057935	0.472706	-0.151398	0.454565
Os.10178.2.S1_a_at	-0.0897257	-0.116675	-0.193773	-0.0948542	-0.0857024	-0.12031	-0.127693	-0.189954	-0.134936	-0.228783	-0.144088	-0.178038	-0.271134	-0.196984	-0.223492	-0.122474	0.0734554	-0.0446588	0.0308668	0.081642	0.105902	-0.0620037	-0.0463285	-0.229333	0.148867	-0.374139	-0.353047	-0.368947	-0.331094	-0.349694	0.14178	0.148581	0.11646	0.0717719	0.0505594	0.184532	0.1982	-0.231262	-0.0653158	-0.0950672	-0.154025	-0.218846	0.196813	-0.373066	0.269942	-0.0734485	0.318838	-0.231221	0.358354
Os.10179.1.S1_at	-0.145146	-0.167193	-0.236978	-0.149346	-0.143897	-0.170479	-0.184956	-0.243992	-0.201307	-0.232411	-0.162982	-0.196283	-0.266957	-0.181622	-0.216536	-0.122209	0.0585818	-0.0291	0.000378418	0.0763805	0.0951732	0.00206913	-0.0236541	-0.161998	0.0786521	-0.339591	-0.319897	-0.275504	-0.243606	-0.326431	0.167441	0.246296	0.191797	0.115978	0.0893309	0.25996	0.280356	-0.146621	0.0401542	-0.00422918	-0.117984	-0.193784	0.194282	-0.318242	0.281422	-0.13448	0.311354	-0.151454	0.334506
Os.10180.1.S1_at	0.0702204	0.0607619	0.0779018	0.0495173	0.0480019	0.0392084	0.0596667	0.0160447	0.0412665	0.110468	-0.00342075	0.029844	0.132166	0.0743132	0.124574	0.0418898	0.140514	0.273085	0.240118	0.132377	0.0435231	0.0405459	0.207173	0.108652	-0.0899147	-0.0499638	-0.0402853	0.00948004	-0.020254	0.0245464	-0.0442087	0.0379116	0.00959454	0.136069	0.171364	0.112996	0.0983331	-0.0315945	-0.0788838	-0.0629134	0.149317	-0.0835369	-0.0441318	0.154582	-0.173927	0.0320531	-0.147355	0.115231	-0.171584
Os.10183.1.S1_at	0.417419	0.40682	0.308466	0.440341	0.454339	0.470694	0.421599	0.287181	0.353531	-0.0743266	0.39823	0.270581	-0.200266	-0.137366	-0.184503	0.195805	0.438417	-0.069675	-0.106989	0.0548818	0.396307	0.148746	0.0870474	0.116484	0.411052	-0.169553	-0.0808702	-0.39184	-0.0977783	-0.11501	0.469565	0.0866544	0.122363	0.301254	0.264247	0.0728611	0.102034	-0.175704	-0.0976524	-0.12247	-0.0528556	-0.0310352	0.344126	-0.302154	0.140207	0.169531	0.534538	0.081108	0.572277
Os.10183.1.S2_at	-0.185942	-0.199041	-0.240823	-0.180718	-0.178002	-0.17826	-0.215535	-0.225429	-0.213944	-0.239022	-0.187593	-0.224608	-0.272147	-0.253567	-0.269332	-0.184746	-0.0151259	-0.0440576	-0.125472	-0.0655033	0.167379	0.0830294	-0.0537933	-0.140659	0.063809	-0.265137	-0.250759	-0.173977	-0.131825	-0.246151	0.29624	0.445792	0.411819	0.182081	0.142844	0.380514	0.403059	0.0475879	0.197425	0.172985	-0.0503249	-0.165534	0.148441	-0.253224	0.264763	-0.135051	0.256491	-0.104789	0.269601
Os.10184.1.S1_s_at	-0.479913	-0.505227	-0.457343	-0.50511	-0.508507	-0.538529	-0.508582	-0.437702	-0.484032	0.112432	-0.35513	-0.212205	0.154159	0.241862	0.244278	-0.259376	-0.313779	0.0112207	0.0448517	0.0586431	-0.124169	-0.035136	-0.167476	-0.148309	-0.263155	-0.0177802	-0.0905418	0.268269	0.0241118	0.00640688	-0.40363	-0.129235	-0.18559	-0.275899	-0.277965	-0.126283	-0.114803	0.114851	0.188374	0.170217	-0.0864251	0.00498897	-0.201133	0.0852965	0.319894	-0.305801	-0.0172629	-0.225586	-0.0192547
Os.10185.1.S1_at	0.0971989	0.109976	0.141606	0.0955704	0.0800326	0.0872093	0.105922	0.0891433	0.0866381	0.238228	0.128015	0.171869	0.271865	0.337868	0.282139	0.0491695	-0.0799668	0.0793588	0.36167	0.0983633	-0.0869772	-0.0473698	0.129129	0.2531	-0.0489022	0.174923	0.180492	0.256728	0.18413	0.114294	0.00548308	0.158659	0.08781	0.205994	0.289659	0.217493	0.200077	-0.0335213	-0.123073	-0.127702	0.00927757	0.160865	-0.176745	0.214706	-0.247444	0.174685	-0.237971	0.217644	-0.280021
Os.10186.1.S1_s_at	-0.130471	-0.129453	-0.124965	-0.147597	-0.148446	-0.0937906	-0.112475	-0.102702	-0.115301	-0.153302	-0.172136	-0.154049	-0.148074	-0.144333	-0.130325	-0.0831471	-0.0514705	0.0861751	-0.106961	-0.0468206	0.0755718	0.255915	-0.0767733	0.0235883	0.040083	0.178318	0.118791	0.448163	0.15591	0.264056	-0.00389161	0.027044	0.0889638	-0.101001	-0.12301	-0.0388865	-0.0525201	0.283216	0.359326	0.386097	-0.018951	0.052062	0.0695939	0.200066	0.259965	-0.0460963	0.207811	-0.10898	0.263596
Os.10187.1.S1_at	-0.0675933	-0.0991468	-0.127569	-0.0778104	-0.085079	-0.0736557	-0.041961	-0.0900345	-0.044765	-0.0557453	-0.0639273	-0.0523503	-0.0468627	0.0953789	0.0198341	-0.0202128	-0.00581348	-0.0756105	-0.042702	0.0849755	0.125046	0.174318	-0.109872	-0.134615	0.0105115	-0.20415	-0.187669	-0.0854548	-0.137565	-0.191716	0.0620609	-0.0173285	-0.0786324	-0.121799	-0.128806	-0.0484304	-0.0286579	0.16649	0.237607	0.228427	-0.0345884	-0.13771	0.0107845	-0.0938139	0.285379	0.00265388	0.248267	-0.139186	0.332906
Os.10188.1.S1_at	0.0300211	0.0542543	0.129983	0.0631929	0.0527397	0.155827	0.0672468	0.195809	0.0858194	0.194219	0.249671	0.230024	0.134047	0.0721956	0.059678	-0.0651472	-0.068568	-0.135983	-0.340967	-0.290521	0.110062	0.195034	-0.13046	0.296005	-0.0663625	0.254678	0.25589	0.324205	0.441922	0.267827	0.237324	0.354369	0.401257	0.12629	0.10617	0.134679	0.13783	0.586978	0.479738	0.502603	0.190859	0.139699	-0.161667	0.193044	0.000334527	0.0053491	-0.103842	0.222576	-0.130875
Os.10189.1.S1_at	0.197285	0.231729	0.32739	0.216658	0.192797	0.318876	0.291266	0.383874	0.318724	0.360826	0.319617	0.361414	0.347416	0.252215	0.260442	0.151154	-0.127896	-0.0435743	-0.354503	-0.323623	0.0455774	0.258356	-0.0824487	0.256012	-0.0149691	0.459675	0.439429	0.563574	0.541917	0.519463	0.0556956	-0.0691595	0.0142646	-0.0941693	-0.0929109	-0.262914	-0.266951	0.463605	0.269714	0.339686	0.21238	0.159146	-0.221237	0.427752	-0.00604783	0.20129	-0.117178	0.238927	-0.0995748
Os.10190.1.S1_at	-0.00606943	0.0164539	0.143848	0.00607071	-0.00853227	0.0495738	0.0433049	0.199224	0.0828297	0.217673	0.107818	0.140008	0.255047	0.145359	0.182512	-0.111419	-0.221997	-0.0912576	-0.282319	-0.312402	-0.130878	0.0662025	-0.187139	0.200332	-0.172368	0.329193	0.300462	0.45785	0.411992	0.393185	-0.0991294	0.0425976	0.0726733	-0.0904395	-0.0788291	-0.104089	-0.11692	0.516101	0.268726	0.328205	0.288325	0.1216	-0.290864	0.374862	-0.177651	0.0475366	-0.395653	0.205484	-0.421013
Os.10191.1.S1_at	0.0478917	0.0607938	0.0884252	0.0462511	0.0257311	0.0701891	0.0822456	0.0530231	0.0673579	0.130324	-0.00268461	0.0664455	0.161712	0.213776	0.159995	0.270673	-0.0609294	0.138989	0.068373	0.0219813	-0.0798074	0.262457	0.026842	0.124897	-0.146782	0.258415	0.232729	0.345799	0.179972	0.124213	-0.127609	-0.155767	-0.136031	-0.125369	-0.09111	-0.177087	-0.181644	0.0851932	0.11845	0.126905	0.0860001	0.149524	-0.0641526	0.314177	-0.0968137	0.174651	-0.0586807	0.102729	-0.0608862
Os.10192.1.S1_at	0.0645392	0.0503608	0.0762009	0.0636835	0.0779465	0.032026	0.0685716	0.0931224	0.0709458	0.0168788	0.0112576	-0.0185577	0.0343642	-0.0411001	0.0260716	-0.089602	-0.0625756	-0.0750668	-0.105572	-0.182171	-0.13944	-0.18517	-0.12768	0.0199717	0.00603126	-0.173948	-0.14365	-0.254497	-0.219371	-0.115022	-0.160548	-0.0283906	-0.144654	-0.16389	-0.103933	-0.0968743	-0.0962612	0.0154531	-0.172606	-0.140763	0.195696	0.00909884	-0.0617143	0.0272684	-0.0173175	-0.0127604	-0.194031	0.105139	-0.145612
Os.10193.1.S1_at	-0.356407	-0.342831	-0.277227	-0.330876	-0.349695	-0.365968	-0.36982	-0.283765	-0.34891	0.087496	-0.213267	-0.110284	0.11475	0.154913	0.127134	-0.170196	-0.182454	0.0262369	0.121092	0.0631047	-0.204416	-0.00450054	-0.100243	0.024238	-0.194471	0.170397	0.109907	0.284131	0.225779	0.104776	-0.0249012	0.222394	0.235695	0.103154	0.0816873	0.242171	0.238582	-0.0079423	0.0123525	-0.0153536	0.0288998	0.0941424	-0.282408	0.177401	0.0349125	-0.12979	-0.177679	-0.0736307	-0.257326
Os.10194.1.S1_at	-0.0637048	-0.051534	-0.0767997	-0.0642826	-0.0652285	-0.0909316	-0.0708695	-0.114927	-0.115524	-0.132466	-0.101747	-0.1087	-0.103662	-0.0705371	-0.09145	-0.108278	0.0289063	0.157697	0.534198	0.141066	-0.190993	-0.159792	0.230595	-0.020469	-0.0607696	-0.0496375	-0.0517852	-0.0777237	-0.128299	-0.0976984	0.275013	0.405102	0.36263	0.488233	0.534432	0.614478	0.588265	-0.257981	-0.221551	-0.245295	-0.0927688	-0.000629875	-0.0420669	-0.0103489	-0.233329	0.043331	-0.182778	0.0394157	-0.220555
Os.10196.1.S1_at	-0.144767	-0.132597	-0.1398	-0.20557	-0.20493	-0.118251	-0.115952	-0.0864748	-0.116796	-0.149428	-0.144982	-0.148099	-0.101402	-0.0858914	-0.0898096	-0.0196487	-0.131828	0.0659184	-0.0565779	-0.0719465	-0.0825812	0.0322414	-0.118988	-0.0430484	-0.0824101	0.0673857	0.00709485	0.173167	-0.00537342	0.0744	-0.0495438	-0.112831	-0.0702713	-0.184247	-0.179711	-0.100589	-0.117384	0.313155	0.247669	0.313795	0.0238683	-0.0790859	0.0412215	0.122993	0.203316	-0.00812202	0.0230857	-0.0727018	0.116383
Os.10197.1.S1_at	-0.053972	-0.0309234	-0.00579656	-0.0466604	-0.0459239	0.00894434	-0.0407159	0.00917814	-0.0556507	0.0183974	0.0475511	0.0440308	-0.0195867	-0.0419173	-0.0274071	-0.0363847	0.0956833	0.105984	-0.0998461	-0.0703919	0.0564741	0.264708	0.0786358	0.16189	-0.0168657	-0.000644323	0.00157816	0.151086	0.182854	0.0578707	0.168653	0.318739	0.291821	0.149336	0.152836	0.20171	0.203196	0.305793	0.310261	0.312658	0.159071	0.0644139	0.0377052	0.105583	-0.135179	-0.0758926	-0.168158	0.149752	-0.181075
Os.10198.1.S1_at	-0.400032	-0.417965	-0.402834	-0.405532	-0.429114	-0.509773	-0.463519	-0.515358	-0.477897	-0.157857	-0.494568	-0.388562	-0.0849849	0.0394493	-0.0355907	-0.229985	-0.23089	0.019779	0.236532	0.0749317	-0.165762	0.0230397	0.0582364	-0.216034	-0.138717	-0.143837	-0.189929	0.100631	-0.127709	-0.228922	-0.0930842	0.269586	0.23089	0.219214	0.228155	0.410671	0.420999	-0.0901576	0.0553769	0.00666016	-0.0914233	-0.0237671	-0.202605	0.0552287	0.134938	-0.209521	0.0829776	-0.116786	-0.00808596
Os.10.1.S1_s_at	0.172235	0.195625	0.305516	0.222363	0.225196	0.296896	0.269779	0.439212	0.332163	0.252361	0.329219	0.280514	0.215052	0.101966	0.14677	0.0751782	-0.152097	-0.234064	-0.4903	-0.428823	0.0135791	0.0911414	-0.240747	0.21568	-0.00458567	0.23116	0.254698	0.106197	0.299787	0.27796	0.0902146	0.00191899	0.00534048	-0.162239	-0.15667	-0.281952	-0.279244	0.351613	0.0513608	0.121826	0.250354	0.0216005	-0.185935	0.200023	0.0283538	0.10641	-0.207336	0.184523	-0.151078
Os.10200.1.S1_at	-0.0188128	-0.0662607	-0.140924	-0.0511253	-0.0364419	-0.136458	-0.0825855	-0.202038	-0.102062	-0.12035	-0.147048	-0.145525	-0.108426	-0.0217819	-0.0297567	-0.0387083	0.053264	-0.074223	0.152481	0.234824	-0.0383794	-0.293277	-0.00575206	-0.137831	0.0275292	-0.331404	-0.311434	-0.414091	-0.44784	-0.335676	-0.340192	-0.383361	-0.449034	-0.221078	-0.20453	-0.24391	-0.226375	-0.353319	-0.274313	-0.306369	-0.17215	-0.105161	0.12042	-0.27827	0.0584808	-0.0818668	0.138964	-0.184364	0.154118
Os.10201.1.S1_at	-0.240721	-0.217503	-0.13293	-0.225765	-0.235114	-0.167676	-0.196264	-0.0641314	-0.176793	0.10407	-0.0951572	-0.0439354	0.134914	0.0816375	0.104438	-0.185164	-0.351102	-0.0933429	-0.196823	-0.320782	-0.103289	0.0481706	-0.185391	0.0923897	-0.23285	0.272831	0.217127	0.42995	0.263859	0.22035	0.0284162	0.244585	0.269297	-0.045309	-0.0365302	0.108064	0.0975944	0.592383	0.434003	0.491468	0.12434	0.0705682	-0.261519	0.346516	0.149236	-0.0768325	-0.200682	0.0498049	-0.166014
Os.10202.1.S1_at	0.28313	0.330518	0.437045	0.349599	0.334134	0.430619	0.361621	0.503658	0.396857	0.343674	0.49271	0.452522	0.276319	0.138539	0.169789	0.0731231	-0.0684546	-0.124266	-0.390033	-0.404915	-0.00194259	0.145284	-0.0763085	0.360342	0.0417755	0.512512	0.547968	0.345958	0.645216	0.49423	0.328783	0.242696	0.292064	0.167198	0.167257	-0.00682958	-0.010798	0.293142	0.0551917	0.0850351	0.292553	0.215604	-0.163305	0.31323	-0.227834	0.232074	-0.266532	0.363286	-0.320062
Os.10203.1.S1_at	0.082841	0.0959747	0.140927	0.121937	0.149231	0.173655	0.120793	0.254522	0.14177	-0.0263228	0.169333	0.0648025	-0.0955357	-0.232341	-0.155077	-0.171905	-0.0179881	-0.245344	-0.398816	-0.382799	0.0575801	-0.0333792	-0.158498	0.090484	0.0465416	-0.114684	-0.060504	-0.274736	-0.0275755	-0.0203947	0.275855	0.341982	0.31968	0.143311	0.134455	0.159367	0.16888	0.38522	0.217516	0.261109	0.160997	-0.0899477	0.00986112	-0.112993	-0.149808	-0.0826357	-0.213818	0.107141	-0.2007
Os.10204.1.S1_at	-0.259799	-0.291511	-0.279128	-0.270892	-0.26727	-0.335263	-0.295395	-0.321032	-0.305783	-0.175698	-0.291281	-0.265036	-0.132089	-0.0685726	-0.092758	-0.206047	-0.00512726	0.0220794	0.0921579	0.0933497	-0.04237	-0.0692217	-0.0510753	-0.213997	-0.0873798	-0.204159	-0.230649	-0.129588	-0.225405	-0.261436	-0.259464	-0.13214	-0.186093	-0.162993	-0.147822	-0.0847572	-0.0884656	-0.138845	-0.0612571	-0.0880544	-0.0624551	-0.0593937	-0.0204193	-0.0382278	0.356147	-0.164366	0.211871	-0.150805	0.188864
Os.10206.1.S1_at	-0.325134	-0.345761	-0.36475	-0.320701	-0.318829	-0.360079	-0.355584	-0.37241	-0.361307	-0.138342	-0.26588	-0.235767	-0.130786	-0.0614826	-0.0778304	-0.277768	-0.13236	-0.0788864	0.0558974	0.0555025	-0.0384226	-0.108864	-0.0802744	-0.151849	-0.0458633	-0.229592	-0.243885	-0.122001	-0.175948	-0.268796	0.0705874	0.319306	0.233234	0.0550879	0.0395646	0.299071	0.305596	-0.154618	-0.0322822	-0.0700297	-0.193942	-0.13873	-0.00119652	-0.179668	0.461788	-0.226538	0.235567	-0.197627	0.249923
Os.10208.1.S1_at	-0.326947	-0.329567	-0.293717	-0.338884	-0.378461	-0.394647	-0.325437	-0.391191	-0.330971	0.125072	-0.359252	-0.178097	0.239347	0.363538	0.277853	-0.00291545	-0.352491	0.0343681	0.250954	0.153444	-0.148845	0.0903666	0.00294521	-0.0782612	-0.224607	0.107551	0.0184533	0.557363	0.109975	0.0982365	-0.354227	-0.114342	-0.117262	-0.133538	-0.106554	-0.0123481	-0.023485	0.0835635	0.155893	0.151899	-0.104892	0.0892447	-0.327487	0.29771	0.213689	-0.0386238	0.043753	-0.11447	0.019201
Os.10209.1.S1_x_at	-0.0102574	0.0230609	0.0934413	0.0424255	0.029513	0.0892493	0.0119283	0.11917	0.0289203	0.081971	0.167294	0.120778	0.0351644	-0.0439193	-0.0530956	-0.1634	-0.178202	-0.186587	-0.369427	-0.391239	0.0368332	0.146391	-0.0993301	0.19174	-0.0382551	0.189335	0.207899	0.247086	0.391497	0.202098	0.309536	0.537576	0.554631	0.253919	0.232613	0.318913	0.33532	0.365134	0.259951	0.272314	0.191961	0.122011	-0.185923	0.131831	-0.0475118	0.0411737	-0.114085	0.264145	-0.168292
Os.10209.2.S1_at	-0.0784834	-0.04989	0.0162737	-0.0318325	-0.0521595	0.00161048	-0.0609888	0.0321355	-0.0506684	0.0888626	0.0759597	0.0760143	0.0503907	-0.0244421	-0.0204931	-0.158602	-0.134262	-0.0996451	-0.300392	-0.304922	0.0666596	0.25213	-0.0641415	0.17138	-0.0355358	0.188226	0.173139	0.372977	0.445686	0.272119	0.348306	0.572662	0.618302	0.292804	0.2527	0.384266	0.396923	0.422785	0.375036	0.38669	0.128152	0.0781555	-0.187118	0.104296	0.0160578	-0.0173237	-0.0706964	0.182961	-0.103238
Os.10209.3.S1_x_at	-0.0171347	0.014357	0.0877197	0.0389284	0.0243489	0.0860962	0.00909535	0.106161	0.0191257	0.0738006	0.157039	0.114975	0.0256886	-0.0409373	-0.064553	-0.164432	-0.15943	-0.168686	-0.36291	-0.381003	0.0632578	0.170199	-0.0765279	0.201969	-0.0354748	0.170689	0.180618	0.261496	0.375345	0.202221	0.306377	0.527331	0.563703	0.283563	0.2588	0.324829	0.34215	0.370494	0.281083	0.293207	0.161359	0.133963	-0.207995	0.144671	-0.0594279	0.0221475	-0.093383	0.238514	-0.154305
Os.10211.1.S1_at	-0.232163	-0.230626	-0.140052	-0.217158	-0.258818	-0.246833	-0.222386	-0.199936	-0.19846	0.130061	-0.179189	-0.069549	0.195728	0.207801	0.155708	-0.104271	-0.28713	-0.0319966	-0.0884682	-0.121603	-0.03583	0.1636	0.0247336	-0.0121142	-0.169163	0.221606	0.177786	0.518081	0.348846	0.212635	-0.115392	0.0852688	0.116917	0.0356137	0.0327	0.0412496	0.0432401	0.219704	0.18738	0.176359	0.0284923	0.104756	-0.325501	0.312948	0.0323119	-0.045891	-0.0267196	0.0195898	-0.139271
Os.1021.1.S1_at	0.152753	0.191976	0.298415	0.209954	0.19112	0.26343	0.220559	0.337346	0.251595	0.343356	0.30949	0.330483	0.325198	0.211968	0.238229	0.0651169	-0.209424	-0.0989189	-0.268028	-0.301291	-0.127094	0.0502287	-0.191037	0.351061	-0.0385731	0.473074	0.460222	0.406663	0.511099	0.516338	0.08919	0.106527	0.150627	-0.0123601	0.000435124	-0.0954826	-0.104257	0.157966	-0.0639122	-0.0261941	0.261654	0.165796	-0.288805	0.352394	-0.00984068	0.186805	-0.210032	0.220351	-0.214713
Os.10212.1.S1_at	0.126241	0.139986	0.187568	0.131178	0.114956	0.117737	0.176522	0.163599	0.181875	0.0251659	0.0575627	0.0472988	0.0929699	0.061796	0.0564504	0.0813195	-0.0542823	0.0259303	-0.0403136	-0.0719997	-0.227501	-0.0438926	0.0234123	-0.0801434	-0.0594359	0.0590847	0.0693405	0.0175532	0.0103835	0.0512421	-0.125746	-0.275817	-0.294903	-0.154959	-0.124214	-0.260275	-0.275881	-0.24651	-0.375732	-0.367925	0.196333	0.0103556	-0.0200884	0.192346	-0.181308	0.184603	-0.168284	0.0984184	-0.193696
Os.10214.1.S1_at	-0.115573	-0.115789	-0.0803275	-0.1067	-0.143783	-0.160425	-0.104314	-0.146613	-0.10617	0.358222	-0.07238	0.110532	0.420101	0.465475	0.446429	0.0849665	0.0289883	0.118422	0.171335	0.284605	-0.0678144	0.213663	0.037492	0.0519534	-0.0743219	0.0731802	0.0257527	0.379875	0.251754	0.0461393	-0.112546	-0.0988464	-0.104275	-0.17336	-0.195703	-0.121804	-0.133985	-0.0893666	-0.0624917	-0.07101	-0.105854	0.0335139	-0.158034	0.0775013	0.0776917	-0.060585	-0.0864443	-0.100559	-0.0882643
Os.10215.1.S1_at	-0.0350581	-0.00953806	0.0412581	-0.0545284	-0.0454461	0.0662589	0.0325196	0.124138	0.0320398	-0.0967413	-0.0188081	-0.052101	-0.0846646	-0.171737	-0.133648	-0.0649023	-0.0561138	0.0584212	-0.224353	-0.201275	-0.0163721	0.167408	-0.0832497	0.0973467	-0.0522448	0.220943	0.170587	0.239191	0.154739	0.184889	0.041768	0.0428662	0.115329	-0.0788019	-0.070769	-0.0697782	-0.0901173	0.541995	0.395287	0.469188	0.175003	0.0517302	-0.035941	0.306392	0.0431362	0.0339412	-0.113376	0.0714045	-0.0569472
Os.10215.2.A1_at	0.1819	0.212274	0.291135	0.201113	0.207014	0.308928	0.255375	0.364111	0.259783	0.0881903	0.265943	0.212429	0.0365111	-0.122558	-0.0585316	-0.0545112	0.0430706	-0.0647703	-0.318515	-0.345646	0.0233826	0.138761	-0.0357632	0.224206	0.0586891	0.13028	0.120632	0.145849	0.214231	0.323568	0.168565	0.180761	0.250096	0.118961	0.115037	0.016127	0.00232879	0.419195	0.203887	0.265133	0.1748	-0.0215866	-0.115817	0.219486	-0.115781	0.0497982	-0.219259	0.194517	-0.18858
Os.10216.1.S1_at	-0.403158	-0.408631	-0.343409	-0.420362	-0.436834	-0.389967	-0.3936	-0.326148	-0.386006	-0.0103713	-0.339262	-0.229726	0.0280389	0.121817	0.0737222	-0.222896	-0.361494	-0.0436701	-0.132609	-0.171695	-0.0219129	0.199408	-0.140125	-0.0297503	-0.247039	0.112439	0.0377157	0.518177	0.14723	0.159312	-0.165775	0.103049	0.133617	-0.0871723	-0.0972743	0.0595213	0.0653953	0.553786	0.61352	0.629879	-0.0110522	0.0292023	-0.274572	0.276524	0.198722	-0.254237	0.0226173	-0.0934182	0.0169938
Os.10217.1.S1_a_at	0.26475	0.312607	0.413221	0.335797	0.332676	0.437853	0.357406	0.513894	0.384983	0.215968	0.465136	0.382131	0.128711	-0.00332224	0.0116252	0.0595729	0.00850929	-0.133194	-0.411041	-0.425933	0.0302419	0.108566	-0.069056	0.385567	0.0478973	0.457782	0.484646	0.217295	0.498091	0.427591	0.323989	0.231875	0.307284	0.210231	0.196105	0.00746169	0.00850265	0.299176	0.0634027	0.114193	0.27243	0.162302	-0.141173	0.282838	-0.236076	0.201883	-0.247029	0.311159	-0.276939
Os.10219.1.S1_at	0.372673	0.417821	0.516815	0.416296	0.423629	0.5059	0.43552	0.603002	0.466002	0.244622	0.508115	0.409596	0.188049	-0.00142048	0.0783699	0.0757981	-0.0124695	-0.137798	-0.416464	-0.451422	-0.0990924	-0.022637	-0.129584	0.339164	0.0260962	0.40985	0.448341	0.148682	0.426217	0.422754	0.195279	0.089139	0.150178	0.057682	0.0727415	-0.130543	-0.138767	0.294775	-0.024754	0.0424065	0.359241	0.12772	-0.0949489	0.256704	-0.302366	0.22591	-0.402089	0.356776	-0.40459
Os.10220.1.S1_at	-0.140752	-0.171986	-0.180725	-0.210197	-0.188641	-0.228364	-0.187748	-0.191898	-0.182157	-0.060747	-0.224941	-0.190499	0.0217266	0.0691492	0.100742	0.104778	0.132726	0.171859	0.220509	0.304878	-0.0924595	-0.149121	-0.0633552	-0.111089	-0.129062	-0.0972021	-0.120802	-0.222947	-0.331512	-0.188359	-0.455146	-0.534859	-0.557251	-0.391126	-0.377174	-0.393592	-0.413326	-0.0973497	-0.103262	-0.106681	-0.0800786	-0.0786767	0.16913	-0.0485282	-0.0671905	-0.200502	-0.177292	-0.154747	-0.150533
Os.10221.1.S1_at	0.14003	0.155344	0.241242	0.193017	0.15993	0.170704	0.180526	0.181933	0.1833	0.250048	0.22784	0.241875	0.260243	0.261187	0.182628	0.101019	-0.0627027	-0.110823	-0.0551103	-0.106714	-0.136096	-0.0126888	0.0511446	0.225258	-0.00874373	0.178334	0.173925	0.247608	0.280111	0.17705	0.0446589	0.0753785	0.106449	0.13607	0.134239	0.0176875	0.0111171	-0.119235	-0.272355	-0.265363	0.0712185	0.118394	-0.278012	0.169302	-0.128345	0.154999	-0.139561	0.229931	-0.227399
Os.10222.1.S1_s_at	0.166562	0.206526	0.309639	0.208212	0.209928	0.304669	0.234241	0.395725	0.270334	0.204028	0.321202	0.277575	0.14535	0.0411293	0.0639968	0.0341977	-0.16577	-0.170247	-0.435522	-0.450464	-0.0257866	0.0896549	-0.153305	0.284928	-0.0406552	0.407497	0.417104	0.31649	0.417709	0.431822	0.0928379	0.0651009	0.14268	0.00680844	0.00278043	-0.146253	-0.143781	0.421415	0.176562	0.250313	0.277831	0.17441	-0.194955	0.352403	-0.141831	0.0971155	-0.251064	0.242233	-0.266782
Os.10223.1.S1_at	0.05826	0.0358929	0.054726	0.00310217	-0.0447553	-0.0162836	0.0538828	-0.0270314	0.0518971	0.405924	0.000720807	0.178392	0.507686	0.620376	0.537141	0.254458	-0.108829	0.0501923	0.178044	0.217978	0.00274526	0.167466	0.029867	0.0906547	-0.108836	0.12369	0.0815955	0.467218	0.208562	0.0892351	-0.289955	-0.281674	-0.283017	-0.242754	-0.227359	-0.240622	-0.249401	0.035958	0.0508965	0.0553838	-0.121622	0.0713393	-0.242281	0.134736	-0.00483637	0.0650509	-0.0279842	-0.0374419	-0.0220745
Os.10224.1.S1_at	0.501703	0.535909	0.612622	0.537921	0.549369	0.614713	0.549452	0.687959	0.577354	0.294761	0.604109	0.498369	0.210168	0.0151323	0.108168	0.105633	0.0410994	-0.200538	-0.44838	-0.445476	-0.00513808	0.0342907	-0.0820444	0.338823	0.151464	0.300237	0.360633	0.0655617	0.365871	0.369176	0.236759	0.103474	0.164236	0.0845521	0.0872227	-0.124366	-0.126011	0.323033	0.00847759	0.0868824	0.32076	0.1122	-0.046338	0.137349	-0.313196	0.223376	-0.342285	0.368472	-0.327845
Os.10225.1.S1_at	-0.0591692	-0.0461749	-0.0725408	-0.0600695	-0.0603467	-0.0843789	-0.0656421	-0.110163	-0.111206	-0.136328	-0.0972465	-0.107516	-0.107361	-0.0746069	-0.0962536	-0.0973563	0.0388881	0.156628	0.531591	0.144775	-0.183347	-0.151792	0.233657	-0.0099131	-0.0555064	-0.0508554	-0.051738	-0.0857959	-0.133841	-0.0956691	0.278381	0.401758	0.361064	0.496511	0.539657	0.614682	0.587561	-0.253517	-0.217571	-0.240473	-0.089196	0.00363247	-0.034011	-0.00791027	-0.251082	0.0416137	-0.188591	0.0454987	-0.226917
Os.10226.1.A1_at	-0.103012	-0.120059	-0.106451	-0.128212	-0.101094	-0.188759	-0.151817	-0.110103	-0.140982	-0.133314	-0.185926	-0.191262	-0.070704	-0.0907853	-0.0290799	-0.0142975	0.122684	0.1327	0.141577	0.192857	-0.153166	-0.201899	-0.0597171	-0.109278	-0.109432	-0.0983871	-0.104784	-0.281848	-0.300897	-0.156092	-0.452857	-0.471483	-0.508591	-0.30546	-0.28069	-0.355665	-0.355731	-0.153909	-0.208447	-0.205191	0.0759702	-0.0565593	0.10789	0.0233234	-0.173117	-0.122132	-0.259179	-0.0196264	-0.28005
Os.10227.1.S1_at	-0.253446	-0.279937	-0.28078	-0.315381	-0.270694	-0.313557	-0.294755	-0.191771	-0.256407	-0.273298	-0.381811	-0.393926	-0.221362	-0.256884	-0.158248	-0.15704	-0.0975529	-0.000466786	-0.0875786	-0.0744441	-0.090528	-0.175634	-0.17206	-0.279449	-0.138503	-0.242337	-0.25065	-0.328539	-0.428592	-0.242896	-0.323823	-0.260599	-0.301404	-0.332358	-0.322498	-0.229388	-0.221269	0.214879	0.155582	0.208014	0.0443956	-0.118856	0.174236	-0.0802948	-0.0217889	-0.293646	-0.219812	-0.203675	-0.159445
Os.10232.1.A1_at	0.0367514	0.0458899	0.0796604	0.0393929	0.048972	0.0318442	0.0471988	0.151703	0.069691	0.0374418	0.0169576	0.0185506	0.0513131	-0.0974421	0.00135035	-0.0605874	-0.042048	0.0218751	-0.165995	-0.156337	-0.135564	-0.0733587	-0.00873464	-0.0529889	-0.141982	-0.0116771	0.00920548	-0.00671108	0.0647851	0.0584881	-0.000243046	0.0230019	-0.0119887	-0.0818475	-0.0639818	-0.0610112	-0.0500076	0.218398	0.10493	0.130419	0.273277	-0.0759554	0.0116236	0.119517	-0.110056	-0.0477317	-0.249295	0.0813701	-0.249634
Os.10234.1.S1_at	-0.542437	-0.556969	-0.571507	-0.566873	-0.563291	-0.626591	-0.597542	-0.581781	-0.595011	-0.321113	-0.580865	-0.529636	-0.239424	-0.194484	-0.191962	-0.319688	-0.166759	0.0493339	0.215886	0.0538797	-0.078328	-0.0340135	0.0293629	-0.350532	-0.222454	-0.338419	-0.367308	-0.106321	-0.296969	-0.358207	-0.0248377	0.339972	0.250883	0.156593	0.157462	0.454545	0.466267	0.103089	0.242451	0.211251	-0.0999297	-0.128669	-0.0303157	-0.0967715	0.113527	-0.34866	-0.00949327	-0.180464	-0.0527028
Os.10235.1.S1_at	0.22244	0.211474	0.107989	0.195433	0.229722	0.216199	0.206541	0.0885341	0.167336	-0.18683	0.0924437	-0.00558562	-0.238494	-0.227574	-0.198515	0.173413	0.265708	0.105742	0.0767998	0.158696	0.14333	-0.137254	0.0946349	0.00241453	0.202947	-0.182926	-0.130823	-0.492504	-0.34983	-0.261653	0.138995	-0.127002	-0.138304	-0.0103503	-0.0173711	-0.0699565	-0.0695195	-0.273984	-0.24638	-0.240916	-0.0362856	-0.0810243	0.419849	-0.269011	0.0404124	0.0466273	0.196275	-0.0505678	0.282027
Os.10238.1.S1_at	-0.35991	-0.377232	-0.38527	-0.386029	-0.406342	-0.466608	-0.400004	-0.438071	-0.392942	0.143109	-0.337878	-0.158484	0.226071	0.383973	0.311041	0.0246326	-0.184039	0.0455295	0.334787	0.376098	-0.128822	0.0286642	-0.087988	-0.106338	-0.22521	-0.121894	-0.185357	0.224293	-0.0178551	-0.141229	-0.382542	-0.217728	-0.285583	-0.326501	-0.320773	-0.139272	-0.138323	-0.0969145	0.0298367	0.00226257	-0.150406	-0.0114459	-0.127335	-0.0124287	0.289165	-0.197704	0.0693653	-0.212456	0.0643969
Os.10240.1.S1_at	-0.384164	-0.406843	-0.435045	-0.43395	-0.42481	-0.444324	-0.417037	-0.437695	-0.445548	-0.240624	-0.420315	-0.376697	-0.201269	-0.104037	-0.105398	-0.316162	-0.0786225	0.118276	0.385974	0.165059	-0.106558	-0.106761	-0.00378711	-0.173385	-0.0745855	-0.225545	-0.27623	-0.0494313	-0.285596	-0.29422	0.000702302	0.248528	0.17993	0.127068	0.170243	0.379396	0.367085	0.0584144	0.164346	0.157896	-0.20644	-0.158804	0.0339503	-0.07279	0.267517	-0.232642	0.0583012	-0.18003	0.10111
Os.10240.2.A1_at	-0.350167	-0.366372	-0.369222	-0.409507	-0.408451	-0.433397	-0.379265	-0.367106	-0.377141	-0.0956912	-0.442877	-0.345111	-0.0145665	0.00812278	0.0589439	-0.258608	-0.176076	0.109723	0.301068	0.110948	-0.156524	-0.104409	-0.0520612	-0.11782	-0.116725	-0.175483	-0.246875	0.0585044	-0.230584	-0.205189	-0.131075	0.151698	0.0791721	-0.0530783	-0.00416849	0.230236	0.209815	0.168361	0.151675	0.190348	-0.115353	-0.130204	-0.0828195	0.0234889	0.23086	-0.169636	-0.116008	-0.121922	-0.0436324
Os.10241.1.S1_at	0.284711	0.333278	0.419906	0.342854	0.339906	0.435005	0.361928	0.480933	0.368875	0.238302	0.451843	0.389017	0.161098	0.0071819	0.0522005	-0.00811276	-0.0711135	-0.156684	-0.349669	-0.434497	-0.0223707	0.118894	-0.0425099	0.333711	0.0622388	0.365843	0.386937	0.304035	0.491254	0.458467	0.363644	0.346245	0.41325	0.260747	0.261438	0.141018	0.140389	0.341768	0.100647	0.162213	0.284908	0.146888	-0.2088	0.256284	-0.114179	0.196277	-0.204332	0.327547	-0.198838
Os.10244.1.S1_s_at	0.119731	0.0765497	-0.0265401	0.0543386	0.0479411	0.00459837	0.0231652	-0.138243	-0.0130226	-0.03791	-0.0838504	-0.0467158	-0.0251413	0.01538	0.0381774	0.168247	0.240004	0.154223	0.141921	0.24405	0.144584	0.101981	0.086453	-0.046059	0.239538	-0.253909	-0.235688	-0.220593	-0.283622	-0.170731	0.00254741	0.00153952	-0.0116483	0.02217	-0.00550198	0.0926645	0.086947	-0.281144	-0.133259	-0.148796	-0.156523	-0.0911228	0.327083	-0.262483	0.0646692	-0.0754566	0.248163	-0.028149	0.288157
Os.10245.1.S1_at	-0.278138	-0.286171	-0.250277	-0.333538	-0.332735	-0.273421	-0.251112	-0.182304	-0.243127	-0.183978	-0.355728	-0.318493	-0.0954861	-0.0868946	-0.0640591	-0.162134	-0.269288	0.00395179	-0.0840355	-0.11225	-0.136969	0.0425292	-0.0980233	-0.100229	-0.195888	0.0396805	-0.0446671	0.35084	-0.0621504	-0.0106131	-0.219972	-0.114566	-0.101521	-0.285359	-0.269139	-0.142204	-0.161313	0.447649	0.392301	0.478024	-0.0349346	-0.0439336	-0.101961	0.240157	0.21225	-0.151385	-0.0823323	-0.112185	0.0128162
Os.10246.1.S1_at	0.510528	0.518227	0.497562	0.5366	0.544134	0.555218	0.562882	0.510158	0.528741	0.116079	0.509223	0.403828	0.0451502	-0.0216513	0.00936171	0.198586	0.315995	-0.0965652	-0.138175	-0.100929	0.12328	0.10939	0.164813	0.0845375	0.26981	-0.0560946	0.0419687	-0.307388	0.0646434	-0.0327805	0.370076	-0.0195023	-0.0423953	0.161551	0.170634	-0.0787216	-0.0711875	-0.0607705	-0.191589	-0.173111	0.135156	-0.00705307	0.251202	-0.111538	-0.134069	0.257366	0.0745989	0.27005	0.0949962
Os.10246.2.S1_at	0.499145	0.536855	0.576373	0.563185	0.564922	0.653555	0.567999	0.659351	0.577811	0.196761	0.650034	0.493622	0.0767573	-0.0967071	-0.0519827	0.100335	0.192285	-0.162695	-0.40913	-0.382487	0.181553	0.153736	0.0198763	0.384834	0.223932	0.213403	0.295688	-0.017717	0.407349	0.271518	0.569709	0.414909	0.45551	0.331831	0.326055	0.159584	0.160361	0.26851	0.0474036	0.078319	0.259735	0.0827551	0.061776	-0.00123244	-0.203675	0.284532	-0.0996856	0.398299	-0.0967297
Os.10246.3.S1_at	0.319068	0.352294	0.390771	0.378855	0.380194	0.467773	0.379048	0.479916	0.399581	0.0967299	0.44888	0.313655	0.00144674	-0.155086	-0.123463	0.025731	0.151084	-0.11794	-0.364515	-0.346031	0.191012	0.144161	-0.00567416	0.314707	0.132993	0.191035	0.26359	-0.0584715	0.306154	0.179318	0.493482	0.460808	0.460351	0.30679	0.305895	0.217846	0.220373	0.308539	0.126364	0.147051	0.260675	0.0914522	0.0489046	0.0163029	-0.225438	0.214809	-0.12527	0.367255	-0.143032
Os.10246.4.S1_x_at	0.406692	0.449718	0.485954	0.477851	0.478686	0.573838	0.477718	0.57859	0.493716	0.140267	0.561239	0.417415	0.0300973	-0.15651	-0.110447	0.066263	0.186818	-0.166383	-0.412323	-0.379551	0.229378	0.192791	0.0129254	0.351969	0.182872	0.209801	0.281948	-0.00456837	0.395399	0.274752	0.618386	0.481367	0.537137	0.372887	0.351784	0.223799	0.225478	0.304916	0.115846	0.143575	0.234719	0.0589082	0.0327655	0.0111361	-0.180338	0.222881	-0.0788717	0.343184	-0.0806142
Os.10246.5.S1_at	0.225225	0.242488	0.259105	0.24582	0.2536	0.298208	0.250828	0.31057	0.269933	0.0465631	0.271412	0.164902	0.00825337	-0.0963333	-0.0710972	0.0151276	0.0550003	-0.0376011	-0.22009	-0.208659	0.0667898	0.0544883	-0.0141561	0.203527	0.0693056	0.0775992	0.147092	-0.117018	0.0921509	0.0201056	0.128717	0.24377	0.131609	0.0361853	0.0788383	0.0592189	0.0616339	0.165685	0.0133987	0.0272325	0.250606	0.150662	0.109199	0.0783578	-0.182881	0.162302	-0.141931	0.37311	-0.159163
Os.10247.1.S1_a_at	0.141461	0.141716	0.180659	0.127371	0.0875173	0.0544494	0.132068	0.0773197	0.133383	0.458453	0.092634	0.25369	0.559392	0.592956	0.556269	0.364508	-0.0105302	0.14658	0.388198	0.246516	-0.165787	0.0876755	0.150542	0.0485313	-0.0890822	0.165398	0.154259	0.305849	0.213438	0.162604	-0.230169	-0.219154	-0.24869	-0.0255727	0.0190176	-0.110077	-0.1305	-0.232115	-0.311739	-0.310399	-0.00141709	0.139133	-0.197483	0.147987	-0.301768	0.142707	-0.281096	0.143456	-0.349701
Os.10251.1.S1_at	0.107334	0.132577	0.125116	0.144802	0.148231	0.190012	0.122104	0.179166	0.130928	-0.0157685	0.201819	0.111897	-0.0776062	-0.166759	-0.162761	-0.0529293	-0.00135113	-0.144652	-0.254698	-0.23591	0.149132	0.0648983	0.0152133	0.0756413	0.081192	-0.0332677	0.0248078	-0.0902258	0.138391	0.0225688	0.393902	0.418648	0.429268	0.255061	0.234687	0.279052	0.304519	0.144725	0.125828	0.121088	0.0870321	-0.0191373	0.0170327	-0.108509	-0.119378	0.0485974	-0.0384475	0.140799	-0.0430769
Os.10252.1.S1_s_at	-0.0440751	-0.0454014	-0.0165592	-0.020596	-0.0283461	-0.00447055	-0.0245885	0.0176522	-0.00250376	-0.0243077	0.0955905	0.0555678	-0.054575	0.133703	-0.0326128	0.13613	-0.0291965	-0.0372574	0.0546226	0.0262126	-0.0921564	-0.0544331	-0.132827	0.0565554	-0.038118	0.419579	0.447732	-0.0475286	0.224962	0.0551934	-0.00574286	-0.14997	-0.114103	0.100119	0.0713935	-0.086584	-0.0540201	-0.259187	-0.176545	-0.240428	-0.0182677	0.0352663	-0.044225	0.0200534	-0.14023	-0.00643997	0.0902717	-0.0476987	-0.036911
Os.10253.1.S1_at	-0.293686	-0.347654	-0.379951	-0.347099	-0.317496	-0.40329	-0.349823	-0.36668	-0.335295	-0.293876	-0.385463	-0.381319	-0.25054	-0.163441	-0.148158	-0.220372	-0.0606681	-0.0471101	0.129054	0.221156	-0.0722686	-0.314529	-0.133233	-0.337102	-0.119831	-0.329226	-0.356821	-0.391419	-0.543455	-0.368228	-0.549812	-0.537228	-0.592408	-0.429982	-0.419631	-0.378457	-0.366535	-0.155593	-0.0306109	-0.0567578	-0.180642	-0.170659	0.0678143	-0.211894	0.128417	-0.284188	0.0553386	-0.330439	0.0743371
Os.10254.1.S1_at	-0.103273	-0.0786607	-0.0111429	-0.138036	-0.140515	-0.0197685	-0.0348684	0.0615706	-0.0162612	-0.0891004	-0.114308	-0.113269	-0.0479836	-0.108222	-0.0787283	-0.0953658	-0.263459	0.0612031	-0.236828	-0.31408	-0.0436135	0.151197	-0.064607	0.0647783	-0.134884	0.307748	0.251763	0.498548	0.242599	0.372527	-0.0220025	0.0590816	0.120197	-0.0747965	-0.06417	-0.0412972	-0.0567043	0.574162	0.44818	0.527195	0.115362	0.107294	-0.126356	0.435664	0.00153352	0.0200975	-0.130143	0.0817479	-0.0972766
Os.10255.1.S1_s_at	0.0098119	0.0100527	0.0601484	-0.00433405	-0.0124699	0.0182328	0.0358018	0.0588948	0.0502907	0.0181907	-0.0666726	-0.0475298	0.0639579	0.0241152	0.0387805	-0.0972716	-0.134361	-0.0139176	-0.0978172	-0.075367	-0.0266433	0.00271389	0.0020021	0.0552602	-0.053009	0.118357	0.0892073	0.27621	0.115331	0.0737057	-0.153325	-0.0711797	-0.0835279	-0.137333	-0.120914	-0.123998	-0.139234	0.20425	0.127029	0.155311	0.100339	0.108514	-0.146623	0.187462	-0.0391534	-0.000591183	-0.0793316	0.0932261	-0.090059
Os.10256.1.S1_at	-0.0390403	-0.0181222	0.0651774	0.000380164	-0.00234126	0.0895029	0.0279025	0.196479	0.0771332	0.104289	0.145403	0.113622	0.0412543	-0.077069	-0.0432995	-0.160942	-0.100561	-0.150977	-0.408594	-0.380498	0.138636	0.154089	-0.106532	0.150391	-0.0474703	0.158958	0.160227	0.183428	0.332846	0.178695	0.336783	0.413409	0.453093	0.146664	0.118894	0.160282	0.167019	0.640624	0.478004	0.522715	0.181822	-0.00352262	-0.148091	0.132298	0.0470634	0.00247874	-0.124896	0.150058	-0.119549
Os.10257.1.S1_at	0.0452721	0.0833007	0.212306	0.0724015	0.0570826	0.121366	0.11771	0.295465	0.18035	0.246298	0.16787	0.17415	0.30285	0.129251	0.197262	0.0271179	-0.251869	-0.0869928	-0.279858	-0.389876	-0.191109	0.026519	-0.176233	0.131621	-0.189219	0.344774	0.337756	0.322767	0.370261	0.369622	-0.0215632	0.0167554	0.0187709	-0.12726	-0.0884451	-0.174713	-0.193454	0.321732	-0.00127296	0.0586747	0.324404	0.136239	-0.280296	0.407505	-0.24396	0.132117	-0.531194	0.268121	-0.551871
Os.10257.1.S1_x_at	0.222569	0.273214	0.385601	0.258526	0.246132	0.304263	0.279344	0.429791	0.326957	0.337862	0.319637	0.323962	0.357927	0.186277	0.249774	0.184808	-0.115108	-0.0622981	-0.268045	-0.329322	-0.159041	0.0958832	-0.0637354	0.251068	-0.117189	0.355307	0.355477	0.339177	0.411704	0.387424	-0.0154884	-0.033386	0.00369492	-0.0845643	-0.049123	-0.205905	-0.227806	0.268148	-0.0403995	0.0215507	0.380283	0.194907	-0.233572	0.42321	-0.33126	0.201641	-0.533647	0.352638	-0.553202
Os.10258.1.S1_at	0.024747	0.0587272	0.154894	0.0589169	0.0488158	0.121753	0.108166	0.213656	0.114168	0.0709826	0.127443	0.105685	0.0757696	0.0678858	0.0267989	-0.0252373	-0.138554	-0.0398325	0.0978477	-0.228421	-0.223707	-0.0530626	0.0174233	0.148548	-0.127381	0.332387	0.32908	0.239323	0.261424	0.245824	0.173636	0.205237	0.237923	0.290662	0.342137	0.203466	0.184224	0.0962714	-0.0825397	-0.0432894	0.142744	0.0602903	-0.199621	0.311171	-0.239908	0.147827	-0.318866	0.149004	-0.366188
Os.10259.1.S1_at	0.486474	0.517938	0.517337	0.52908	0.537936	0.62546	0.555275	0.587213	0.555802	0.134192	0.558	0.426638	0.0476197	-0.0786375	-0.0314301	0.317509	0.21277	-0.0950115	-0.353698	-0.250107	0.141997	0.103535	-0.042079	0.317914	0.175862	0.256099	0.318562	-0.115509	0.19318	0.27732	0.335844	-0.0162574	0.0508363	0.0375544	0.0259054	-0.192973	-0.198287	-0.0359763	-0.201081	-0.167633	0.201234	0.0264864	0.166116	0.0638033	0.016353	0.26157	0.109069	0.228438	0.183031
Os.10260.1.S1_at	0.334374	0.369296	0.447956	0.376494	0.357557	0.410408	0.3707	0.443061	0.388139	0.376716	0.406484	0.419489	0.32997	0.192812	0.228423	0.141123	-0.0439617	-0.134945	-0.322789	-0.27134	0.054782	0.223945	0.0677314	0.313558	0.0591482	0.252034	0.260376	0.435841	0.472015	0.376281	0.0756573	0.0664475	0.152246	0.0797034	0.0769269	-0.111983	-0.108783	0.471409	0.273389	0.331919	0.241278	0.197333	-0.173814	0.301574	-0.16367	0.183723	-0.175398	0.32839	-0.207964
Os.10261.1.S1_at	-0.26106	-0.243866	-0.164701	-0.263621	-0.280357	-0.214314	-0.213587	-0.0891521	-0.160883	-0.0075279	-0.178265	-0.134794	0.0388086	0.00556679	-0.00138776	-0.124256	-0.336843	-0.0573012	-0.137347	-0.211651	-0.0563249	0.0899027	-0.122649	-0.0329987	-0.223303	0.16775	0.12085	0.482833	0.280778	0.183605	-0.125876	0.0563251	0.0669976	-0.144138	-0.125847	-0.0707301	-0.0681799	0.567769	0.490967	0.517188	0.121285	0.0736242	-0.225892	0.332368	0.143428	-0.0783352	-0.0782196	0.0018325	-0.10826
Os.10262.1.S1_at	-0.199779	-0.212687	-0.21402	-0.229236	-0.241443	-0.311864	-0.225641	-0.299048	-0.26454	0.0256745	-0.272038	-0.167471	0.131728	0.257284	0.202912	-0.0241904	-0.0939125	0.157801	0.649355	0.302841	-0.240788	-0.155441	0.127926	-0.112864	-0.174563	-0.0807023	-0.120253	0.0388925	-0.21615	-0.156327	-0.259547	-0.104373	-0.178002	0.0925537	0.183506	0.163969	0.140987	-0.232977	-0.210851	-0.228398	-0.125862	-0.0084162	-0.184876	0.0856253	-0.119325	-0.0220935	-0.197605	-0.0522286	-0.223307
Os.10263.1.S1_at	-0.103774	-0.104253	-0.0976224	-0.134615	-0.137642	-0.172139	-0.122814	-0.156567	-0.14725	0.124659	-0.0645081	-0.000614767	0.212274	0.310581	0.257178	0.211357	0.119446	0.220023	0.604639	0.418706	-0.170653	-0.0550117	0.033285	0.0394037	-0.113907	0.0235157	-0.00611642	0.0152011	-0.0990768	-0.0509706	-0.306934	-0.216576	-0.264621	-0.0499378	0.0320678	-0.0255023	-0.0475211	-0.114956	-0.167678	-0.174695	-0.0517582	0.00878094	-0.0825896	0.0855819	-0.25329	0.0692917	-0.323137	0.0223399	-0.341555
Os.10264.1.S1_at	-0.0949165	-0.0680575	0.0273617	-0.0644455	-0.0583347	-0.0328644	-0.0660185	0.0810744	-0.0430088	0.1434	0.0356555	0.050503	0.139421	0.0192158	0.110129	-0.176315	-0.241307	-0.0143056	-0.268984	-0.301538	-0.14075	-0.0184168	-0.189863	0.126374	-0.16063	0.178318	0.167828	0.25262	0.238038	0.385399	-0.0659487	0.140647	0.106101	-0.11388	-0.0800769	-0.0480928	-0.0521365	0.319768	0.134268	0.174992	0.311249	0.117019	-0.186208	0.310286	-0.082434	0.00997562	-0.392865	0.165579	-0.381833
Os.10264.2.S1_at	0.226232	0.264309	0.365142	0.268195	0.272324	0.348066	0.300137	0.466685	0.333619	0.259459	0.387585	0.340695	0.235405	0.0655159	0.135819	0.0827331	-0.0728156	-0.143113	-0.34539	-0.370492	-0.169668	-0.0357387	-0.180042	0.199652	-0.0147789	0.242641	0.276851	0.0944779	0.297257	0.360033	0.11344	0.051383	0.0828794	-0.0455444	-0.023352	-0.172424	-0.179014	0.253732	-0.0551742	0.00641407	0.320603	0.054543	-0.1457	0.253477	-0.214031	0.131675	-0.438901	0.203463	-0.423974
Os.10266.1.S1_at	-0.194082	-0.194164	-0.172429	-0.212255	-0.208007	-0.176745	-0.161781	-0.140374	-0.17392	-0.210288	-0.265659	-0.260298	-0.141848	-0.132642	-0.133702	-0.195579	-0.216226	0.00338535	0.142475	-0.0806435	-0.166207	-0.0873565	-0.00328712	-0.0110521	-0.178357	0.0688125	0.0129559	0.250033	-0.116768	0.0117527	-0.0239765	0.167091	0.161415	0.0739553	0.104636	0.237539	0.201722	0.151756	0.14559	0.183362	-0.0747407	-0.0181977	-0.149862	0.233106	0.043105	-0.049763	-0.106297	-0.0427305	-0.0542159
Os.10268.1.S1_at	0.522046	0.531711	0.483067	0.491881	0.512665	0.507216	0.492521	0.390452	0.440074	0.249333	0.447847	0.418974	0.163396	0.13321	0.185294	0.259406	0.173221	0.0492163	0.0505381	0.123204	0.0948677	0.118109	0.196285	0.271462	0.487894	0.143922	0.190625	0.0757174	0.2229	0.244371	0.136254	-0.0641686	-0.0426451	0.127475	0.141511	-0.0560586	-0.0565277	-0.172213	-0.205354	-0.170479	-0.0815188	0.136724	0.130063	-0.041732	-0.124427	0.198794	0.0785133	0.340898	0.127575
Os.10270.1.S1_at	-0.0529535	-0.0512517	-0.0935267	-0.0476581	-0.0470238	-0.0506991	-0.0650502	-0.102846	-0.0955225	-0.150151	-0.0368121	-0.0651365	-0.171994	-0.104591	-0.132776	-0.0164583	0.163505	0.0810275	0.0569899	0.147867	0.0866652	0.238261	-0.0113599	-0.00165603	0.045549	-0.129121	-0.130769	-0.0121683	0.0244394	-0.156781	0.179777	0.222003	0.185782	0.055424	0.0440144	0.181574	0.175427	-0.0188378	0.082541	0.0718323	0.0129936	-0.00313055	0.177901	-0.0917273	0.171605	-0.0159555	0.17631	-0.0302757	0.21446
Os.10271.1.S1_x_at	0.198719	0.226983	0.304998	0.239476	0.235391	0.303359	0.265384	0.364478	0.276481	0.159906	0.346766	0.275446	0.122272	0.115857	0.0647193	0.131688	-0.0365677	-0.0617308	-0.0799312	-0.175234	-0.183455	-0.0821954	-0.11739	0.279366	0.0293728	0.259682	0.291558	0.0471136	0.288658	0.208974	0.14176	0.0584149	0.0668479	0.137463	0.165145	-0.0411275	-0.0380299	-0.0284436	-0.219797	-0.20556	0.170366	0.127214	-0.137559	0.140486	-0.280537	0.124959	-0.29417	0.235587	-0.345798
Os.10271.2.S1_x_at	-0.00538355	0.0140377	0.0960409	0.0294718	0.00797433	0.089297	0.0433937	0.117323	0.0681258	0.16974	0.194381	0.198155	0.0993704	0.217342	0.0693224	0.134842	0.0350366	0.0625399	-0.123588	-0.0908251	0.118223	0.307555	0.0777648	0.258072	-0.0411704	0.389904	0.385414	0.347135	0.473538	0.238536	0.0188933	-0.0252095	0.0491829	0.171151	0.151414	-0.0776299	-0.0496528	0.234183	0.276805	0.229966	0.0377889	0.244992	-0.112702	0.292212	-0.243393	0.0739568	-0.0409898	0.124384	-0.188772
Os.10272.1.S1_at	-0.192503	-0.216386	-0.288756	-0.207262	-0.190575	-0.224412	-0.241826	-0.31186	-0.289877	-0.314988	-0.209597	-0.253537	-0.336335	-0.244639	-0.273936	-0.151047	0.195137	0.0805101	0.139817	0.166103	0.0776874	-0.0229189	-0.00548933	-0.143736	0.108588	-0.329072	-0.324334	-0.30093	-0.312106	-0.36222	0.191011	0.259525	0.217967	0.129254	0.100895	0.310649	0.305622	-0.176238	0.00585094	-0.0333961	-0.134884	-0.126097	0.254658	-0.28739	0.254563	-0.197071	0.255093	-0.174883	0.284643
Os.10273.1.S1_at	-0.206437	-0.209319	-0.17538	-0.22327	-0.22255	-0.159018	-0.181253	-0.148017	-0.194628	-0.105291	-0.14862	-0.139304	-0.118111	-0.0741649	-0.0835691	-0.19994	-0.0804673	0.102296	-0.136031	-0.157414	0.0483466	0.151113	-0.0979308	0.0605967	-0.0349949	0.0939266	0.0589538	0.28058	0.12411	0.208294	0.0704683	0.187337	0.215448	0.0242817	0.0224372	0.0988425	0.0950882	0.399027	0.421187	0.424245	-0.00820429	-0.0593298	0.0163679	0.151628	0.216585	-0.180396	0.100721	-0.0487773	0.11969
Os.10274.1.S1_a_at	0.548547	0.576196	0.607044	0.593634	0.608411	0.664327	0.585688	0.675736	0.602745	0.236032	0.682974	0.539017	0.106732	-0.0142531	0.0335573	0.198251	0.199947	-0.165039	-0.363581	-0.328532	0.0804303	0.0231071	-0.00898646	0.339886	0.251826	0.267712	0.362168	-0.144286	0.33765	0.270244	0.385939	0.141122	0.185262	0.215203	0.200681	-0.0425383	-0.0336316	0.0129892	-0.195876	-0.167608	0.235673	0.0998699	0.159616	-0.0366472	-0.229214	0.269768	-0.113729	0.331987	-0.118247
Os.10274.3.S1_at	-0.0271344	-0.0161646	0.0434208	-0.0536706	-0.03687	-0.0552182	-0.0571621	0.0883307	0.0148365	0.12984	0.0206245	0.0163278	0.166993	0.0326734	0.138161	-0.0703891	-0.248904	-0.0922401	-0.172612	-0.269758	-0.199871	-0.17188	-0.19404	-0.0959796	-0.119488	0.0614815	0.0711016	0.0433628	0.0601242	0.156352	-0.229476	-0.0251087	-0.0730733	-0.217836	-0.200656	-0.119128	-0.118475	0.133319	-0.0591348	-0.0123708	0.200048	0.023962	-0.0574972	0.0427204	-0.0894405	-0.0792641	-0.386727	0.170888	-0.392465
Os.10274.4.S1_at	-0.129593	-0.142679	-0.122283	-0.142718	-0.124873	-0.20364	-0.150168	-0.0887655	-0.125042	-0.00717075	-0.183213	-0.148394	0.0466622	-0.000188609	0.0809143	-0.114574	-0.127799	-0.0705532	-0.053119	-0.134442	-0.135421	-0.163489	-0.104113	-0.179257	-0.0612304	-0.205674	-0.197423	-0.220557	-0.256823	-0.168066	-0.150476	-0.0510447	-0.116094	-0.146137	-0.133123	-0.0541593	-0.0555949	0.0995591	-0.0171903	0.00988981	0.062957	-0.142351	0.0560829	-0.0698482	0.0614871	-0.176989	-0.201952	-0.109312	-0.167212
Os.10275.1.S1_at	0.249501	0.228414	0.0979466	0.236474	0.259635	0.234347	0.22808	0.0845276	0.201386	-0.162459	0.124956	0.0303999	-0.220609	-0.192533	-0.186293	0.208911	0.287764	0.00150543	0.0367015	0.197764	0.254531	-0.079564	0.0576757	-0.0884013	0.237604	-0.311038	-0.245438	-0.553375	-0.378796	-0.284589	0.162531	-0.150743	-0.164924	-0.0473646	-0.0665311	-0.11453	-0.101622	-0.320301	-0.216222	-0.237207	-0.115829	-0.145787	0.403129	-0.436046	0.14148	0.0685414	0.368347	-0.11546	0.467315
Os.10276.1.S1_at	0.422029	0.467216	0.494444	0.477145	0.493826	0.590892	0.520706	0.610155	0.52121	0.0617352	0.531934	0.382253	-0.0511509	-0.241374	-0.149709	-0.0238256	0.172407	-0.0783041	-0.313321	-0.376163	0.126463	0.146674	0.0385924	0.259878	0.250324	0.20669	0.274032	-0.0456704	0.32605	0.342047	0.623866	0.401654	0.42352	0.378121	0.37838	0.203787	0.202576	0.202797	-0.00188653	0.04683	0.254666	0.0392379	0.0645347	0.0360573	-0.108449	0.227157	-0.0485914	0.298759	0.00304443
Os.10276.2.S1_at	-0.0663282	-0.044544	-0.0350783	-0.0780455	-0.0553408	-0.039664	-0.0757986	0.0301262	-0.0820126	-0.0945018	-0.0163042	-0.0593531	-0.104516	-0.173084	-0.100982	-0.204074	0.0144437	0.0791766	0.190206	-0.0830708	-0.0911101	-0.0126057	0.0492836	0.0710655	-0.0352383	-0.00824412	0.00302077	-0.0550499	-0.0144113	0.0458122	0.331743	0.530382	0.496564	0.425939	0.444777	0.569102	0.554422	0.205115	0.116624	0.150354	0.0942286	-0.0187335	0.0156223	-0.000556109	-0.247588	-0.0932902	-0.338953	0.101442	-0.332198
Os.10277.1.S1_at	-0.074318	-0.098184	-0.0714876	-0.0927331	-0.0833431	-0.128572	-0.1036	-0.0932031	-0.115338	0.0742448	-0.0697061	-0.0261422	0.0985029	0.119364	0.156651	-0.0763892	-0.140037	-0.0710309	0.0333355	0.0072541	-0.0999339	-0.0698913	-0.114649	-0.115749	-0.0533952	-0.0987597	-0.103627	-0.116968	-0.161018	-0.0805158	-0.203984	-0.156276	-0.184742	-0.126415	-0.110965	-0.102946	-0.102081	0.0256711	-0.0104751	0.00662471	-0.075832	-0.0501761	-0.15361	-0.0412527	0.0627701	-0.0841961	-0.0698237	-0.044867	-0.0520785
Os.10278.1.S1_at	0.0106492	0.0310915	0.106307	0.0257088	0.0127431	0.0397626	0.0380181	0.105	0.0429878	0.286704	0.0833201	0.154756	0.305267	0.237975	0.257582	-0.0190462	-0.209397	-0.0453588	0.00835236	-0.175404	-0.14671	9.22e-05	-0.0838495	0.107307	-0.0418136	0.141646	0.111933	0.290899	0.202383	0.250662	-0.0136228	0.1612	0.171976	0.0540014	0.0941299	0.0777481	0.0574163	0.286079	0.0974343	0.162267	0.117669	0.139145	-0.325243	0.210265	-0.0529022	-0.0108959	-0.314029	0.12902	-0.301031
Os.10279.1.S1_at	-0.185381	-0.200495	-0.164273	-0.216229	-0.250782	-0.242669	-0.191503	-0.250157	-0.203325	-0.0129505	-0.310892	-0.19767	0.109439	0.163219	0.0983074	0.0433691	-0.115584	0.103421	0.117483	0.15031	-0.0957876	0.219955	0.0215048	-0.0534131	-0.150112	0.0895586	0.00344371	0.48927	0.0745661	0.0366491	-0.33683	-0.198139	-0.141925	-0.197021	-0.200262	-0.13884	-0.155762	0.0411582	0.107598	0.117986	-0.068386	0.04201	-0.155063	0.303298	0.159929	-0.016929	0.0814195	-0.0646377	0.0631995
Os.10280.1.A1_at	0.250002	0.231668	0.108773	0.238463	0.257224	0.24726	0.237222	0.0826868	0.205502	-0.142121	0.1078	0.0326673	-0.190874	-0.155862	-0.1533	0.217381	0.347085	0.0502521	0.0757592	0.232352	0.325872	-0.00804784	0.116003	-0.0531916	0.209171	-0.304002	-0.244393	-0.471685	-0.35185	-0.23998	0.197175	-0.11464	-0.131882	-0.0161488	-0.0372894	-0.0828933	-0.072329	-0.217665	-0.115893	-0.128615	-0.0922713	-0.0608226	0.368847	-0.342438	0.108297	0.106648	0.361882	-0.0339066	0.440692
Os.10281.1.S1_at	0.100006	0.0795312	-0.0212998	0.0794541	0.10592	0.0868152	0.0768448	0.00256783	0.0813824	-0.224893	-0.0100036	-0.0997925	-0.253297	-0.253273	-0.220021	0.100018	0.304383	0.0603987	0.0407772	0.186774	0.151126	-0.117855	-0.0303883	-0.155145	0.135427	-0.302941	-0.247538	-0.598196	-0.420832	-0.324004	0.0844661	-0.121652	-0.182536	-0.107222	-0.117274	-0.101995	-0.102388	-0.276267	-0.19457	-0.223031	-0.0913155	-0.175585	0.434616	-0.373005	0.0716074	-0.0343508	0.194973	-0.101822	0.265725
Os.10281.2.S1_at	0.171873	0.188905	0.219113	0.182921	0.185895	0.165389	0.162695	0.205117	0.189567	0.122256	0.0863773	0.0861272	0.123571	0.100034	0.140746	0.101569	-0.00942649	-0.0471038	-0.110673	-0.109688	-0.0754685	0.106431	-0.0717045	0.0832297	-0.0156874	0.177622	0.187255	0.0224242	0.141474	0.12214	0.020949	-0.0719388	-0.0493402	-0.0434545	-0.0408665	-0.117728	-0.124099	0.0483505	-0.0609259	-0.0379987	0.224725	0.0576378	0.0345298	0.110129	-0.032471	0.154718	-0.101837	0.263646	-0.0912675
Os.10281.2.S1_x_at	0.0669484	0.0508279	-0.0427027	0.0660179	0.0730618	0.087703	0.046437	-0.0523329	0.0416825	-0.221217	0.0493139	-0.0286356	-0.272253	-0.166151	-0.244818	0.173425	0.401667	0.0351335	0.0419667	0.213827	0.370042	0.0995158	0.117474	-0.0941024	0.180638	-0.124883	-0.0774691	-0.346064	-0.209923	-0.178565	0.143803	-0.145759	-0.121764	0.128715	0.0746554	-0.055669	-0.037783	-0.283154	-0.0807505	-0.144578	-0.189542	0.0014457	0.426815	-0.27497	0.103365	0.0124284	0.500861	-0.0769956	0.462859
Os.10283.1.S1_at	0.0434009	0.0505272	0.11623	0.0634649	0.0664471	0.108031	0.0770689	0.199253	0.10618	0.32459	0.224844	0.260902	0.302014	0.240792	0.261639	0.0340174	-0.175396	-0.293456	-0.274755	-0.193343	-0.0740846	-0.0386177	-0.253597	0.144313	-0.0254681	0.0351325	0.0269391	0.09226	0.158014	0.130163	-0.0547934	-0.0274651	0.00797643	-0.165548	-0.181911	-0.188381	-0.180817	0.453351	0.225912	0.310296	0.105618	-0.0247142	-0.310941	0.0319952	0.157599	-0.0793261	-0.160643	0.029412	-0.0953407
Os.10285.1.S1_at	-0.0486311	-0.0475211	-0.0250173	-0.0367997	-0.0346308	-0.0292328	-0.0413332	-0.0316385	-0.0458152	-0.0446461	0.0169488	-0.0161002	-0.0519933	-0.0543428	-0.073004	-0.0568148	-0.106626	-0.165777	-0.115658	-0.142116	-0.0107474	-0.0283426	-0.0928008	-0.0117766	-0.00993132	-0.096009	-0.0887979	-0.0632426	-0.0241262	0.00257959	0.0803477	0.139318	0.189312	0.132428	0.0986659	0.112047	0.128979	0.039302	0.00803069	0.0215563	-0.104679	-0.0228861	-0.0957142	-0.0803451	-0.0677804	-0.0650687	-0.0530754	0.0183774	-0.0838851
Os.10286.1.S1_x_at	-0.212336	-0.256985	-0.288355	-0.257163	-0.226565	-0.314198	-0.268899	-0.272512	-0.250698	-0.232673	-0.323083	-0.322179	-0.190258	-0.156056	-0.110988	-0.125594	-0.0258757	0.00787939	0.100362	0.114269	-0.0948422	-0.358826	-0.175214	-0.299666	-0.0814176	-0.2446	-0.261808	-0.385963	-0.49546	-0.322475	-0.438018	-0.455777	-0.501875	-0.349961	-0.340268	-0.311321	-0.305673	-0.226528	-0.16394	-0.178312	-0.131506	-0.15381	0.133286	-0.232895	0.0883926	-0.244349	-0.0024937	-0.299465	0.027139
Os.10286.2.A1_at	0.443934	0.456009	0.438297	0.455066	0.467424	0.450246	0.41341	0.435129	0.393375	0.187551	0.439912	0.357527	0.103867	0.0128313	0.0808589	0.213738	0.146628	-0.0379569	-0.195102	-0.169877	-0.0968606	-0.0637266	-0.087292	0.161968	0.130713	-0.032993	0.0197433	-0.175858	0.0757961	0.11837	0.11614	-0.0475247	-0.0234984	0.034312	0.0508813	-0.112231	-0.115314	-0.143054	-0.246627	-0.235389	0.207853	-0.104662	0.164225	-0.132656	-0.182282	0.202678	-0.117182	0.203382	-0.0775698
Os.10287.1.S1_at	-0.105012	-0.115748	-0.175266	-0.0983016	-0.093942	-0.0929599	-0.119416	-0.171688	-0.136159	-0.212296	-0.0940735	-0.140471	-0.242127	-0.172482	-0.210925	-0.106958	0.0354136	-0.0956717	-0.0434182	0.034755	0.0910971	0.0162423	-0.0457096	-0.12859	0.0757751	-0.272496	-0.248719	-0.262672	-0.216595	-0.250042	0.212153	0.283556	0.240383	0.171511	0.143595	0.295228	0.313947	-0.130101	0.0296919	-0.0220915	-0.100021	-0.20596	0.142455	-0.255662	0.227017	-0.124866	0.296692	-0.127597	0.320033
Os.10289.1.S1_at	0.56212	0.585535	0.655353	0.592772	0.587273	0.654649	0.608917	0.696384	0.621613	0.378096	0.613898	0.537081	0.308396	0.158674	0.206991	0.20699	0.100201	-0.170355	-0.363796	-0.35001	0.0479427	0.119738	-0.0445324	0.378923	0.134047	0.19563	0.253732	0.123836	0.360312	0.311493	0.299585	0.213047	0.254705	0.136419	0.154893	-0.019302	-0.025999	0.385311	0.0821867	0.146797	0.325044	0.0596361	-0.072469	0.116523	-0.226584	0.293393	-0.274712	0.40414	-0.23481
Os.10290.1.S1_at	0.238442	0.26481	0.325372	0.308506	0.293679	0.368232	0.322188	0.354684	0.309437	0.122182	0.362921	0.296389	0.051988	0.000911455	-0.0235467	0.00174595	0.0812372	-0.195773	-0.171155	-0.259718	0.132935	0.136323	0.139091	0.325772	0.160693	0.196411	0.238175	0.11804	0.321983	0.294887	0.490218	0.477438	0.528808	0.572671	0.549367	0.382372	0.387129	0.145184	0.0204469	0.0213059	0.0254239	0.0468413	-0.132462	0.123535	-0.0724949	0.111803	0.0770067	0.213895	0.0305738
Os.10292.1.S1_at	-0.299578	-0.308672	-0.288896	-0.363259	-0.349596	-0.321532	-0.298043	-0.25715	-0.286292	-0.227287	-0.375044	-0.33835	-0.144095	-0.121807	-0.094254	-0.135695	-0.196984	0.0691171	0.0418432	0.0313114	-0.11811	-0.101569	-0.133569	-0.148088	-0.11308	0.0313988	-0.053406	0.191691	-0.187009	0.0281339	-0.362031	-0.338104	-0.285156	-0.314073	-0.317561	-0.241126	-0.257533	0.230851	0.221267	0.269012	-0.0471815	-0.0548164	0.0309354	0.193236	0.135703	-0.19875	-0.0782595	-0.21723	-0.0313077
Os.10293.1.S1_at	-0.351751	-0.357614	-0.352971	-0.408132	-0.393412	-0.356896	-0.355494	-0.314882	-0.352835	-0.299067	-0.400244	-0.388952	-0.233702	-0.207584	-0.198265	-0.121051	0.0526481	0.2237	0.061018	0.10419	0.0312825	0.148317	-0.00307156	-0.0987173	-0.11362	-0.0461155	-0.113491	0.097853	-0.148166	-0.0998206	-0.219331	-0.106144	-0.0835044	-0.221903	-0.223898	-0.088487	-0.110286	0.24112	0.298409	0.319951	-0.0252379	0.0172378	0.124936	0.145134	0.129622	-0.206486	-0.0183116	-0.148732	0.00815341
Os.10294.1.S1_at	-0.285029	-0.330911	-0.367878	-0.350431	-0.324589	-0.379012	-0.322313	-0.37325	-0.347064	-0.26858	-0.390803	-0.36717	-0.213851	-0.113661	-0.096287	-0.180388	0.0197155	0.0521352	0.161788	0.262877	-0.0846026	-0.180132	-0.0616263	-0.224756	-0.0498662	-0.298397	-0.336731	-0.207263	-0.438637	-0.316502	-0.415504	-0.413168	-0.475397	-0.361528	-0.34714	-0.283676	-0.280667	-0.0883011	0.0185949	0.00759732	-0.171316	-0.143178	0.150036	-0.0928712	0.359601	-0.25819	0.215747	-0.248103	0.27212
Os.10295.1.S1_at	-0.0467523	-0.0208637	0.0821464	-0.0189862	-0.0200483	0.049753	0.00860174	0.187765	0.0559585	0.193259	0.138172	0.138177	0.183526	0.0941448	0.11956	-0.080677	-0.199476	-0.0795179	-0.266004	-0.315263	-0.038069	0.0364359	-0.211298	0.189413	-0.149897	0.342605	0.320579	0.322821	0.356656	0.290861	-0.0468912	0.0351638	0.0542781	-0.111266	-0.0877332	-0.136739	-0.136925	0.545536	0.357132	0.399511	0.287097	0.162313	-0.250261	0.331732	0.0166366	0.0477771	-0.253709	0.169754	-0.253787
Os.10298.1.S1_at	0.0647836	0.0914645	0.178139	0.0913448	0.0882401	0.21207	0.146402	0.300851	0.182762	0.0935168	0.219882	0.164075	0.0448879	-0.106865	-0.0659684	-0.117883	-0.0890877	-0.115684	-0.393526	-0.377883	0.128627	0.160853	-0.10258	0.243515	-0.0314653	0.237509	0.231275	0.327555	0.385536	0.335209	0.247603	0.320996	0.360504	0.0998836	0.093807	0.0734138	0.0685973	0.66829	0.491949	0.549943	0.220766	0.0753498	-0.151798	0.242859	-0.0350942	0.0627034	-0.162279	0.197588	-0.150943
Os.10299.1.S1_at	-0.13536	-0.120565	-0.0736189	-0.14826	-0.156235	-0.0895218	-0.0970193	-0.0558491	-0.0712024	0.158174	-0.0523812	0.0260509	0.192807	0.238504	0.208178	0.190127	-0.228628	0.122401	-0.0762633	-0.0320102	-0.0198351	0.125735	-0.140006	0.132948	-0.136376	0.387751	0.334745	0.50177	0.267887	0.443512	-0.344723	-0.347787	-0.315229	-0.315382	-0.306305	-0.393456	-0.391826	0.0667488	0.032203	0.0537919	0.0807711	0.175528	-0.176899	0.370997	0.13845	0.00338074	0.0110461	-0.00381811	0.0365469
Os.10300.1.S1_at	0.155813	0.121063	0.0524382	0.114134	0.131987	0.0796119	0.0974771	0.0486724	0.0983238	-0.0226649	-0.0395784	-0.0504798	-0.0182041	-0.0627709	0.0186548	0.0465732	0.133351	-0.00036226	0.0224121	0.0729225	0.0164927	-0.159898	-0.0932788	-0.02788	-0.00841801	-0.250607	-0.217343	-0.388104	-0.36784	-0.196664	-0.0978369	-0.148433	-0.203293	-0.115179	-0.103494	-0.115712	-0.120011	-0.12996	-0.133843	-0.129966	0.0104816	-0.173421	0.179672	-0.259812	0.0459667	0.0035639	0.0566829	-0.0202671	0.138523
Os.10300.1.S1_x_at	0.192443	0.162249	0.0909788	0.157598	0.176768	0.1237	0.142701	0.0770342	0.134143	-0.0432935	-0.0196082	-0.0424074	-0.0479898	-0.0810201	-0.00628599	0.0845148	0.167603	-0.0146102	0.0318562	0.0824063	0.0432388	-0.158402	-0.0847418	-0.0404048	0.0295113	-0.241922	-0.203958	-0.39534	-0.352755	-0.203181	-0.0816919	-0.174798	-0.230012	-0.101247	-0.0924128	-0.132514	-0.134757	-0.169587	-0.156289	-0.156051	-0.0206033	-0.13909	0.199318	-0.269761	0.056919	-0.00800461	0.126757	0.00663445	0.198125
Os.10303.1.S1_at	0.221827	0.229563	0.248138	0.259347	0.258424	0.24915	0.25006	0.283385	0.249871	0.0561131	0.241782	0.175146	0.0180017	0.0288532	0.0273168	0.176634	0.0587484	-0.00773502	-0.056949	-0.124721	-0.0817845	0.0312801	-0.0703547	-0.0198466	-0.0727958	0.279851	0.289962	-0.0927397	0.151292	0.126989	0.0117532	-0.214737	-0.172055	0.0672355	0.080602	-0.158628	-0.161999	-0.183726	-0.237024	-0.253572	0.217709	-0.0825328	0.006062	0.0310982	-0.109312	0.0745027	-0.0103497	0.0683018	-0.0300588
Os.10303.1.S2_at	0.0501265	0.0435617	0.0817516	0.0469664	0.0605414	0.0469703	0.0327747	0.120971	0.0510065	0.0102526	0.150157	0.0848165	0.00178602	-0.0846685	-0.0305418	-0.0170306	0.050136	0.0414524	-0.0279686	-0.038818	-0.147147	-0.195014	-0.0956168	0.0283143	-0.0818755	0.158183	0.165741	-0.120688	0.078213	0.145642	-0.121185	-0.203385	-0.208914	-0.0767732	-0.0688412	-0.172039	-0.177567	-0.237121	-0.293511	-0.323798	0.0863894	-0.0190772	0.0328999	-0.0632551	-0.177597	-0.00157221	-0.201358	0.0502398	-0.26084
Os.10303.1.S3_at	0.098061	0.102859	0.141439	0.143165	0.146378	0.155835	0.148501	0.216714	0.156603	0.00501939	0.222511	0.143675	-0.0496242	0.0113489	-0.0560431	0.0803266	0.0437611	-0.124027	-0.0672834	-0.0864243	-0.0360187	-0.0295074	-0.0583089	0.12976	-0.0291538	0.386601	0.407349	-0.0803673	0.23399	0.120738	0.137993	-0.113343	-0.0753881	0.129391	0.121967	-0.0884386	-0.0762162	-0.173206	-0.196504	-0.233566	0.115383	0.00186222	-0.0886793	0.0334804	-0.15337	0.189373	0.00847232	0.107154	-0.0514268
Os.10305.1.S1_at	-0.171304	-0.175509	-0.218041	-0.172404	-0.171246	-0.187051	-0.197838	-0.203279	-0.208388	-0.21317	-0.185848	-0.202737	-0.216502	-0.159154	-0.188714	-0.126989	0.0651753	-0.00051677	0.0222817	0.0727393	0.131993	0.161038	0.032919	-0.0506024	0.0261771	-0.23053	-0.226171	-0.0742072	-0.0610091	-0.23011	0.196355	0.321698	0.253256	0.0796594	0.0648284	0.270068	0.276486	0.0289785	0.161525	0.149439	-0.035359	-0.0671501	0.132049	-0.18525	0.152812	-0.180468	0.146513	-0.0188968	0.156804
Os.10306.2.S1_x_at	-0.0953035	-0.0921275	-0.0263202	-0.0593928	-0.0685632	-0.0700981	-0.070916	-0.0145398	-0.057917	0.0789297	0.0676659	0.07501	0.0929938	0.122757	0.0810458	-0.0609014	-0.0444099	-0.133961	-0.0851639	-0.00790338	-0.111632	-0.0205095	-0.117909	0.0183628	-0.0254084	0.0976255	0.0739628	0.120674	0.18086	0.0474505	-0.0587389	-0.112892	-0.0567792	-0.0996427	-0.125827	-0.167654	-0.167925	-0.113421	-0.183089	-0.194708	0.00655132	0.00714981	-0.0993617	0.0857771	0.196518	0.0129746	0.004349	-0.0831546	-0.0368875
Os.10307.1.S1_at	-0.179637	-0.164134	-0.0840679	-0.176559	-0.16217	-0.113489	-0.157262	0.0439668	-0.0975475	-0.113078	-0.0287978	-0.104605	-0.0918225	-0.225386	-0.187243	-0.204686	-0.156997	-0.138643	-0.277774	-0.349027	-0.105067	-0.119799	-0.219732	-0.00293139	-0.200281	0.122258	0.104082	0.036562	0.0888162	0.0745902	-0.0760676	0.102732	0.120099	-0.0476909	-0.0440365	-0.00343817	0.00232214	0.472349	0.301942	0.336846	0.241736	0.0266384	-0.120329	0.119585	-0.206374	-0.0723324	-0.423506	0.0859459	-0.452089
Os.10308.1.S1_at	-0.406531	-0.406738	-0.321889	-0.39028	-0.417358	-0.426387	-0.412686	-0.350701	-0.386905	-0.028097	-0.326192	-0.229816	0.0200465	0.156635	0.0453484	-0.138904	-0.274318	-0.0870116	-0.0428614	-0.014272	-0.119559	0.119114	-0.085975	-0.0749668	-0.215498	0.123958	0.0516319	0.40684	0.171149	0.0715375	-0.264974	0.0135373	0.0603169	-0.0315774	-0.0747837	0.0271518	0.0338414	0.137124	0.215744	0.196856	-0.0571277	0.063694	-0.358283	0.255484	0.115515	-0.256382	0.0271012	-0.124115	-0.0803914
Os.10309.1.S1_at	-0.267914	-0.250435	-0.167155	-0.263967	-0.284165	-0.212417	-0.220189	-0.12539	-0.171452	0.207562	-0.133516	-0.0127876	0.252878	0.332007	0.249545	0.0936207	-0.279745	0.0178436	-0.0437307	-0.0256219	0.0142127	0.247782	-0.103973	0.087145	-0.220324	0.353339	0.298548	0.567351	0.375896	0.250352	-0.165127	-0.0727471	-0.044823	-0.142543	-0.150113	-0.149132	-0.144472	0.408372	0.365029	0.389345	0.0242788	0.176054	-0.270948	0.426162	0.132552	-0.0633963	-0.0330052	-0.0291957	-0.0783171
Os.10310.1.S1_at	-0.156975	-0.198596	-0.200895	-0.190244	-0.159801	-0.262153	-0.210742	-0.174595	-0.181005	-0.0495505	-0.250367	-0.212478	-0.0222443	-0.0200894	0.0724378	-0.139541	-0.0322658	-0.0394541	0.0862338	0.0990719	-0.100878	-0.262203	-0.118261	-0.277064	-0.0855148	-0.290687	-0.293367	-0.385136	-0.440017	-0.295263	-0.408716	-0.416566	-0.477113	-0.346417	-0.32491	-0.325769	-0.325521	-0.128546	-0.146103	-0.13677	-0.0914353	-0.141996	0.0525328	-0.177287	0.064795	-0.214568	-0.106364	-0.230542	-0.0690318
Os.10310.2.S1_at	-0.119186	-0.128813	-0.131215	-0.152259	-0.200618	-0.247002	-0.170206	-0.299658	-0.181176	0.342892	-0.179732	0.0428509	0.449726	0.540051	0.469401	0.314682	0.00257705	0.250342	0.355235	0.414381	-0.00590835	0.263155	0.241971	-0.0129451	-0.0899948	0.0288333	-0.0274969	0.427132	0.113245	0.062071	-0.394269	-0.25557	-0.26655	-0.154615	-0.151708	-0.112477	-0.116683	-0.161668	-0.0618002	-0.079352	-0.08759	0.216722	-0.196925	0.210266	-0.0821622	0.04921	-0.0338314	0.0544723	-0.109922
Os.10311.1.S1_a_at	0.194566	0.159807	0.0397828	0.166098	0.191158	0.158336	0.162561	0.0121269	0.134125	-0.18085	0.0280089	-0.0405217	-0.204219	-0.188266	-0.161383	0.184668	0.324863	0.0941439	0.10094	0.252357	0.28913	-0.0864874	0.0761585	-0.095712	0.233693	-0.329391	-0.275228	-0.539488	-0.438949	-0.296501	0.0752078	-0.213342	-0.236143	-0.0981301	-0.116957	-0.16163	-0.151132	-0.264378	-0.163944	-0.180037	-0.165671	-0.0880617	0.400938	-0.379282	0.105938	-0.0148683	0.311173	-0.118525	0.389311
Os.10311.2.A1_s_at	0.137964	0.105686	-0.0112526	0.102284	0.128385	0.0907329	0.0917444	-0.0378032	0.0738447	-0.187337	-0.0200645	-0.0787656	-0.202246	-0.190039	-0.158272	0.191264	0.307836	0.125466	0.131627	0.258282	0.27435	-0.119244	0.0810987	-0.1049	0.204685	-0.293856	-0.246462	-0.519766	-0.437471	-0.28718	0.015891	-0.224671	-0.246901	-0.102455	-0.122402	-0.154755	-0.144373	-0.251982	-0.148945	-0.16623	-0.137242	-0.0644245	0.434197	-0.362634	0.0530181	-0.0473025	0.25124	-0.122118	0.314576
Os.10311.2.A1_x_at	0.186494	0.151046	0.0315401	0.153996	0.179722	0.145943	0.144685	-0.00189956	0.116524	-0.175745	0.0245884	-0.0397295	-0.201337	-0.185044	-0.156928	0.194049	0.328027	0.112515	0.111958	0.254257	0.306604	-0.0840562	0.079113	-0.0917637	0.237138	-0.311601	-0.260018	-0.520981	-0.430769	-0.283176	0.0626985	-0.210015	-0.223138	-0.0813208	-0.103269	-0.151102	-0.139637	-0.246397	-0.146731	-0.159236	-0.160899	-0.0720879	0.412093	-0.371487	0.072232	-0.0138184	0.288928	-0.104153	0.360807
Os.10312.1.S1_at	-0.312557	-0.312828	-0.35403	-0.353111	-0.350606	-0.298343	-0.314927	-0.317238	-0.329669	-0.23794	-0.290087	-0.276361	-0.215194	-0.114478	-0.154516	-0.144258	-0.00559004	0.150439	0.132611	0.129268	0.142751	0.257944	0.0455778	-0.0447542	-0.0728519	-0.00891468	-0.0513492	0.226552	0.0300518	-0.00384573	0.140399	0.267048	0.258801	0.117935	0.093567	0.312632	0.31173	0.332514	0.525465	0.505239	-0.154847	-0.00276328	0.105012	-0.000576439	0.201122	-0.177934	0.225315	-0.125487	0.254347
Os.10314.1.S1_a_at	0.20787	0.179997	0.194806	0.191602	0.219496	0.144876	0.179884	0.20063	0.179263	0.113568	0.119519	0.0809561	0.112702	0.0813948	0.149729	-0.00859607	0.058799	-0.0891276	-0.0532445	-0.00688176	-0.173396	-0.302555	-0.193783	0.030925	-0.0303126	-0.202513	-0.155921	-0.414932	-0.30731	-0.180186	-0.299479	-0.292046	-0.411681	-0.294718	-0.227401	-0.31248	-0.316298	-0.106434	-0.282714	-0.262002	0.173465	-0.105879	0.00579814	-0.0976876	-0.0954941	0.0489367	-0.238478	0.0769513	-0.18308
Os.10315.1.S1_at	-0.127134	-0.138792	-0.103138	-0.155658	-0.20265	-0.209248	-0.145933	-0.230318	-0.151427	0.0582027	-0.283631	-0.149867	0.170642	0.184	0.141833	0.00696096	-0.0473838	0.175415	0.0467664	0.133316	0.0113173	0.301636	0.140986	-0.10954	-0.104324	0.0711395	0.00102717	0.510747	0.187663	0.0486097	-0.250163	-0.120717	-0.0914402	-0.127023	-0.132766	-0.0813399	-0.0858768	0.158909	0.227804	0.225075	0.0126657	0.0664161	-0.11929	0.25323	-0.0031798	0.0235011	0.0454011	0.0968565	-0.0170438
Os.10316.1.S1_at	-0.306242	-0.319854	-0.306981	-0.35141	-0.336838	-0.340696	-0.321146	-0.278378	-0.322618	-0.272998	-0.351639	-0.349191	-0.194944	-0.174085	-0.148183	-0.163446	0.0666391	0.149476	0.090703	0.168411	-0.0905746	0.0109609	-0.0714903	-0.0913188	-0.164305	-0.0735906	-0.135218	0.00975191	-0.210657	-0.098944	-0.353296	-0.293861	-0.297821	-0.300689	-0.283879	-0.219437	-0.231199	0.190844	0.199293	0.216546	0.00725276	-0.0581615	0.093874	0.171662	0.0148981	-0.146364	-0.142275	-0.0798748	-0.0975025
Os.10317.1.S1_at	0.355637	0.387116	0.45601	0.418191	0.415357	0.499353	0.412297	0.535409	0.437072	0.192825	0.525682	0.404499	0.0930455	-0.0707669	-0.0331429	0.0580119	0.143886	-0.150428	-0.354041	-0.369402	0.144926	0.134053	-0.0130476	0.369932	0.150511	0.251106	0.310388	0.00882349	0.417526	0.285937	0.533924	0.456131	0.516745	0.396786	0.383033	0.241206	0.23871	0.231461	0.013217	0.0463906	0.224955	0.096897	-0.0370357	0.0350143	-0.272211	0.218045	-0.20804	0.34479	-0.239285
Os.10319.1.S1_at	-0.365911	-0.368939	-0.304808	-0.399912	-0.398216	-0.389139	-0.349368	-0.246662	-0.313228	0.059915	-0.383682	-0.250382	0.159102	0.131732	0.18579	-0.117985	-0.374756	0.00135983	-0.00478031	-0.0375531	-0.237303	-0.0832943	-0.292564	-0.0567763	-0.271402	0.126463	0.0290299	0.365808	0.00415787	0.222688	-0.462136	-0.272656	-0.273546	-0.424387	-0.392779	-0.291429	-0.300655	0.374627	0.259924	0.326201	0.0817749	0.0202241	-0.319416	0.311267	0.221186	-0.200395	-0.222477	-0.165967	-0.139821
Os.10320.1.S1_x_at	-0.134961	-0.157577	-0.194017	-0.17266	-0.148936	-0.232502	-0.175762	-0.191766	-0.172811	-0.256815	-0.269788	-0.289767	-0.195864	-0.153737	-0.144858	-0.0293814	0.0858339	0.113927	0.330557	0.223315	-0.186792	-0.342114	0.0247844	-0.246504	-0.102648	-0.240675	-0.246455	-0.432549	-0.490032	-0.341502	-0.341331	-0.399061	-0.446502	-0.129794	-0.097612	-0.156875	-0.161929	-0.294083	-0.249441	-0.266273	-0.0600714	-0.0866884	0.109661	-0.174637	-0.329878	-0.127411	-0.250094	-0.176757	-0.279374
Os.10321.1.S1_at	-0.0916228	-0.0798603	-0.0524374	-0.0895387	-0.0904553	-0.0334225	-0.055428	0.00694629	-0.0267815	-0.123635	-0.0254089	-0.0578764	-0.125635	-0.17864	-0.188191	0.00601324	-0.0593374	-0.00103034	-0.0826081	-0.129558	-0.0201441	-0.0280926	-0.0287267	-0.0999099	-0.0137902	0.149363	0.108219	0.0711752	0.114014	0.135017	0.166571	0.0223808	0.164055	0.133485	0.0781144	0.0547876	0.0540198	-0.0468752	-0.0268897	-0.016548	-0.0788239	-0.13187	-0.015738	-0.00928998	-0.052048	-0.0467021	-0.0402378	-0.163846	-0.0646181
Os.10322.1.S1_s_at	-0.0887034	-0.115681	-0.12407	-0.0953618	-0.0714469	-0.160877	-0.124143	-0.0904552	-0.120288	-0.141487	-0.108815	-0.142291	-0.132842	-0.107776	-0.0761283	-0.094407	0.134759	0.0145789	0.120623	0.147858	-0.102037	-0.195157	-0.00904518	-0.157369	-0.0589382	-0.204408	-0.186355	-0.397662	-0.29869	-0.28269	-0.216893	-0.281062	-0.343663	-0.155346	-0.146884	-0.18702	-0.1834	-0.291912	-0.2531	-0.282635	-0.0396622	-0.129287	0.151071	-0.185015	-0.0201493	-0.130566	-0.047064	-0.140275	-0.0530233
Os.10323.1.S1_at	-0.200903	-0.215363	-0.184515	-0.22428	-0.238718	-0.283666	-0.216964	-0.219439	-0.196049	0.085524	-0.189158	-0.108323	0.19645	0.310096	0.234235	0.0940159	-0.250679	-0.116479	0.0811389	0.0952267	-0.204082	-0.132528	-0.148257	-0.159513	-0.255557	-0.0884398	-0.119981	0.0377228	-0.149264	-0.185646	-0.511155	-0.485567	-0.503336	-0.413261	-0.389191	-0.409706	-0.402092	0.119646	0.0436108	0.0623173	-0.0349354	-0.0363988	-0.193566	0.0967667	0.0557504	-0.0463281	-0.123746	-0.104111	-0.145491
Os.10324.1.S1_at	0.192591	0.215264	0.296433	0.20616	0.199992	0.241575	0.228244	0.321171	0.24953	0.402392	0.318376	0.348737	0.416494	0.391682	0.373568	0.274269	-0.101379	-0.0500351	0.0336973	-0.0499498	-0.22174	-0.048631	-0.148658	0.316592	-0.0546562	0.259866	0.265643	0.249554	0.291139	0.310464	-0.0961202	-0.068453	-0.0690605	-0.0514643	-0.0091153	-0.157002	-0.169535	0.0925085	-0.165456	-0.119995	0.189308	0.102255	-0.228507	0.254514	-0.171325	0.160929	-0.361059	0.211378	-0.369906
Os.10324.2.S1_at	0.207866	0.206703	0.111543	0.225111	0.240073	0.226007	0.24392	0.132488	0.21384	-0.149991	0.136656	0.053516	-0.208432	-0.127875	-0.174804	0.0779494	0.0976947	-0.155735	-0.0715304	0.0831224	0.0974283	-0.0389718	-0.0520037	-0.22181	0.110641	-0.276638	-0.22996	-0.389891	-0.224343	-0.26195	0.164432	-0.159971	-0.192691	-0.100265	-0.101422	-0.147541	-0.13643	-0.313008	-0.201904	-0.228686	-0.0979488	-0.186178	0.195125	-0.308924	0.303189	0.138411	0.451887	-0.148386	0.531387
Os.10326.1.S1_at	-0.227	-0.233445	-0.195585	-0.262126	-0.291785	-0.25176	-0.217447	-0.229746	-0.208204	0.157246	-0.141017	-0.025207	0.200814	0.328883	0.234759	0.0919963	-0.192001	0.1594	0.0613951	0.0270052	0.042444	0.193558	0.00767408	-0.0190411	-0.178012	0.228595	0.169521	0.487003	0.232327	0.161815	-0.228623	-0.119178	-0.0926003	-0.102918	-0.0944729	-0.0643116	-0.0662373	0.163098	0.206503	0.199341	-0.0183005	0.0598785	-0.127613	0.364105	0.0790294	0.019517	-0.00133221	-0.0363019	-0.0255301
Os.10328.1.S1_at	0.148134	0.187776	0.266499	0.184246	0.185164	0.279453	0.209993	0.334115	0.219138	0.128348	0.252611	0.214403	0.0920449	-0.062081	-0.00220939	-0.0266535	-0.118968	-0.0724512	-0.371028	-0.381247	-0.0389516	0.0980854	-0.0797851	0.23092	-0.0369908	0.360805	0.347915	0.358899	0.354184	0.399187	0.107548	0.0881017	0.166715	0.016486	0.0169451	-0.0934037	-0.107387	0.456818	0.279591	0.344125	0.219227	0.138806	-0.12412	0.371894	-0.0922882	0.049741	-0.195728	0.216577	-0.188044
Os.10333.1.S1_at	-0.114514	-0.148382	-0.199768	-0.153492	-0.140715	-0.165463	-0.145376	-0.198414	-0.12777	-0.154441	-0.229248	-0.194115	-0.143117	-0.0655879	-0.0837679	0.10258	0.0872828	0.154449	0.101023	0.195669	0.195454	-0.0559192	0.0347451	-0.233573	0.013834	-0.0978047	-0.122529	-0.133188	-0.27875	-0.132803	-0.314099	-0.486695	-0.459278	-0.294677	-0.320754	-0.37952	-0.372075	-0.181541	-0.00470264	-0.0330736	-0.215692	-0.0062405	0.227806	-0.155151	0.071243	-0.150751	0.22856	-0.325774	0.225683
Os.10334.1.S1_at	0.0217107	0.0484944	0.0949156	0.0631461	0.0669642	0.105343	0.0559406	0.135388	0.0537159	-0.00956754	0.104347	0.0587556	-0.0510795	-0.0932592	-0.0863497	-0.119757	-0.0225948	-0.00616712	-0.0651128	-0.16775	-0.140213	-0.0420874	-0.0326504	0.171849	-0.0155964	0.0680473	0.0815325	-0.0141698	0.0936417	0.0631585	0.405304	0.515567	0.505564	0.318683	0.303117	0.438522	0.414456	-0.000936484	-0.0955283	-0.0855949	0.105867	0.0325923	-0.0566813	0.126132	-0.142321	0.0579642	-0.282764	0.116829	-0.286705
Os.10335.1.S1_at	0.0241226	-0.015227	-0.0351065	-0.0133794	0.0102453	-0.0946791	-0.0464029	-0.0649162	-0.0475922	0.0371699	-0.139852	-0.0916087	0.0551641	0.0273586	0.139389	-0.00373783	0.094853	0.00694741	0.191183	0.151106	-0.0953271	-0.160722	0.0489911	-0.114959	0.0582481	-0.233342	-0.224873	-0.316631	-0.365346	-0.260239	-0.299891	-0.279887	-0.329842	-0.145047	-0.114152	-0.16608	-0.167539	-0.10248	-0.141693	-0.118816	-0.102383	-0.0821096	0.058372	-0.184162	-0.0459707	-0.12882	-0.0981546	-0.0921169	-0.0612968
Os.10336.1.S1_at	-0.239348	-0.262305	-0.268557	-0.272073	-0.266187	-0.352022	-0.307534	-0.337822	-0.303566	-0.211388	-0.335342	-0.304451	-0.136233	-0.0414156	-0.0909725	0.0799614	0.0691414	0.171563	0.167691	0.308135	-0.0774021	-0.0317043	0.0631719	-0.1908	-0.133889	-0.135562	-0.166752	-0.0778534	-0.224036	-0.240109	-0.539658	-0.4808	-0.495626	-0.37283	-0.382047	-0.357486	-0.353948	-0.293165	-0.170408	-0.208076	0.00883565	0.0850648	0.145827	0.0501217	0.0120581	-0.154604	0.0142597	-0.162619	-0.0564367
Os.10337.1.S1_x_at	-0.262442	-0.237739	-0.16047	-0.258996	-0.270892	-0.206194	-0.213613	-0.113978	-0.191802	0.0167378	-0.208987	-0.132404	0.0490367	0.0316983	0.0471505	-0.122056	-0.255168	0.0943861	-0.0377719	-0.190979	-0.103392	0.12311	-0.100312	0.0624848	-0.160146	0.343995	0.256084	0.541167	0.246138	0.452111	-0.0547052	0.0590733	0.139402	0.038845	0.0353463	0.0592834	0.0486592	0.357992	0.309218	0.35717	0.0605549	0.0839614	-0.242069	0.381217	0.0374503	-0.0363805	-0.149043	-0.0197636	-0.1406
Os.10337.2.S1_at	-0.292124	-0.296113	-0.282692	-0.351856	-0.35238	-0.377194	-0.327275	-0.28537	-0.320429	0.0810837	-0.310037	-0.187457	0.188427	0.182956	0.245277	0.0165207	-0.0424319	0.251462	0.305293	0.189371	-0.134626	-0.0242005	-0.0268596	-0.085416	-0.21776	-0.0197178	-0.068774	0.110389	-0.0971525	0.0990252	-0.2263	-0.0971103	-0.13387	-0.11569	-0.0897269	0.0281413	0.00967355	0.136927	0.0988078	0.111381	0.0162804	0.00258734	-0.0333909	0.0949971	-0.15992	-0.168561	-0.362555	-0.0614558	-0.340458
Os.10338.1.S1_x_at	0.0817072	0.0744583	0.0904197	0.0880936	0.02609	-0.0198548	0.0580137	-0.082747	0.0484894	0.351103	0.0180377	0.17796	0.431315	0.532262	0.411806	0.296071	-0.0211685	0.0518617	0.202731	0.278735	-0.048159	0.222156	0.183648	-7.49e-05	-0.00908961	0.0581506	0.0347733	0.415596	0.277266	0.0261147	-0.235189	-0.208032	-0.195293	-0.055293	-0.0544976	-0.135882	-0.133865	-0.22574	-0.154504	-0.201247	-0.0651604	0.115943	-0.223668	0.123498	-0.0228156	0.15055	0.119889	0.0637937	0.00534368
Os.10338.2.S1_at	-0.399024	-0.42289	-0.393374	-0.420923	-0.464172	-0.479643	-0.449983	-0.498455	-0.442269	-0.0241568	-0.415704	-0.275552	0.0492641	0.163165	0.0566988	-0.192727	-0.168402	0.0708854	0.114538	0.105782	0.00850331	0.209433	0.0352162	-0.165724	-0.179627	-0.0103436	-0.081655	0.391751	0.110901	-0.0976822	-0.191943	0.170951	0.160461	0.0105319	-0.0154847	0.230201	0.231924	0.0803602	0.321444	0.252351	-0.152796	0.0180617	-0.180532	0.0819534	0.189029	-0.200242	0.208318	-0.0944811	0.0860619
Os.10339.1.S1_at	0.00316812	0.0114056	-0.0232459	-0.00717375	-0.0204545	-0.0404993	-0.0086196	-0.0943419	-0.0644565	0.0580411	0.00319535	0.0429782	0.0922923	0.186665	0.119099	0.0642322	0.0524289	0.160574	0.620366	0.28052	-0.169718	-0.0754725	0.253855	0.0479131	-0.0463006	-0.0163949	-0.018407	0.0429243	-0.0261939	-0.0527317	0.200882	0.294753	0.252945	0.450769	0.497765	0.526407	0.502642	-0.271176	-0.217242	-0.248866	-0.121202	0.0262287	-0.0821649	-0.0366588	-0.234675	0.0856217	-0.144426	0.0573001	-0.183859
Os.10340.1.S1_at	-0.0361507	-0.0410844	-0.0206091	-0.0340505	-0.0283869	-0.00612321	0.00545737	0.0922687	0.032469	-0.0719675	0.0320439	-0.0163182	-0.0536288	-0.124808	-0.0753481	-0.136223	0.00257895	-0.0147692	-0.105902	-0.0950423	-0.071056	-0.0643912	-0.0922791	-0.0245472	-0.0492491	0.0932856	0.100734	-0.0930077	0.0522467	0.0181126	0.0860385	-0.0135607	-0.0572682	-0.0623241	-0.0604187	-0.0705592	-0.0600888	0.10557	0.0422428	0.0370476	0.0405198	-0.160986	0.0454837	-0.0422587	0.0685193	0.0346672	-0.030951	0.0238117	0.00235902
Os.10342.1.S1_at	-0.0877488	-0.077778	-0.1342	-0.055867	-0.0516691	-0.0516441	-0.0961241	-0.138719	-0.150827	-0.288361	-0.038604	-0.132809	-0.33	-0.281665	-0.33106	-0.215269	0.0665706	-0.0693635	0.207252	-0.0280417	0.0381515	-0.035322	0.0773742	-0.0241575	0.0164253	-0.188758	-0.155013	-0.299465	-0.147686	-0.297831	0.565128	0.695635	0.658613	0.559783	0.564494	0.755454	0.752027	-0.0490039	0.0400424	0.00596761	0.00132169	-0.10506	0.0879175	-0.190214	0.142457	-0.0184261	0.181393	0.0654453	0.188585
Os.10342.1.S1_s_at	0.0929491	0.100405	0.0576895	0.120515	0.13251	0.164777	0.0922236	0.069277	0.0472299	-0.236519	0.118924	-0.00679652	-0.321034	-0.321559	-0.352064	-0.169035	0.124663	-0.132868	0.00369866	-0.123677	0.0993219	0.0307909	0.0402467	0.111316	0.202179	-0.162344	-0.120547	-0.253838	-0.0718615	-0.213731	0.633803	0.741981	0.749334	0.563437	0.546534	0.699185	0.701938	0.10876	0.124037	0.129718	0.00426444	-0.0609782	0.0925746	-0.205425	0.168498	0.0345407	0.211568	0.0843914	0.251586
Os.10344.1.S1_at	-0.0568557	-0.055727	-0.0840329	-0.0773917	-0.108435	-0.131821	-0.0828687	-0.197439	-0.117951	0.146786	-0.10509	0.012888	0.232538	0.345574	0.254982	0.18971	0.00402225	0.17728	0.563659	0.397936	-0.140673	-0.00351999	0.187939	0.0580706	-0.0665508	-0.0170493	-0.042776	0.162043	-0.00886319	-0.0568404	0.0174971	0.117148	0.089867	0.19395	0.207187	0.317516	0.295151	-0.288491	-0.201489	-0.241289	-0.177502	0.053324	-0.119359	0.0571657	-0.14491	0.0659735	-0.0955938	-0.0117664	-0.146063
Os.10346.1.S1_at	-0.248167	-0.25996	-0.240303	-0.31481	-0.308029	-0.305434	-0.254234	-0.225052	-0.233914	0.00973268	-0.28444	-0.184454	0.0952398	0.150763	0.170812	-0.0155092	-0.0894725	0.19126	0.184749	0.231446	-0.103476	-0.0651249	-0.0815317	-0.0455078	-0.204023	0.0974023	0.0392689	0.183083	-0.0829475	0.163086	-0.548289	-0.530307	-0.552235	-0.429033	-0.39518	-0.41861	-0.421922	0.149767	0.148833	0.158654	-0.00513049	0.0204411	-0.0312486	0.238066	-0.0457302	-0.100594	-0.168396	-0.112708	-0.146004
Os.10348.1.S1_at	-0.220774	-0.223982	-0.203857	-0.248734	-0.249333	-0.230093	-0.218963	-0.169891	-0.214737	-0.131611	-0.247195	-0.22122	-0.0790368	-0.0883858	-0.0512212	-0.146634	-0.158022	0.044441	-0.0765809	-0.0870245	-0.130542	0.0449741	-0.0555626	-0.100377	-0.138237	0.0560097	-0.00659104	0.309018	0.0709351	0.045415	-0.0779362	0.00112163	0.0206862	-0.128751	-0.131979	-0.0150569	-0.0247725	0.394421	0.379417	0.408948	-0.0155798	-0.0308932	-0.00716096	0.175867	0.163022	-0.0997971	-0.0613203	-0.0394741	-0.00036589
Os.10351.1.S1_a_at	-0.00114124	0.00947154	0.0364332	0.011499	0.0278891	0.050675	0.020345	0.110918	0.037166	-0.206024	0.0626268	-0.0464723	-0.215804	-0.216618	-0.236989	-0.0435245	0.11249	-0.0135499	-0.153611	-0.0653905	-0.124324	-0.0622166	-0.106871	-0.0213131	-0.0695068	0.10756	0.113026	-0.152235	-0.0228502	-0.0239356	-0.0926865	-0.225121	-0.175734	-0.121305	-0.131285	-0.217974	-0.212508	-0.0967577	-0.0979259	-0.123617	0.172	-0.0703551	0.118528	0.0675417	-0.0149316	0.00122658	-0.024219	-0.030515	-0.0344547
Os.10351.2.S1_at	0.334649	0.365868	0.418069	0.386447	0.370561	0.414971	0.37856	0.467039	0.384431	0.241049	0.495871	0.435841	0.169293	0.0591303	0.100783	0.0945405	0.153189	-0.0429748	-0.197668	-0.220525	0.0431279	0.0781087	0.0303583	0.256873	0.0637767	0.448293	0.476822	0.170596	0.485717	0.478437	0.287212	0.0451339	0.149806	0.23926	0.214452	-0.033207	-0.0390108	-0.0267899	-0.152657	-0.15354	0.18203	0.0135855	-0.0331704	0.154536	-0.207103	0.175714	-0.0828081	0.156224	-0.115396
Os.10351.5.S1_x_at	0.581572	0.581541	0.529778	0.581118	0.590251	0.603646	0.58679	0.496992	0.53981	0.215511	0.455766	0.433986	0.119939	0.0108515	0.10278	0.223637	0.396117	-0.0443165	0.00615562	0.11619	0.193393	0.0432126	0.252209	0.272539	0.544728	-0.0822412	-0.0065918	-0.167838	0.0473227	0.0718971	0.296918	0.0479708	0.073868	0.175781	0.162412	-0.0238139	-0.0255186	-0.080846	-0.197307	-0.141972	-0.0170934	0.0529751	0.13693	-0.13757	-0.0873111	0.117046	0.114143	0.202574	0.162493
Os.10352.1.S1_at	-0.0485012	-0.0676869	-0.145658	-0.0793658	-0.0451047	-0.0669181	-0.0931478	-0.129027	-0.0973716	-0.320411	-0.126649	-0.206927	-0.329657	-0.318158	-0.286511	0.0263225	0.366282	0.200343	0.108413	0.258621	0.232202	0.0175562	0.0247419	-0.0990608	0.131295	-0.264987	-0.234918	-0.448447	-0.374473	-0.265831	0.0213543	-0.0724405	-0.111844	-0.0692226	-0.0879684	-0.0343492	-0.0299871	-0.121354	-0.0287386	-0.037299	-0.0233883	-0.0606219	0.414924	-0.231594	-0.0541566	-0.142816	0.0687698	-0.073738	0.105817
Os.10353.1.S1_at	0.199518	0.215781	0.292459	0.239287	0.20289	0.154697	0.206488	0.189248	0.199937	0.220642	0.11903	0.171248	0.256717	0.185163	0.182871	0.0760137	0.0117697	0.0677127	0.0886878	-0.0558383	-0.200741	0.0457039	0.232662	0.05269	-0.015575	0.106261	0.112103	0.213806	0.232766	0.0945082	0.0577218	0.109437	0.102946	0.220109	0.25204	0.12654	0.108766	-0.214247	-0.338864	-0.337471	0.158839	0.082153	-0.138762	0.257286	-0.300013	0.215212	-0.255665	0.268507	-0.365079
Os.10353.2.S1_at	0.338286	0.366217	0.37816	0.363405	0.364073	0.407524	0.370015	0.420619	0.379639	0.26031	0.452372	0.427257	0.197318	0.12028	0.159933	0.222492	0.216337	-0.0692741	-0.0529096	-0.0819084	0.0671771	0.070464	0.133456	0.189686	0.145881	0.14547	0.174631	0.0162255	0.188658	0.161621	0.133139	-0.0959212	-0.0497	0.107774	0.108255	-0.138522	-0.155665	-0.0215004	-0.199363	-0.147463	0.137243	0.0372703	0.122572	0.143292	-0.161258	0.195751	-0.13561	0.168413	-0.108339
Os.10355.1.S1_at	0.27403	0.279316	0.258754	0.30079	0.297996	0.281662	0.295772	0.242593	0.277438	0.0300841	0.16502	0.138185	0.00546422	-0.0226166	-0.0041908	0.174264	0.450954	0.0959991	0.151561	0.173656	0.110396	0.115423	0.347246	0.133044	0.0762421	-0.0240825	0.0308961	-0.155448	0.00258267	-0.0796254	0.158564	-0.0538922	-0.0964425	0.154793	0.156655	-0.0201932	-0.0243415	-0.174458	-0.17145	-0.173585	0.0641399	-0.00593198	0.168586	-0.0180025	-0.167016	0.167754	0.0555072	0.193317	0.0317954
Os.10355.1.S1_x_at	0.134848	0.119895	0.117582	0.126884	0.130271	0.100054	0.118556	0.102546	0.103688	-0.0575636	0.0578966	0.0089265	-0.0656719	-0.0921689	-0.0504953	-0.0156432	0.2235	0.0279936	0.00675589	0.0556856	-0.0280774	-0.0150428	0.141689	-0.0349111	-0.00106185	-0.150716	-0.136107	-0.136009	-0.143252	-0.125307	-0.0806488	-0.189472	-0.207914	-0.0861521	-0.0671383	-0.151897	-0.157799	-0.104118	-0.103269	-0.0948448	0.039784	-0.116243	0.190984	-0.0712725	-0.00133775	0.140134	0.0165639	0.0322505	0.0653313
Os.10356.1.S1_at	-0.210734	-0.217659	-0.221545	-0.267047	-0.266937	-0.26308	-0.225309	-0.203832	-0.234875	-0.118292	-0.280733	-0.242389	-0.043229	-0.0147903	0.00794699	-0.110016	-0.0771779	0.0827697	0.0421793	0.0212654	-0.102812	0.0409978	0.0163381	-0.0963336	-0.161472	-0.133416	-0.17167	0.0653962	-0.125067	-0.174277	-0.152323	-0.0696724	-0.122935	-0.180784	-0.156379	-0.0339391	-0.0376923	0.222695	0.242133	0.261813	0.0243071	-0.0851896	0.0147422	0.0195196	0.0379406	-0.145925	-0.128325	-0.0144163	-0.0745287
Os.10358.1.A1_at	-0.123072	-0.147637	-0.137801	-0.13607	-0.117806	-0.164354	-0.165355	-0.152019	-0.173287	-0.0922785	-0.178687	-0.180669	-0.0644407	-0.0818398	-0.0342928	-0.158309	-0.0367668	-0.041816	-0.0402498	-0.0437792	-0.0450451	-0.0743574	-0.146563	-0.091415	-0.0585138	-0.201925	-0.180868	-0.30527	-0.289943	-0.226689	-0.129764	0.0882807	-0.0177329	-0.0705201	-0.0421227	0.074761	0.0836828	0.0782089	0.016144	0.0325749	0.0753871	-0.0676245	-0.036036	-0.110972	0.0746867	-0.106368	-0.0627832	0.00217353	-0.030946
Os.10359.1.S1_at	-0.084775	-0.109444	-0.132387	-0.105951	-0.0846349	-0.191787	-0.137787	-0.121333	-0.130175	-0.0712666	-0.172149	-0.162972	-0.0278419	-0.0214423	0.0390915	-0.0151726	0.0535146	0.0450071	0.152039	0.16063	-0.125374	-0.208118	-0.000154294	-0.197949	-0.115043	-0.251193	-0.240281	-0.317267	-0.329321	-0.257563	-0.275634	-0.315138	-0.393188	-0.249514	-0.227101	-0.226185	-0.227746	-0.276919	-0.25752	-0.269791	0.00525786	-0.117189	0.134307	-0.170295	-0.0237807	-0.11813	-0.128624	-0.154621	-0.0955039
Os.10360.1.S1_at	-0.119544	-0.134316	-0.137853	-0.147057	-0.182686	-0.190701	-0.129589	-0.220871	-0.132906	0.421194	-0.0523408	0.147007	0.49447	0.70203	0.569491	0.329557	-0.137081	0.0491365	0.384748	0.477668	-0.0893432	0.109749	-0.0196886	0.0721269	-0.126532	0.0393536	-0.00769565	0.389293	0.123363	0.0266382	-0.400743	-0.369848	-0.389865	-0.310858	-0.295022	-0.28492	-0.282497	-0.0566257	0.0200557	0.00171535	-0.227067	0.0859814	-0.248068	0.090682	0.180199	-0.0218029	0.0728847	-0.129039	0.0751145
Os.10361.1.S1_at	-0.225356	-0.246451	-0.222814	-0.239207	-0.206085	-0.250748	-0.2288	-0.103101	-0.184318	-0.282296	-0.246725	-0.307786	-0.247542	-0.226481	-0.203656	-0.178223	-0.164325	-0.114804	-0.143656	-0.147964	-0.193282	-0.319498	-0.220296	-0.246797	-0.235225	-0.0814494	-0.0712518	-0.376319	-0.328401	-0.238813	-0.298683	-0.355128	-0.396443	-0.309643	-0.298743	-0.325783	-0.307061	0.0563103	0.00777703	0.0247571	0.107333	-0.135958	0.0484895	-0.0424528	-0.0603784	-0.238224	-0.180054	-0.165245	-0.174184
Os.10369.1.S1_a_at	-0.101837	-0.131528	-0.127533	-0.119481	-0.0963153	-0.132373	-0.128107	-0.0896198	-0.116403	-0.124747	-0.120526	-0.126914	-0.161864	-0.140199	-0.0942945	-0.213616	0.0516331	-0.0566396	-0.181004	-0.00630564	0.0315249	-0.0295768	-0.110759	-0.176759	0.0937256	-0.242018	-0.253816	-0.175962	-0.240879	-0.14304	-0.173693	-0.189482	-0.176996	-0.214989	-0.246712	-0.208254	-0.197041	0.0189768	0.0727661	0.074196	-0.0668167	-0.157417	0.130949	-0.067516	0.256148	-0.183222	0.152214	-0.240975	0.195442
Os.10370.1.S1_at	0.0172752	0.00657768	-0.0850097	0.0053386	0.0189066	-1.6e-05	-0.0062447	-0.0753296	0.00298805	-0.168191	-0.0239565	-0.0866684	-0.19417	-0.159983	-0.163251	0.086379	0.140821	0.0603605	0.0547836	0.179898	0.122211	-0.0885909	-0.0699878	-0.213908	-0.0004732	-0.271539	-0.238435	-0.461591	-0.346338	-0.295987	0.0315891	-0.14448	-0.151747	-0.127477	-0.136607	-0.0997725	-0.0998111	-0.28282	-0.162941	-0.193227	-0.104207	-0.183322	0.19386	-0.33054	-0.0241758	0.000335393	0.116446	-0.201031	0.177907
Os.10370.1.S1_x_at	-0.030174	-0.0379717	-0.117256	-0.0369289	-0.0301305	-0.0445271	-0.0590376	-0.112933	-0.0532434	-0.14136	0.00166459	-0.0581472	-0.171256	-0.123646	-0.142477	0.0357559	0.0859268	0.0588849	0.0224227	0.115745	0.0770928	-0.100984	-0.113567	-0.181933	-0.0406789	-0.231851	-0.207039	-0.404225	-0.303255	-0.260915	-0.000812605	-0.151258	-0.145673	-0.132255	-0.141401	-0.10041	-0.101347	-0.2744	-0.156192	-0.192471	-0.106881	-0.182566	0.17778	-0.301888	-0.0325131	-0.0150764	0.0837194	-0.20464	0.138522
Os.10370.2.S1_at	0.140287	0.108593	-0.0178944	0.117014	0.143735	0.0823206	0.10399	-0.0328959	0.0872984	-0.207558	-0.00917635	-0.0810648	-0.238524	-0.189474	-0.175431	0.104318	0.213808	-0.00274579	0.0861117	0.252113	0.11528	-0.209789	-0.00140973	-0.197644	0.173486	-0.390823	-0.340317	-0.622232	-0.513223	-0.39277	-0.0320032	-0.288186	-0.326573	-0.180877	-0.189824	-0.205138	-0.193692	-0.404076	-0.287833	-0.315994	-0.171655	-0.191133	0.328272	-0.441548	0.13362	-0.0164709	0.298352	-0.226335	0.386145
Os.10370.2.S1_x_at	0.182927	0.148614	0.0192133	0.156718	0.183832	0.126243	0.146854	0.000570149	0.124954	-0.199313	0.0202092	-0.055365	-0.237945	-0.18797	-0.172968	0.126068	0.235435	-0.0125369	0.0780161	0.248846	0.132738	-0.190773	0.00886672	-0.174182	0.208428	-0.387378	-0.333649	-0.619293	-0.503176	-0.381537	-0.00734384	-0.279574	-0.316528	-0.166082	-0.175255	-0.197564	-0.186659	-0.384814	-0.271646	-0.296393	-0.169266	-0.183842	0.343314	-0.449395	0.146926	-0.000946317	0.329989	-0.202791	0.423186
Os.10371.1.S1_at	0.0547244	0.0495189	0.0351501	0.0632859	0.101627	0.0560114	0.0206265	0.100401	0.0375407	-0.202917	0.0940986	-0.0320719	-0.255344	-0.2954	-0.251034	-0.10819	0.249006	-0.0427869	-0.0403553	0.0346097	-0.0375029	-0.214829	-0.0582768	-0.0436515	0.0724125	-0.20816	-0.156244	-0.525918	-0.25276	-0.249329	-0.0132839	-0.0616844	-0.104644	-0.0142348	-0.021499	-0.0558056	-0.0472593	-0.246167	-0.267821	-0.287252	0.0775882	-0.085736	0.232033	-0.21176	-0.174035	-0.101907	-0.140608	-0.00812166	-0.16654
Os.10373.1.S1_at	-0.0353934	-0.0893994	-0.135076	-0.0711382	-0.0376762	-0.121442	-0.0865693	-0.125436	-0.0858565	-0.245714	-0.200575	-0.237779	-0.231678	-0.21339	-0.166011	-0.0841904	0.101051	-0.0780958	0.0255638	0.0998888	0.0472469	-0.269601	-0.0815854	-0.243276	0.0598692	-0.375666	-0.36483	-0.533168	-0.571762	-0.383253	-0.333335	-0.463731	-0.511698	-0.346097	-0.331009	-0.370437	-0.364017	-0.223198	-0.176932	-0.175635	-0.127224	-0.156036	0.190366	-0.268466	0.213918	-0.163385	0.166568	-0.219802	0.232147
Os.10374.1.S1_at	-0.0402264	-0.0474593	-0.0227294	-0.084913	-0.084369	-0.0266966	-0.0185465	0.00539738	-0.00734055	-0.0303285	-0.0870182	-0.0746409	-0.00803302	-0.031046	-0.0130436	0.00724511	-0.0807347	0.0193069	-0.0178374	-0.08873	0.0414896	-0.0256348	-0.095278	-0.0683376	-0.0331379	0.0570891	0.039392	0.121733	0.0089539	0.0666459	-0.0712302	-0.0786902	-0.0616687	-0.0874392	-0.0814035	-0.0754774	-0.0826579	0.0806107	0.014823	0.0553905	-0.0156549	-0.0581774	0.0530089	0.228752	0.0732193	-0.0340368	-0.022776	-0.0140645	0.0112365
Os.10374.2.S1_at	0.149286	0.128946	0.153827	0.0835549	0.0841158	0.101169	0.111026	0.116666	0.111373	0.136102	0.0524387	0.0842079	0.135643	0.0809074	0.148114	0.087907	0.0447025	0.141007	0.0624949	0.067774	0.0774522	-0.0770026	-0.0118844	0.0997361	0.080893	0.0672506	0.0615358	0.148804	0.111572	0.127219	-0.0867009	-0.0876458	-0.0533066	-0.0794266	-0.0760815	-0.0846992	-0.090049	0.0358077	-0.0725422	-0.0265026	-0.0176204	0.038092	0.0554333	0.133199	-0.00768175	-0.03785	-0.119517	0.0445327	-0.0967102
Os.10375.1.S1_at	-0.103605	-0.0999284	-0.0460909	-0.100033	-0.0802597	-0.0679133	-0.0903265	0.068104	-0.0125857	-0.152679	-0.0242708	-0.113493	-0.138376	-0.214904	-0.201255	-0.044906	-0.0391096	-0.0351934	-0.0929745	-0.142785	-0.176376	-0.243755	-0.182343	-0.0335762	-0.104655	0.160874	0.1579	-0.225468	-0.0590939	-0.021917	-0.172137	-0.15872	-0.158522	-0.115577	-0.117315	-0.149104	-0.15509	-0.155893	-0.261919	-0.265706	0.102925	-0.0502094	-0.0253595	0.0251273	-0.200252	-0.0247344	-0.273598	-0.0167751	-0.338306
Os.10376.1.S1_at	-0.346754	-0.354496	-0.332514	-0.388473	-0.364024	-0.374855	-0.394186	-0.263425	-0.37008	-0.21256	-0.301588	-0.308633	-0.172509	-0.180385	-0.132608	-0.272603	-0.0882189	0.103855	0.0669302	-0.0214318	-0.130822	-0.102481	-0.115758	-0.0806194	-0.209956	-0.0373971	-0.0562028	-0.0661437	-0.126999	-0.133303	-0.041463	0.188522	0.133451	-0.000611822	-0.00180557	0.219344	0.219447	0.248315	0.260019	0.261244	0.0459321	-0.0557387	0.0802851	0.0505873	-0.0750083	-0.248478	-0.28188	-0.0616267	-0.300442
Os.10377.1.S1_at	-0.243496	-0.274756	-0.294757	-0.303992	-0.311111	-0.333863	-0.275982	-0.365323	-0.309504	-0.0891974	-0.357964	-0.265354	0.0106112	0.12578	0.0865215	-0.0824031	-0.125953	0.00764924	0.178726	0.258434	-0.108962	-0.0961706	-0.116408	-0.131393	-0.0732742	-0.209844	-0.276416	0.110884	-0.247064	-0.209775	-0.373287	-0.274823	-0.302834	-0.340015	-0.326219	-0.17323	-0.177241	0.104226	0.16147	0.180204	-0.123608	-0.070677	-0.0378417	0.0532023	0.283847	-0.137233	0.0525961	-0.176493	0.130708
Os.10378.1.A1_at	0.258116	0.270314	0.318177	0.246292	0.245867	0.26146	0.254459	0.295854	0.261837	0.305055	0.304412	0.317386	0.334817	0.161894	0.25934	0.148909	0.0728951	0.0736605	-0.0554567	-0.00120734	-0.0427841	0.07805	-0.0108255	0.226104	0.0555617	0.228726	0.233937	0.271811	0.336879	0.352271	-0.0907605	-0.130469	-0.1376	-0.118049	-0.110602	-0.217591	-0.242508	0.00756042	-0.139354	-0.109978	0.0639999	0.170111	0.0113663	0.124467	-0.272518	0.0614397	-0.290653	0.223013	-0.317807
Os.10378.2.A1_s_at	-0.28707	-0.312438	-0.306343	-0.351579	-0.36624	-0.371316	-0.322325	-0.351551	-0.297593	-0.0127963	-0.441247	-0.305447	0.12544	0.165168	0.162673	0.0357138	-0.176687	0.171341	0.153973	0.222941	0.0364333	0.0468844	-0.0613661	-0.109022	-0.168197	0.0220483	-0.0584788	0.331406	-0.0993892	0.0189016	-0.471518	-0.351222	-0.366793	-0.408116	-0.404624	-0.302451	-0.316641	0.129948	0.210463	0.218666	-0.145712	0.0454786	-0.0338422	0.191484	0.132454	-0.191585	-0.0190765	-0.153975	-0.00781704
Os.10378.3.S1_s_at	-0.219056	-0.232372	-0.276568	-0.237873	-0.251556	-0.244849	-0.266521	-0.344786	-0.275967	-0.167886	-0.217742	-0.184363	-0.138312	-0.0253283	-0.120044	0.0733256	0.126764	0.205953	0.106578	0.212836	0.321642	0.213785	0.186355	-0.0744636	-0.0277139	0.111595	0.0935942	0.229608	0.0545308	0.05138	-0.174867	-0.195788	-0.15869	0.0149376	-0.0289911	-0.098608	-0.0774263	-0.0324837	0.259072	0.171768	-0.215913	0.151702	0.203293	0.0576759	0.0789412	-0.154134	0.429991	-0.106542	0.296525
Os.10379.1.S1_at	-0.112219	-0.109934	-0.0986868	-0.119913	-0.127911	-0.125894	-0.108619	-0.107127	-0.0961493	0.0837493	-0.0953441	-0.0253035	0.0909215	0.113529	0.144036	-0.037228	-0.162759	0.154391	-0.0118439	-0.0397383	0.0356841	0.0553368	-0.0154284	-0.0615594	-0.0620242	0.257423	0.231339	0.324056	0.172676	0.542711	-0.156182	-0.114537	-0.107146	-0.107857	-0.104649	-0.103603	-0.103479	0.00421886	0.0952932	0.0635141	-0.056637	0.118363	-0.0121692	0.0817584	-0.0329463	0.0587168	-0.00362922	-0.0828775	-0.00688084
Os.10380.1.S1_at	0.0362544	0.0406479	0.116916	0.0458466	0.0449464	0.056429	0.0727699	0.17771	0.102616	0.0950601	0.0912403	0.0877948	0.130813	0.0524498	0.0671316	-0.0518618	-0.0448012	-0.0636748	-0.0939165	-0.114989	-0.235571	-0.166299	-0.196719	0.131561	-0.0517695	0.130322	0.121516	0.0266665	0.122456	0.114469	-0.175762	-0.219347	-0.21223	-0.151019	-0.124044	-0.25332	-0.25017	0.0515509	-0.122446	-0.107322	0.151643	0.0676778	-0.185567	0.107073	-0.172884	-0.0168613	-0.309357	0.0628028	-0.348266
Os.10381.1.S1_at	-0.232751	-0.237113	-0.261478	-0.272186	-0.282942	-0.302352	-0.244761	-0.317605	-0.259831	0.0147698	-0.295302	-0.183806	0.116781	0.242966	0.179092	0.151771	0.00404702	0.235201	0.685848	0.444356	-0.152337	-0.0240344	0.106806	-0.0405398	-0.180464	0.00818807	-0.0422317	0.135754	-0.162762	-0.0704934	-0.283864	-0.170082	-0.21438	0.00549503	0.0712502	0.0716291	0.0402475	-0.223294	-0.135698	-0.160391	-0.164895	0.0120707	-0.0582334	0.0923476	-0.0439126	-0.0277778	-0.0692668	-0.143158	-0.0761672
Os.10382.1.S1_at	0.193372	0.215939	0.311425	0.228964	0.223738	0.282953	0.25709	0.397454	0.284535	0.20297	0.337686	0.287237	0.18382	0.145706	0.125922	0.0822817	-0.0365286	-0.167321	-0.258189	-0.283252	-0.135566	-0.000736442	-0.121523	0.234847	-0.0374885	0.359147	0.371858	0.136333	0.3346	0.233586	0.0690927	-0.0394146	0.0120055	0.00252917	-0.00592354	-0.170045	-0.173023	0.196301	-0.0338975	0.0170673	0.155335	0.0798472	-0.159817	0.163487	-0.221811	0.143449	-0.29068	0.208128	-0.307006
Os.10383.1.S1_at	-0.242919	-0.212699	-0.129652	-0.214568	-0.217342	-0.131475	-0.196278	-0.03965	-0.164502	-0.00585921	-0.0568132	-0.0549525	-0.0255491	-0.0776999	-0.0727355	-0.228408	-0.211957	-0.0423104	-0.221283	-0.283994	0.0528467	0.157612	-0.14441	0.155544	-0.160609	0.320141	0.283413	0.4477	0.420181	0.312583	0.146804	0.348662	0.371775	0.102356	0.0903229	0.185519	0.194581	0.615748	0.559837	0.581399	0.165847	0.142084	-0.207038	0.299267	0.0934164	-0.0693332	-0.105168	0.0999913	-0.122409
Os.10384.1.S1_at	-0.175497	-0.18768	-0.156646	-0.213221	-0.233704	-0.24808	-0.180903	-0.197837	-0.191668	0.247542	-0.155507	-0.00435329	0.364183	0.481858	0.422713	0.177583	-0.135299	0.0805622	0.278033	0.327947	-0.218213	0.0189271	-0.0453654	0.0821268	-0.216238	0.0741642	0.00526997	0.389669	0.0529751	0.085927	-0.483936	-0.438426	-0.442229	-0.379189	-0.353371	-0.348412	-0.363012	0.0697354	0.06033	0.0766283	-0.0984229	0.0444748	-0.224683	0.232572	0.0697582	-0.0278406	-0.13925	-0.0971016	-0.115266
Os.10385.1.S1_at	-0.201234	-0.188899	-0.105421	-0.208067	-0.213145	-0.194255	-0.186824	-0.0852461	-0.163845	0.120845	-0.158706	-0.0722563	0.19263	0.184297	0.20092	-0.0721506	-0.349146	-0.0405274	0.0451665	-0.126502	-0.265751	-0.117255	-0.196172	0.0830712	-0.213332	0.273074	0.208959	0.39459	0.142416	0.28223	-0.300035	-0.110849	-0.0826453	-0.154148	-0.123151	-0.116167	-0.127024	0.243353	0.085806	0.146804	0.131406	0.105337	-0.313218	0.348086	0.0225439	-0.040571	-0.307656	0.0381833	-0.285706
Os.10386.1.S1_at	0.402402	0.440197	0.533454	0.448856	0.444775	0.514703	0.47779	0.603303	0.499727	0.279334	0.57418	0.483041	0.228535	0.0720158	0.112437	0.0889667	0.0490866	-0.101189	-0.304908	-0.320654	-0.0394837	0.0488034	0.00174362	0.40067	0.0582903	0.456492	0.489892	0.290254	0.520776	0.501845	0.147637	0.00773806	0.053351	0.0916764	0.100296	-0.159714	-0.171802	0.164388	-0.105567	-0.0581808	0.263513	0.177055	-0.0785674	0.323982	-0.264233	0.331539	-0.257187	0.357197	-0.297146
Os.10387.1.S1_a_at	-0.206304	-0.203871	-0.137351	-0.20846	-0.182959	-0.15185	-0.198185	-0.0455713	-0.169333	-0.178168	-0.106522	-0.158019	-0.22058	-0.298657	-0.237741	-0.304546	-0.0213387	-0.0100969	-0.29378	-0.278426	0.0227207	-0.0402556	-0.0862487	-0.0215622	-0.101362	0.0488091	0.028952	-0.0055263	0.0152887	0.0200412	-0.0793414	0.0333857	0.0372787	-0.105369	-0.117921	-0.0596071	-0.0594501	0.42911	0.379128	0.403821	0.174636	0.0731567	0.0592386	0.177315	-0.00426246	-0.193433	-0.124716	0.00921999	-0.164589
Os.10388.1.S1_at	-0.332094	-0.365248	-0.358162	-0.36369	-0.35144	-0.415445	-0.361236	-0.334135	-0.336892	-0.239957	-0.377584	-0.359212	-0.176391	-0.115842	-0.119852	-0.240589	-0.181528	-0.0488603	0.0931376	0.0845243	-0.211441	-0.358459	-0.129022	-0.247059	-0.16374	-0.173757	-0.22188	-0.183259	-0.358008	-0.219449	-0.468327	-0.353805	-0.378576	-0.283691	-0.274713	-0.208208	-0.202788	-0.0952784	-0.0280635	-0.0459566	-0.130845	-0.095222	-0.108449	-0.0642966	0.0735621	-0.242965	-0.0685953	-0.260679	-0.0853228
Os.10389.1.S1_at	-0.297152	-0.283192	-0.238758	-0.306007	-0.30949	-0.255701	-0.272552	-0.182523	-0.226416	-0.0642053	-0.253706	-0.2017	-0.0459424	-0.10053	-0.0432942	-0.185093	-0.294326	0.105923	-0.218407	-0.247004	0.106613	0.134065	-0.10642	-0.0331155	-0.133526	0.295887	0.232614	0.48409	0.25739	0.45901	-0.124587	0.0471779	0.0882884	-0.102835	-0.111078	-0.0353092	-0.0344623	0.37199	0.423795	0.414727	0.0595858	0.119886	-0.123601	0.274355	0.0528742	-0.0262636	-0.025078	-0.102649	-0.0193581
Os.10390.1.S1_at	-0.0148437	0.00108229	0.026923	-0.0216895	-0.0244229	0.0244218	0.0399329	0.0792934	0.0317592	-0.121312	-0.0431342	-0.0741121	-0.0773219	-0.108172	-0.0916064	-0.0231649	-0.18344	-0.0448597	-0.19868	-0.175595	-0.183742	0.052481	-0.0588611	-0.0948802	-0.148911	0.104935	0.0649834	0.222648	0.0330024	0.0476712	-0.0955325	-0.180477	-0.152018	-0.208898	-0.193956	-0.218547	-0.230676	0.134465	0.0721754	0.130116	0.108566	-0.0559163	-0.0853108	0.207717	0.150596	0.0690305	0.0150774	-0.0289323	0.0944241
Os.10391.1.S1_a_at	0.0350407	0.0251183	-0.0474341	-0.00237709	0.00363651	-0.0315526	0.0211123	-0.0624822	0.00568193	0.0354753	-0.0555352	-0.00955807	0.0696962	0.169044	0.146314	0.270071	0.0497408	0.0971588	0.263095	0.321542	-0.0572553	-0.0090444	0.0477897	-0.152533	-0.00617573	-0.190059	-0.181435	-0.196071	-0.240759	-0.173122	-0.139494	-0.297946	-0.349626	-0.215054	-0.203871	-0.176193	-0.179814	-0.295187	-0.216714	-0.228577	-0.100417	-0.074499	0.163577	-0.183195	0.025264	-0.0151717	0.0681972	-0.173611	0.12683
Os.10392.1.S1_at	-0.34667	-0.367816	-0.360336	-0.38457	-0.387848	-0.474638	-0.390145	-0.41321	-0.385009	-0.0415465	-0.425362	-0.304928	0.06776	0.141453	0.15844	-0.0630992	-0.188909	0.119969	0.211882	0.188496	-0.269292	-0.181872	-0.0670524	-0.284941	-0.211093	-0.119818	-0.188333	0.059665	-0.229883	-0.167162	-0.437895	-0.346806	-0.378364	-0.373036	-0.365094	-0.220026	-0.236535	-0.168382	-0.14528	-0.141143	-0.0466757	-0.0640002	-0.00868538	0.0553584	0.215068	-0.228612	-0.0791412	-0.237309	-0.0613345
Os.10393.1.S1_at	-0.298727	-0.287013	-0.239925	-0.309537	-0.324492	-0.27247	-0.293292	-0.224387	-0.272976	0.0966089	-0.230922	-0.118965	0.138619	0.141592	0.141348	-0.108269	-0.328497	0.018426	-0.0351576	-0.043851	-0.0597257	0.168911	-0.175578	0.0439173	-0.232003	0.191345	0.115012	0.576605	0.271518	0.245734	-0.132228	0.132041	0.138941	-0.149137	-0.151856	0.0421378	0.0338061	0.398723	0.410646	0.442183	0.0852847	0.122163	-0.255709	0.279211	0.226152	-0.131461	-0.0385137	-0.0183076	-0.0163631
Os.10394.1.S1_at	0.121976	0.117612	0.156552	0.0897288	0.094834	0.139561	0.138372	0.177998	0.14511	0.045057	0.0117564	0.0271713	0.0611966	0.0389443	0.079851	0.0853833	0.00726156	0.13318	0.0585033	0.0513427	-0.0620894	0.0192886	-0.0367343	0.302764	0.155918	0.136235	0.118077	0.203606	0.0691724	0.212262	-0.0771667	-0.0982823	-0.112242	-0.0973983	-0.060591	-0.145608	-0.164248	0.169176	0.0313446	0.0937226	0.0127506	0.108335	0.0393878	0.207899	-0.129827	0.0564208	-0.190308	0.0380038	-0.14341
Os.10394.2.S1_at	-0.23012	-0.224681	-0.218511	-0.250867	-0.264508	-0.231864	-0.237379	-0.225769	-0.243246	-0.0946642	-0.237941	-0.189293	-0.0621349	-0.0460326	-0.0384647	-0.141432	-0.107692	0.103038	-0.0776453	-0.0782214	0.0235095	0.222725	-0.0563949	-0.0661159	-0.103411	0.0522991	-0.00261282	0.272421	0.104541	0.0420113	0.0263384	0.197704	0.188402	-0.015089	-0.017236	0.162985	0.153659	0.471189	0.553267	0.546519	0.0318991	-0.0212701	0.0323697	0.133961	0.0960875	-0.105975	0.0153407	0.022303	0.0277855
Os.10395.1.S1_s_at	-0.100146	-0.0884381	-0.115059	-0.0996025	-0.098345	-0.126207	-0.107582	-0.143793	-0.140951	-0.10854	-0.117485	-0.11248	-0.076073	-0.0594232	-0.0661689	-0.14547	-0.0334378	0.0694447	0.422323	0.0998749	-0.199935	-0.209397	0.158083	-0.0229419	-0.0856167	-0.0757502	-0.0798791	-0.108689	-0.156146	-0.112879	0.278844	0.469129	0.414023	0.392408	0.421247	0.632677	0.603616	-0.242608	-0.226818	-0.240444	-0.116527	-0.0398655	-0.0835323	-0.032619	-0.113253	0.0234895	-0.155603	0.0151352	-0.160614
Os.10398.1.S1_at	-0.107069	-0.10007	-0.0534821	-0.082234	-0.0613194	-0.0662015	-0.0548418	0.0796327	0.0113266	-0.124257	-0.120853	-0.169065	-0.100355	-0.197747	-0.127185	-0.155128	-0.205295	-0.24638	-0.26613	-0.252972	-0.107842	-0.283627	-0.266186	-0.146881	-0.132464	-0.0136651	-0.0174324	-0.271686	-0.193263	-0.099257	-0.100392	-0.215601	-0.185478	-0.251107	-0.258252	-0.284375	-0.283385	0.0866454	-0.078813	-0.0245034	0.0730361	-0.167121	-0.107609	-0.0579348	-0.0910764	-0.0768839	-0.300153	-0.178058	-0.250617
Os.10398.1.S2_at	0.111569	0.134773	0.174845	0.149569	0.172079	0.177628	0.150909	0.26634	0.195263	-0.096606	0.163344	0.0544527	-0.120214	-0.18146	-0.164851	0.0712517	0.0465265	-0.0574451	-0.142871	-0.123997	-0.170353	-0.215544	-0.10099	0.0157641	-0.0739412	0.194639	0.212203	-0.246551	-0.00649038	0.0448655	-0.0960585	-0.264975	-0.239835	-0.124787	-0.130103	-0.28299	-0.29305	-0.277324	-0.396928	-0.391962	0.142328	0.00229188	0.00783625	0.0407458	-0.240477	0.0747226	-0.2493	0.0159635	-0.282293
Os.10399.1.S1_at	-0.200278	-0.20255	-0.207906	-0.201931	-0.20608	-0.195976	-0.225769	-0.193575	-0.230567	-0.150657	-0.176366	-0.180096	-0.157919	-0.141065	-0.151544	-0.236202	-0.0749811	-0.0609477	-0.118286	-0.104828	0.0982745	0.174011	-0.0211007	-0.0337823	0.00710897	-0.166115	-0.17191	0.0420339	0.0266496	-0.174827	0.243876	0.478682	0.436795	0.189959	0.165144	0.40411	0.424708	0.307229	0.386051	0.399242	0.0260233	-0.0548808	0.0139045	-0.0976718	0.120291	-0.171195	0.0461892	0.0393334	0.0487169
Os.10400.1.S1_at	-0.192452	-0.19801	-0.157125	-0.230291	-0.206272	-0.228402	-0.215201	-0.0855375	-0.174849	-0.153706	-0.223538	-0.233933	-0.0901014	-0.128788	-0.0728925	-0.0197928	0.0526183	0.146414	0.0263625	0.0291282	-0.125281	-0.0822154	-0.0523735	-0.132969	-0.17914	-0.0116049	-0.0295908	-0.128578	-0.173404	-0.0814002	-0.330551	-0.298909	-0.309926	-0.262575	-0.255589	-0.257271	-0.2702	0.0263538	-0.034046	-0.0173488	0.11682	-0.00730114	0.134385	0.105004	-0.215947	-0.181984	-0.3404	-0.0883289	-0.36994
Os.10401.1.S1_s_at	0.311804	0.329796	0.396842	0.369792	0.323166	0.311952	0.325496	0.29946	0.325955	0.253504	0.333925	0.329136	0.260108	0.179627	0.141395	0.0861007	0.0316869	-0.10751	-0.102472	-0.1448	0.0132344	0.182256	0.185202	0.173787	0.0810487	0.197496	0.222693	0.292271	0.454793	0.194345	0.227352	0.241201	0.273566	0.313481	0.306611	0.167539	0.166464	-0.133112	-0.212102	-0.240989	0.0626406	0.111363	-0.190729	0.109641	-0.178604	0.265371	0.00169887	0.310362	-0.129448
Os.10402.1.S1_x_at	0.0846514	0.0904337	0.127116	0.0924909	0.102183	0.08672	0.0758279	0.14326	0.0941126	0.100768	0.127228	0.0896963	0.11183	0.10119	0.101574	0.0121591	-0.0455489	-0.0755393	-0.0681495	-0.10668	-0.135437	-0.112937	-0.149327	0.16409	-0.0493142	0.0745237	0.131277	-0.151106	-0.0124987	-0.0547311	-0.174381	-0.0382344	-0.157992	-0.134517	-0.0720562	-0.113897	-0.109868	0.0360971	-0.145714	-0.135303	0.259056	0.125971	-0.0601807	0.114169	-0.218395	0.068909	-0.282516	0.230546	-0.319004
Os.10403.1.S1_at	0.391794	0.435496	0.515246	0.451743	0.422901	0.497383	0.442494	0.512401	0.461851	0.395762	0.501878	0.486848	0.335281	0.169646	0.202553	0.169733	-0.0300032	-0.0957559	-0.338268	-0.333594	0.0436822	0.222503	0.0659775	0.350421	0.0880765	0.333859	0.370956	0.397733	0.598452	0.494846	0.309313	0.330702	0.38545	0.247018	0.243024	0.100684	0.101518	0.207846	0.0433802	0.0544151	0.243372	0.166489	-0.160737	0.222361	-0.244711	0.296821	-0.16857	0.377959	-0.229236
Os.10404.1.S1_at	0.195714	0.182035	0.234583	0.182474	0.176426	0.131375	0.15245	0.191216	0.179348	0.175049	0.0983021	0.106436	0.214299	0.16573	0.193943	0.01274	-0.141067	-0.159835	-0.214599	-0.179623	-0.157912	-0.0700587	-0.0831848	0.0428034	-0.0414905	0.0730987	0.10075	0.0365329	0.0430784	-0.0676127	-0.296986	-0.212321	-0.230976	-0.207493	-0.174409	-0.268708	-0.260842	0.242448	0.0599286	0.108059	0.225672	0.0917592	-0.100239	0.140146	-0.246499	0.0583239	-0.303084	0.297425	-0.355858
Os.10405.1.S1_at	0.274896	0.285831	0.267052	0.290497	0.292918	0.334444	0.275196	0.275861	0.251184	-0.00756486	0.287025	0.18024	-0.0770059	-0.192365	-0.147144	-0.0637815	0.071929	-0.159372	-0.228161	-0.234119	0.109816	0.0830813	0.0086014	0.0984	0.127963	-0.154695	-0.105662	-0.0601296	0.0897426	-0.0489307	0.437371	0.510554	0.505692	0.313487	0.310405	0.361983	0.369229	0.297579	0.210492	0.247529	0.126006	-0.00133556	-0.00760354	-0.155808	0.00732557	0.136684	0.0195136	0.240071	0.0698752
Os.10406.1.S1_at	-0.0560181	-0.0293261	0.0601344	-0.0305224	-0.0332553	0.0728656	-0.00148479	0.163342	0.0384689	0.0754403	0.0974328	0.0734878	0.0341953	-0.0881107	-0.0518758	-0.181555	-0.171197	-0.136353	-0.43524	-0.427433	0.118918	0.167152	-0.148695	0.185109	-0.056628	0.273789	0.255212	0.341313	0.374155	0.289268	0.202425	0.334384	0.409728	0.107094	0.0843117	0.11067	0.11459	0.675179	0.519612	0.577212	0.207118	0.078307	-0.181802	0.253553	-0.0213782	-0.0192461	-0.181052	0.137266	-0.177159
Os.10407.1.S1_x_at	0.0975105	0.0622923	0.0518799	0.0425076	0.024295	-0.0181501	0.0365438	-0.104465	-0.00868542	0.133146	-0.120758	0.0152106	0.160234	0.190451	0.202298	0.107087	0.204314	0.325458	0.469182	0.405117	0.0173915	0.159807	0.333595	0.0916913	0.298505	0.0218808	-0.00163835	0.25406	0.0406012	0.0982754	-0.18475	-0.11071	-0.106967	0.132196	0.158199	0.053005	0.0557094	-0.157225	-0.040698	-0.0464751	-0.182462	0.139426	0.000648608	0.0328756	-0.215469	0.0309424	0.031727	0.0665899	-0.0391301
Os.10409.1.A1_at	0.173822	0.189938	0.236992	0.200977	0.209104	0.237232	0.176112	0.258999	0.190021	0.0432655	0.242122	0.142476	0.00667586	-0.0725002	-0.0517377	-0.0290802	-0.0590879	-0.0580333	-0.24271	-0.288635	-0.0695174	-0.0479487	-0.107397	0.186623	0.0404279	0.0922	0.159408	-0.111789	0.109969	0.0526494	0.108107	0.265039	0.183714	0.0733632	0.113238	0.0875004	0.0961969	0.0666273	-0.120721	-0.100109	0.256209	0.155474	-0.0158764	0.10023	-0.228731	0.151699	-0.241994	0.36381	-0.283063
Os.10410.1.S1_at	0.197209	0.164384	0.0404314	0.156721	0.181935	0.151939	0.142913	0.00221564	0.123223	-0.150046	0.0247325	-0.0319537	-0.18155	-0.172325	-0.138715	0.229837	0.322691	0.135601	0.122014	0.269821	0.264856	-0.0650702	0.070358	-0.0593058	0.243081	-0.269907	-0.216841	-0.502169	-0.403512	-0.267919	0.051	-0.17656	-0.191331	-0.0651593	-0.0855885	-0.11966	-0.112483	-0.261624	-0.16533	-0.175988	-0.1412	-0.0878041	0.43164	-0.365229	0.0288795	0.00367495	0.250929	-0.0980587	0.324318
Os.10411.1.S1_at	0.0580934	0.0513423	0.0646313	0.0327983	-0.027076	-0.036266	0.0486084	-0.0861198	0.0291681	0.329256	-0.0281201	0.138411	0.430623	0.542456	0.435503	0.311064	0.0189802	0.130875	0.178852	0.28884	-0.0296211	0.287029	0.160855	-0.00192937	-0.0553764	0.0624052	0.0210129	0.470969	0.243116	0.0524297	-0.267356	-0.283712	-0.274405	-0.204106	-0.197847	-0.223697	-0.234114	-0.0964185	-0.035056	-0.0513968	-0.0535227	0.109437	-0.183892	0.166833	0.0074833	0.141753	0.0865183	0.0645021	0.0395053
Os.1041.1.S1_x_at	-0.0586696	-0.0612699	-0.0282329	-0.058666	-0.0685578	-0.067285	-0.0699286	-0.0762295	-0.0578455	-0.171005	-0.0847545	-0.10768	-0.142443	-0.0692398	-0.170211	0.125238	0.216149	0.166458	0.0448178	0.145408	0.00332293	0.13583	0.0717517	-0.0720581	-0.0285158	0.211782	0.186448	0.0354911	0.0587578	-0.0318462	-0.24251	-0.332611	-0.253426	-0.0683189	-0.107779	-0.237599	-0.241622	-0.295813	-0.191817	-0.235681	0.000232699	0.0848935	0.138146	0.117749	-0.181905	0.00019258	0.0525536	-0.0514901	-0.0722359
Os.10415.1.S1_at	0.38639	0.440733	0.518104	0.456704	0.44691	0.504914	0.443704	0.533743	0.447364	0.239238	0.497509	0.421763	0.159898	0.0257429	0.0517815	0.13036	0.13868	-0.0353517	-0.265189	-0.329179	0.078852	0.20334	0.172861	0.418986	0.100863	0.423759	0.472903	0.232883	0.516961	0.366959	0.328076	0.258317	0.326315	0.335496	0.340743	0.0950866	0.0950974	0.173681	-0.0479833	-0.0082815	0.306857	0.264603	-0.0853495	0.348812	-0.362805	0.272341	-0.231008	0.492906	-0.305221
Os.10416.1.S1_at	0.167101	0.168304	0.159802	0.201084	0.200341	0.186954	0.174811	0.2027	0.166988	-0.0151485	0.200403	0.107035	-0.0477416	-0.120326	-0.0898356	-0.0653547	0.0204716	-0.209337	-0.23482	-0.208691	0.00708875	-0.0772502	-0.00459971	0.0606125	0.105414	-0.190651	-0.153191	-0.177794	-0.0545827	-0.0720317	0.164679	0.155065	0.130775	0.0174303	0.0146399	0.0438101	0.048904	0.016681	-0.0298039	-0.0151155	0.0878039	-0.154549	0.0964931	-0.209463	0.154906	0.132352	0.0626199	0.0634232	0.138638
Os.10417.1.S1_at	0.0740956	0.0924216	0.202372	0.0855365	0.0578315	0.0895887	0.115178	0.185639	0.148266	0.374613	0.125268	0.224355	0.43446	0.433427	0.406411	0.208227	-0.19735	-0.0351378	-0.114738	-0.0843301	-0.1961	0.0706041	-0.116901	0.194721	-0.146289	0.408051	0.369816	0.483707	0.366858	0.343957	-0.348459	-0.380761	-0.340719	-0.326344	-0.302391	-0.454433	-0.467237	0.111865	-0.0670958	-0.0241773	0.155581	0.196795	-0.300848	0.462984	-0.119783	0.145824	-0.295446	0.150994	-0.32325
Os.10419.1.S1_a_at	-0.103424	-0.140524	-0.175586	-0.117273	-0.102232	-0.175778	-0.134486	-0.155047	-0.117917	-0.0213725	-0.15756	-0.127414	-0.0313841	0.01435	0.0565592	-0.198839	-0.109842	-0.146396	0.0324213	0.0476242	-0.0735637	-0.313957	-0.11397	-0.205649	-0.0300126	-0.315796	-0.311914	-0.342322	-0.376068	-0.303913	-0.161041	-0.150477	-0.20965	-0.231723	-0.226945	-0.117833	-0.115757	-0.219323	-0.189605	-0.19051	-0.199065	-0.194816	0.00563222	-0.308454	0.315272	-0.131855	0.124777	-0.257489	0.193928
Os.10422.1.S1_at	-0.329663	-0.339919	-0.338109	-0.337577	-0.338985	-0.349014	-0.349059	-0.374291	-0.366003	-0.0366505	-0.26607	-0.188781	-0.0432619	0.0656906	0.0400153	-0.21365	-0.164877	0.0899289	0.0790769	0.0427856	0.0195461	0.0198727	0.0150913	-0.128745	-0.134005	0.0238267	-0.0214433	0.243007	-0.00194387	0.0261199	-0.113352	0.0319761	0.0205698	0.00930337	-0.0082231	0.0931432	0.0904274	0.0423877	0.213176	0.176922	-0.139436	0.111988	-0.0200461	0.0820628	0.23178	-0.197997	0.212456	-0.129991	0.168628
Os.10423.1.S1_at	0.0443268	0.030382	-0.00370542	0.0469259	0.0608898	0.0118058	0.0306529	0.0315998	0.0270905	-0.110222	0.020597	-0.0315629	-0.146961	-0.105963	-0.101767	-0.0278477	0.119168	-0.0434432	-0.0141767	0.0830519	0.0397727	-0.0797029	0.0752323	-0.11419	0.033378	-0.206593	-0.179589	-0.260188	-0.166999	-0.152093	-0.0618354	-0.183603	-0.222689	-0.0959565	-0.106434	-0.154951	-0.143307	-0.208363	-0.103941	-0.141659	-0.0325516	-0.115375	0.173382	-0.240059	0.07206	-0.059474	0.164367	-0.123365	0.189069
Os.10423.1.S1_s_at	0.0266109	0.0117858	-0.0104993	0.0247078	0.0444471	-0.0237531	-0.00579016	0.0166681	-0.00788977	-0.0776101	-0.00772245	-0.050402	-0.106116	-0.0929846	-0.0521348	-0.074353	0.10777	-0.052274	-0.0344901	0.0592943	-0.0196773	-0.117392	0.0159265	-0.10496	0.0088139	-0.228987	-0.208735	-0.260777	-0.195691	-0.155714	-0.125182	-0.18682	-0.219487	-0.138041	-0.145275	-0.161115	-0.154239	-0.166624	-0.110957	-0.129614	0.00310483	-0.126553	0.126913	-0.227957	0.0129893	-0.0882109	0.0293589	-0.0894471	0.0599032
Os.10424.1.S1_at	-0.0380196	-0.0541847	-0.156646	-0.0684107	-0.0461146	-0.0729023	-0.0721823	-0.140332	-0.0571095	-0.211336	-0.142966	-0.188003	-0.214619	-0.212584	-0.186402	0.0831722	0.129881	0.103957	0.110898	0.204483	0.139771	-0.196425	-0.0339245	-0.178006	0.0352669	-0.269933	-0.246225	-0.478808	-0.414735	-0.283921	-0.0319852	-0.143071	-0.170909	-0.139503	-0.151042	-0.0826358	-0.0781493	-0.230082	-0.11672	-0.146039	-0.0865335	-0.138478	0.26786	-0.335778	-0.0148488	-0.070701	0.0897659	-0.192855	0.148127
Os.10425.1.S1_at	-0.212076	-0.233618	-0.23887	-0.221916	-0.254645	-0.343093	-0.266259	-0.394745	-0.285013	-0.00792076	-0.306106	-0.187458	0.0606275	0.23096	0.110929	-0.0304658	-0.0164006	0.147587	0.479617	0.369567	-0.0712952	-0.026853	0.276308	-0.120821	-0.0732775	-0.0497362	-0.0800491	0.152734	-0.0627245	-0.129162	-0.338525	-0.171433	-0.197561	0.142343	0.16082	0.0878506	0.0912244	-0.417486	-0.20735	-0.299776	-0.209537	0.0943191	-0.126328	0.0500757	-0.158999	-0.0748601	0.0903636	-0.0682318	-0.0782019
Os.10426.1.S1_at	-0.131944	-0.15453	-0.210249	-0.153223	-0.129341	-0.183346	-0.170914	-0.175122	-0.147248	-0.243198	-0.203496	-0.249387	-0.232066	-0.237683	-0.216124	-0.0844805	-0.00372805	-0.0252651	0.0476768	0.0938534	-0.00214446	-0.30169	-0.112794	-0.20245	-0.00719815	-0.245305	-0.237716	-0.423723	-0.375113	-0.298347	-0.188975	-0.187235	-0.218613	-0.160833	-0.161901	-0.121158	-0.110444	-0.214111	-0.141329	-0.170122	-0.0490036	-0.139632	0.113512	-0.320619	-0.0475571	-0.167833	-0.0108069	-0.241492	-0.00621502
Os.10427.1.S1_a_at	-0.179476	-0.20397	-0.248388	-0.208284	-0.18846	-0.255945	-0.216046	-0.224684	-0.188585	-0.192997	-0.233173	-0.239266	-0.160696	-0.0989694	-0.117316	0.00470994	-0.00394609	0.0524638	0.19528	0.21992	-0.116495	-0.337784	-0.0674139	-0.250681	-0.11968	-0.173357	-0.187135	-0.370168	-0.372043	-0.276694	-0.415838	-0.474668	-0.499497	-0.27077	-0.263787	-0.30209	-0.29414	-0.315949	-0.210277	-0.251743	-0.135109	-0.0873782	0.0782808	-0.238031	-0.144142	-0.157233	-0.0836147	-0.278715	-0.110074
Os.10428.1.S1_at	-0.117372	-0.147577	-0.204067	-0.126782	-0.11914	-0.165562	-0.149238	-0.197352	-0.143762	-0.172099	-0.176516	-0.185076	-0.19465	-0.12738	-0.144057	-0.164043	-0.0805781	-0.0905874	-0.0215236	0.0526817	0.0136837	-0.115327	-0.0962225	-0.246675	0.133303	-0.347894	-0.33256	-0.322466	-0.308574	-0.285395	0.0268737	0.0966037	0.0463787	-0.0325047	-0.0514118	0.110839	0.128014	-0.215526	-0.0539577	-0.0893629	-0.144043	-0.228501	0.0775114	-0.345389	0.206521	-0.107661	0.21117	-0.236806	0.239985
Os.10429.1.S1_at	-0.173016	-0.184935	-0.153441	-0.146313	-0.128789	-0.175345	-0.174413	-0.114356	-0.163686	-0.111205	-0.105771	-0.140398	-0.116746	-0.135992	-0.0914445	-0.286151	-0.204847	-0.212905	-0.124867	-0.181983	-0.208423	-0.376198	-0.19754	-0.141356	-0.143904	-0.0661481	-0.0839957	-0.248806	-0.235234	-0.12	-0.129989	-0.0471385	-0.0756787	-0.124318	-0.113765	-0.0301339	-0.0318205	-0.152718	-0.190451	-0.207592	-0.0463223	-0.139547	-0.0940892	-0.0406517	0.26235	-0.108761	0.0054133	-0.12329	0.0305099
Os.10430.1.S1_at	-0.225648	-0.223195	-0.233214	-0.226315	-0.232617	-0.23575	-0.25689	-0.244494	-0.270804	-0.0801553	-0.166124	-0.145144	-0.0936876	-0.0457373	-0.0685215	-0.176434	-0.0297095	0.0773544	0.038606	0.00369448	0.0627021	0.218442	0.0679223	-0.0155621	-0.0792195	-0.0996323	-0.104687	0.146439	0.114714	-0.0974766	0.207526	0.481758	0.407485	0.235666	0.227246	0.447514	0.470554	0.232523	0.345325	0.324999	0.0550395	0.0150477	-0.00336066	-0.0617929	0.000423944	-0.136809	-0.0233053	0.0925585	-0.0389568
Os.1043.1.S1_at	-0.131872	-0.139262	-0.185902	-0.214507	-0.199718	-0.187388	-0.168641	-0.214941	-0.190994	-0.169934	-0.263842	-0.236852	-0.0889263	-0.0318204	-0.0291138	0.162529	0.118972	0.25766	0.283497	0.324658	0.0070659	0.121986	-0.00668783	-0.0523167	0.0197356	-0.0830251	-0.115482	0.0288506	-0.225481	-0.121505	-0.308614	-0.3126	-0.313002	-0.27262	-0.240072	-0.2173	-0.223571	0.100496	0.107063	0.149333	-0.0546962	0.0190253	0.243556	0.0831004	0.0647394	-0.0764949	-0.000776244	-0.0571139	0.0611569
Os.10433.1.S1_at	0.0604017	0.0349655	-0.0451542	0.0508746	0.0841372	0.0253536	0.0382177	-0.00737842	0.0458	-0.198004	-0.0260263	-0.10342	-0.223974	-0.226591	-0.18594	0.042503	0.0771497	-0.0794784	-0.0632877	0.0792925	0.0421799	-0.304163	-0.0922282	-0.193359	0.076433	-0.312235	-0.275213	-0.554196	-0.46124	-0.278475	-0.200403	-0.436161	-0.451621	-0.305143	-0.314511	-0.394913	-0.378962	-0.305389	-0.246943	-0.257238	-0.0885445	-0.158819	0.244049	-0.370216	0.0113196	-0.0976229	0.0779082	-0.238837	0.149321
Os.10434.1.S1_at	0.206728	0.232217	0.26572	0.225393	0.233515	0.239396	0.223809	0.28256	0.21636	0.0490056	0.230383	0.152369	0.0519741	-0.0245753	0.00233157	0.00945151	0.0132775	0.043787	0.260818	-0.110605	-0.199558	-0.105192	0.0406319	0.152261	0.0190427	0.119781	0.17474	-0.0970471	0.0737095	0.0639542	0.186403	0.271778	0.188847	0.324607	0.429966	0.284697	0.268259	-0.10253	-0.288227	-0.277685	0.160349	0.105365	-0.0545633	0.148084	-0.415826	0.215234	-0.396453	0.353734	-0.448774
Os.10435.1.S1_at	-0.159698	-0.153304	-0.177256	-0.153388	-0.159979	-0.157568	-0.177523	-0.156511	-0.189064	-0.135345	-0.113979	-0.127063	-0.151995	-0.104926	-0.147546	-0.17818	-0.106996	-0.106343	-0.0652363	-0.0590567	0.0678742	0.16828	-0.00487244	-0.034366	-0.0436303	-0.141907	-0.137658	0.0365738	0.0666291	-0.147184	0.230313	0.384412	0.340222	0.148921	0.135588	0.336937	0.358335	0.172523	0.277276	0.282725	0.0501551	-0.0133989	-0.0141298	-0.114149	0.128528	-0.0998508	0.10387	0.051396	0.111547
Os.10437.1.S1_at	-0.400542	-0.393144	-0.322123	-0.397583	-0.4191	-0.407942	-0.405194	-0.320255	-0.364688	0.0189598	-0.347469	-0.228031	0.0692449	0.0701198	0.0738497	-0.18449	-0.317131	0.092162	-0.110824	-0.110292	-0.003462	0.186702	-0.0943848	-0.0856037	-0.234103	0.236337	0.159588	0.54302	0.27644	0.329226	-0.186701	0.0902921	0.105004	-0.0702791	-0.0948206	0.0662838	0.0733929	0.34394	0.431528	0.408521	0.0366483	0.109511	-0.207	0.310297	0.0956823	-0.0975896	-0.0299849	-0.0529305	-0.0887354
Os.10438.1.S1_at	-0.370564	-0.393408	-0.42775	-0.397437	-0.406904	-0.40487	-0.383044	-0.474765	-0.420226	-0.295877	-0.441611	-0.387309	-0.254846	-0.103068	-0.18873	-0.229575	-0.0683404	0.14993	0.329318	0.221416	0.0479541	0.129733	0.0927846	-0.145857	-0.0801068	-0.178091	-0.224326	0.155209	-0.136227	-0.201751	0.060635	0.283671	0.226867	0.13856	0.146539	0.374937	0.373287	-0.0030506	0.227323	0.184897	-0.148676	0.0246978	-0.00792801	0.0461224	0.410582	-0.123699	0.372458	-0.133372	0.373435
Os.10440.1.S1_a_at	-0.0016649	-0.0313782	0.0144289	-0.0114221	-0.00932605	-0.107667	-0.0319993	-0.0309972	-0.0206694	-0.028366	-0.159345	-0.13491	0.045406	0.0321672	0.0543706	-0.0553978	-0.000622624	-0.0800482	-0.0384055	0.0141591	-0.207731	-0.188436	-0.0738571	-0.148801	-0.0727784	-0.192004	-0.192307	-0.239553	-0.290736	-0.256715	-0.483176	-0.479105	-0.524758	-0.318113	-0.285452	-0.390505	-0.387473	-0.181391	-0.264836	-0.260818	0.109962	-0.0958821	-0.136544	0.0177688	-0.0814853	-0.033755	-0.145385	-0.0399921	-0.18386
Os.10441.1.S1_at	-0.116512	-0.106581	-0.0966061	-0.118538	-0.119499	-0.116957	-0.111742	-0.114003	-0.112315	-0.0629385	-0.137671	-0.104988	-0.0329111	-0.0231011	-0.0163853	0.00138551	0.00956911	0.210468	0.0684875	0.12012	0.0588516	0.229287	-0.0248669	-0.0273928	-0.0527251	0.164814	0.114212	0.218092	0.105798	0.21217	-0.13931	-0.0811769	-0.0403138	-0.129481	-0.122926	-0.0805126	-0.101152	-0.0180764	0.0217078	0.00715034	0.0810243	0.107138	0.0422961	0.234686	0.0388853	0.0953025	0.00163508	-0.101249	0.0195908
Os.1044.1.S1_at	-0.295213	-0.319857	-0.317893	-0.300643	-0.317539	-0.36944	-0.348913	-0.368674	-0.345866	0.0230554	-0.293472	-0.194557	0.0572535	0.129853	0.101622	-0.169345	-0.150741	-0.12892	-0.00872632	0.0855458	-0.0111354	0.116139	-0.054233	-0.137909	-0.0829328	-0.311141	-0.336184	0.059272	-0.104892	-0.286211	-0.137003	0.156658	0.103054	-0.0620943	-0.0835296	0.12268	0.140028	0.0882611	0.183855	0.171164	-0.119155	-0.105382	-0.0923002	-0.10431	0.30691	-0.292918	0.136234	-0.13664	0.112585
Os.10442.1.S1_at	0.456376	0.488537	0.529111	0.503075	0.506218	0.613406	0.536825	0.629618	0.562716	0.17038	0.56183	0.441858	0.0472232	-0.105864	-0.06703	0.10895	0.173447	-0.179498	-0.493975	-0.364982	0.235628	0.221434	-0.0161166	0.301304	0.244503	0.172444	0.218597	0.0907605	0.377801	0.273113	0.473151	0.249166	0.350218	0.203995	0.166757	-0.0123711	-0.00512748	0.422158	0.228397	0.28704	0.212576	0.0248778	0.033133	0.0204889	-0.0645353	0.219658	-0.0035211	0.202674	0.0480693
Os.10442.1.S2_at	0.335261	0.366496	0.355991	0.341337	0.350889	0.349154	0.317503	0.336155	0.316958	0.180806	0.300977	0.258731	0.135702	0.0940055	0.163889	0.268636	0.0645389	0.0339184	0.00954836	-0.0298133	-0.088097	-0.0743404	0.030431	0.189794	0.0684112	0.220892	0.278172	-0.0446831	0.210963	0.128486	0.106217	-0.0447383	-0.0741954	-0.0345712	-0.00788012	-0.113743	-0.106634	-0.117778	-0.22974	-0.209961	0.314579	0.234043	0.0889848	0.0133636	-0.105332	0.179641	-0.119377	0.325033	-0.0865163
Os.10443.1.S1_at	-0.359713	-0.391356	-0.412773	-0.406072	-0.39802	-0.466663	-0.431063	-0.45442	-0.441907	-0.135262	-0.362614	-0.294941	-0.0874856	0.0820369	0.0345172	-0.149651	-0.052137	0.0518591	0.283885	0.315862	-0.111782	-0.094327	-0.0609437	-0.172317	-0.120673	-0.221191	-0.266881	-0.0519557	-0.28461	-0.238832	-0.433843	-0.234271	-0.284245	-0.211866	-0.202799	-0.0653837	-0.0594606	-0.157083	0.0326646	-0.0140709	-0.191183	-0.094663	0.0178439	-0.0989952	0.21818	-0.277264	0.0961179	-0.245438	0.0755905
Os.10444.1.S1_at	-0.127273	-0.119203	-0.10153	-0.209108	-0.20225	-0.0950861	-0.0861777	-0.0372553	-0.0779876	-0.161717	-0.195515	-0.19777	-0.093552	-0.111066	-0.0948099	-0.0109503	-0.0760131	0.14223	-0.0669792	-0.0857854	-0.0626815	0.0527459	-0.0294207	0.0288124	-0.0633289	0.0795849	0.0268626	0.165289	-0.0434521	0.0564535	-0.128184	-0.133551	-0.108586	-0.194587	-0.17512	-0.142996	-0.157143	0.435676	0.317194	0.399156	0.0421672	-0.0177863	0.0172141	0.202156	0.0180426	-0.061425	-0.115789	0.00745667	-0.0511898
Os.10446.1.S1_at	0.417975	0.434787	0.392766	0.448441	0.461162	0.471641	0.417086	0.409529	0.40538	0.120342	0.422701	0.330217	-0.00665432	-0.0482298	-0.0163788	0.2413	0.216081	0.00155256	-0.109746	-0.141993	0.137668	-0.0424854	0.079066	0.293395	0.139117	0.0131504	0.0798271	-0.199922	0.0653149	0.0983884	0.292617	0.0532887	0.0994844	0.20001	0.189574	-0.00319084	0.00347365	-0.0688196	-0.166598	-0.14817	0.0915451	0.000544555	0.209577	-0.167559	-0.168999	0.242229	0.0497551	0.275841	0.0791919
Os.10447.1.S1_at	0.183771	0.212941	0.277398	0.245877	0.258574	0.294046	0.239949	0.371053	0.274951	0.0802146	0.366049	0.26915	-0.0110105	-0.0818889	-0.0725754	0.117564	0.128156	0.00638703	-0.259709	-0.238473	0.023504	0.00429137	0.00695105	0.200995	-0.0275077	0.408645	0.441165	-0.072792	0.271965	0.277687	0.0833564	-0.136435	-0.0811807	0.0686316	0.0546369	-0.211867	-0.209655	-0.169528	-0.278765	-0.29138	0.189173	0.112679	0.0728069	0.161434	-0.280152	0.182269	-0.176743	0.115334	-0.23656
Os.10449.1.S1_a_at	-0.24193	-0.239385	-0.189669	-0.240314	-0.273461	-0.282927	-0.23033	-0.255461	-0.217112	0.0287389	-0.274974	-0.159938	0.101409	0.176364	0.127054	-0.0662343	-0.253093	0.108657	0.0860787	-0.0399979	-0.0497131	0.132175	0.0608564	-0.103128	-0.105891	0.229215	0.184329	0.423049	0.193998	0.255556	-0.164929	-0.0469244	-0.028013	0.0658297	0.0655306	0.0427208	0.0507814	-0.0741865	-0.0145801	-0.040681	-0.0120842	0.119065	-0.204374	0.283885	0.0105142	0.0107867	0.0718308	-0.0520999	-0.020327
Os.10450.1.S1_at	-0.06687	-0.0509875	0.0404962	-0.0604576	-0.0722282	-0.00027409	-0.0305607	0.0798863	0.00845845	0.136468	-0.00439426	0.0461675	0.132853	0.112554	0.0936293	0.0465085	-0.111732	0.0319624	-0.292518	-0.193579	0.0560304	0.283704	-0.127179	0.129358	-0.0685553	0.299895	0.260374	0.433778	0.317673	0.321594	-0.217988	-0.172857	-0.11288	-0.16286	-0.172946	-0.279792	-0.267616	0.457452	0.395108	0.431166	0.180791	0.179688	-0.172982	0.39263	-0.0675394	-0.00185446	-0.101474	0.116322	-0.149383
Os.10451.1.S1_at	-0.241282	-0.268952	-0.277332	-0.2869	-0.306205	-0.384829	-0.294452	-0.356256	-0.292475	0.0629279	-0.329678	-0.196827	0.215862	0.306373	0.267269	0.100122	-0.0765142	0.156623	0.525899	0.374358	-0.261782	-0.190918	-0.0323303	-0.240362	-0.210078	-0.169056	-0.215032	-0.0737079	-0.301219	-0.216521	-0.381829	-0.252363	-0.317065	-0.17031	-0.135332	-0.0261294	-0.0463186	-0.358112	-0.311601	-0.332085	-0.143464	-0.130289	-0.0853298	-0.0481263	-0.0475094	-0.0870415	-0.20562	-0.151465	-0.218044
Os.10451.2.S1_at	-0.286459	-0.309054	-0.338543	-0.308997	-0.329136	-0.380965	-0.327836	-0.42877	-0.358025	-0.192554	-0.329995	-0.280259	-0.115982	0.0747622	-0.0574255	-0.0647356	0.0583507	0.192796	0.66828	0.337266	-0.0670812	-0.0674124	0.213002	-0.246972	-0.139316	-0.118948	-0.149251	-0.0649665	-0.247231	-0.2481	-0.119266	0.0140884	-0.0185866	0.341345	0.384251	0.349739	0.342778	-0.371678	-0.139564	-0.220721	-0.295348	-0.0448079	-0.0028437	-0.0889341	-0.138912	-0.0944227	0.085591	-0.138566	-0.0432446
Os.10452.1.S1_at	0.402571	0.439954	0.544643	0.463082	0.455326	0.523362	0.479547	0.617719	0.505104	0.3751	0.54545	0.49161	0.308453	0.111874	0.185805	0.101841	0.013287	-0.1447	-0.380391	-0.413584	-0.0563842	0.0273385	-0.0949775	0.3315	0.0254139	0.323215	0.354017	0.175346	0.442016	0.428372	0.21732	0.121861	0.173312	0.0831554	0.101858	-0.113876	-0.128368	0.261268	-0.0450881	0.00354224	0.329027	0.0814659	-0.137781	0.205672	-0.225094	0.231997	-0.345274	0.300659	-0.339687
Os.10453.1.S1_at	-0.128233	-0.0986957	-0.0210642	-0.0977384	-0.0976894	-0.0101322	-0.0983033	0.0737806	-0.0615949	0.0408103	0.0507692	0.0218279	0.00221478	-0.081775	-0.0625484	-0.17939	-0.201654	-0.167741	-0.368671	-0.382316	0.0397775	0.107593	-0.185932	0.166619	-0.120441	0.233956	0.221431	0.277614	0.336944	0.199884	0.195356	0.408896	0.453469	0.0958442	0.0750314	0.189158	0.194842	0.631645	0.521749	0.558568	0.193429	0.105174	-0.188874	0.183207	0.0137262	-0.0858554	-0.1854	0.136103	-0.188923
Os.10454.1.S1_a_at	-0.130828	-0.163128	-0.214046	-0.164424	-0.133479	-0.206611	-0.185162	-0.171134	-0.153565	-0.192287	-0.21607	-0.231977	-0.190777	-0.160769	-0.121413	-0.00970673	0.0754935	0.04519	0.0982637	0.136153	0.0404376	-0.193214	0.00317898	-0.269861	-0.0201884	-0.248784	-0.237566	-0.435919	-0.405513	-0.333405	-0.19053	-0.262926	-0.298184	-0.173276	-0.189792	-0.163088	-0.158593	-0.276701	-0.192264	-0.208639	-0.166313	-0.130871	0.254287	-0.262867	0.063266	-0.265939	0.0725486	-0.262933	0.0770762
Os.10455.1.S1_at	0.126942	0.13319	0.065226	0.156039	0.15606	0.183557	0.140348	0.0970389	0.141298	-0.172791	0.16204	0.0390371	-0.263702	-0.236739	-0.285444	-0.051095	0.0226544	-0.177285	-0.264697	-0.174136	0.195438	0.0273985	-0.0521795	-0.0325781	0.11945	-0.159718	-0.108617	-0.241349	-0.0334797	-0.0991492	0.367587	0.230206	0.258309	0.157171	0.121106	0.148382	0.173669	-0.0650324	0.0217728	0.00202383	-0.0658205	-0.133414	0.16522	-0.309892	0.126768	0.0759229	0.322838	-0.0334013	0.359384
Os.10456.1.S1_at	0.197401	0.186741	0.177874	0.179371	0.12177	0.0978469	0.168988	0.0196337	0.143974	0.557603	0.15993	0.354802	0.642496	0.765237	0.656809	0.446383	0.0693407	0.0575849	0.40463	0.415951	-0.0224466	0.200393	0.129117	0.157861	0.0298345	0.0485086	0.0318519	0.344477	0.229484	0.0211641	-0.184724	-0.191513	-0.19922	-0.0423168	-0.0237398	-0.0926256	-0.0981891	-0.189675	-0.156943	-0.177922	-0.166339	0.0974749	-0.229791	0.00819848	-0.0626985	0.161819	0.0145896	0.0719982	-0.0249226
Os.10457.1.S1_at	-0.2333	-0.232847	-0.218165	-0.239631	-0.238395	-0.230363	-0.237039	-0.202186	-0.248645	-0.0598636	-0.18025	-0.16728	-0.0104247	-0.0228769	-0.00513965	-0.160457	-0.122894	-0.0117117	-0.0603331	-0.0913502	-0.0157259	0.0899022	-0.0799211	-0.138876	-0.155446	-0.107552	-0.10298	-0.0783121	-0.0868229	-0.141405	0.0562393	0.258531	0.159446	0.010767	0.037391	0.217443	0.221976	0.30116	0.281912	0.272081	0.106598	-0.0191849	-0.0525856	0.0204058	-0.0421511	-0.138563	-0.198298	0.127133	-0.180755
Os.10458.1.S1_at	0.159123	0.20076	0.311583	0.195671	0.18261	0.262571	0.221626	0.356301	0.248548	0.291443	0.282036	0.28189	0.278124	0.129428	0.176777	-0.0108168	-0.197438	-0.12932	-0.358132	-0.419054	-0.0359401	0.127272	-0.0883596	0.262972	-0.0441069	0.374653	0.365477	0.455812	0.480879	0.458074	0.0936685	0.175846	0.227596	0.0643459	0.0848066	-0.0227411	-0.0334209	0.494882	0.225604	0.295726	0.287795	0.154387	-0.284054	0.397166	-0.161843	0.147899	-0.32634	0.309054	-0.335435
Os.10459.1.S1_at	-0.191792	-0.19194	-0.162835	-0.181707	-0.182796	-0.187099	-0.177807	-0.138269	-0.166032	-0.0691396	-0.149121	-0.13796	-0.060207	-0.0385273	-0.0694959	-0.150529	-0.143881	-0.126501	-0.0933115	-0.159405	-0.0963499	-0.0716566	-0.183891	-0.0711713	-0.0604574	0.0491715	0.0208653	0.0680192	0.00477056	0.00473898	-0.140151	-0.104307	-0.0762348	-0.0516781	-0.050322	-0.0697094	-0.0591871	0.0210233	0.0503829	0.033618	0.0302785	-0.0206781	-0.195396	0.00878744	0.0437939	-0.0850468	0.0257246	-0.10657	-0.0112604
Os.10460.1.S1_at	-0.279456	-0.315153	-0.305807	-0.336049	-0.2992	-0.313926	-0.310117	-0.239241	-0.294364	-0.158271	-0.2695	-0.261079	-0.146881	-0.0966149	-0.0457793	-0.204844	-0.0590863	0.0444426	-0.109955	-0.0295737	0.030768	-0.147238	-0.215459	-0.170755	-0.0837052	-0.120427	-0.150126	-0.129221	-0.292769	-0.107139	-0.395566	-0.360368	-0.371663	-0.437194	-0.434126	-0.358948	-0.355566	0.280663	0.295838	0.317646	0.0171584	-0.0180682	0.0862805	-0.0147754	0.162398	-0.262251	-0.072103	-0.21175	-0.00779234
Os.10464.1.S1_at	-0.337109	-0.357126	-0.284641	-0.360364	-0.365297	-0.417306	-0.344876	-0.280285	-0.325172	0.00443402	-0.339034	-0.241584	0.0986049	0.158487	0.1438	-0.218379	-0.351779	-0.101718	0.0102019	-0.0444943	-0.34596	-0.268621	-0.225577	-0.175431	-0.250827	-0.0200593	-0.0936569	0.127945	-0.1306	-0.0748774	-0.540605	-0.377927	-0.40114	-0.360916	-0.333005	-0.283498	-0.286413	0.12405	0.0516679	0.0708846	0.0334276	-0.0439589	-0.329575	0.171761	0.0731412	-0.192532	-0.242752	-0.1711	-0.262077
Os.10465.1.S1_at	-0.198682	-0.197978	-0.159124	-0.179088	-0.183482	-0.151204	-0.211363	-0.149167	-0.205438	-0.113176	-0.100073	-0.134875	-0.134527	-0.175346	-0.183669	-0.268614	-0.140751	-0.144761	-0.290134	-0.245429	0.108163	0.0343173	-0.116667	0.0018129	-0.111324	-0.0772835	-0.0923095	0.0909453	0.051404	-0.00224163	0.031901	0.285023	0.308713	0.0866011	0.0672943	0.175931	0.191202	0.495706	0.531557	0.514493	0.0802969	0.0204822	-0.0914466	0.0508164	0.0602422	-0.1209	-0.00572594	0.0653581	-0.045251
Os.10466.1.S1_at	0.13964	0.140723	0.103747	0.11742	0.13958	0.153926	0.142642	0.1781	0.142644	0.102434	0.220161	0.187489	0.108178	0.0853552	0.13517	0.158143	0.0231305	-0.161724	-0.125295	-0.00946263	-0.012826	-0.036273	-0.149794	0.0280092	-0.033975	-0.00734035	0.0298637	-0.163277	-0.0448575	-0.0117721	-0.0140587	-0.212385	-0.223378	-0.267979	-0.280867	-0.266838	-0.261684	0.14637	0.0458761	0.0995144	0.0611223	-0.102933	0.141327	-0.140984	0.143819	-0.0346355	0.00745801	-0.00615718	0.122006
Os.10468.1.S1_at	-0.0900866	-0.0802762	-0.00752751	-0.0845751	-0.094228	-0.0322647	-0.0495489	0.0114947	-0.0401779	-0.0996197	-0.0924449	-0.108312	-0.077825	-0.108702	-0.124731	-0.193137	-0.288974	-0.114994	-0.259754	-0.307685	-0.0416706	0.0836602	-0.05989	0.0245291	-0.107544	0.187693	0.153236	0.430211	0.216235	0.165878	-0.039223	0.0840048	0.141063	0.00964269	0.00716754	-0.010921	-0.00931746	0.427053	0.38147	0.413044	0.0548778	0.129742	-0.182185	0.319162	-0.000637078	-0.0192229	-0.0317026	0.0717407	-0.0774568
Os.10469.1.S1_at	0.313269	0.333933	0.34412	0.373551	0.370308	0.44072	0.432231	0.395216	0.38373	0.128865	0.432606	0.353799	0.0677738	0.113696	0.054163	0.133984	0.120959	-0.134058	-0.0837174	-0.0694866	0.0366367	0.13293	-0.0410554	0.290792	0.102474	0.0978564	0.138345	-0.00208436	0.184035	0.0595253	0.317089	0.0447044	0.0282485	0.0702591	0.0902783	-0.064009	-0.0729781	0.0508108	-0.0659419	-0.0480396	0.0843383	-0.0127657	-0.00552356	0.0325162	0.230394	0.102538	0.240861	0.168474	0.302912
Os.10470.1.S1_s_at	0.0685825	0.046028	-0.0153689	0.0624081	0.0913867	0.037399	0.0584805	0.0418725	0.0751319	-0.225493	-0.000144982	-0.102536	-0.246436	-0.247491	-0.222823	-0.0319639	0.0699598	-0.116446	-0.0637021	0.0267802	-0.0357852	-0.350747	-0.104357	-0.201052	0.0259379	-0.271848	-0.22924	-0.600866	-0.417475	-0.306642	-0.156173	-0.354106	-0.390664	-0.233967	-0.228665	-0.294883	-0.280182	-0.291009	-0.265416	-0.284398	-0.00800169	-0.182562	0.164428	-0.34979	-0.0417299	-0.0330956	0.0298407	-0.164075	0.0713351
Os.10471.1.S1_a_at	-0.196153	-0.182582	-0.145535	-0.197604	-0.202823	-0.107337	-0.142538	-0.0655581	-0.122117	-0.158863	-0.164702	-0.180423	-0.161562	-0.215428	-0.21507	-0.199168	-0.2029	-0.108238	-0.342425	-0.290817	0.15685	0.195597	-0.109666	-0.0234329	-0.067261	0.0692672	0.0155101	0.326006	0.17069	0.13991	0.0930517	0.187305	0.246342	0.000276444	-0.0201687	0.0668871	0.0750343	0.643664	0.629586	0.66968	0.0766463	-0.0136572	-0.147473	0.170697	0.255966	-0.0857039	0.142368	-0.0160729	0.188203
Os.10472.1.S1_a_at	0.239245	0.248441	0.184254	0.26169	0.24881	0.306077	0.239906	0.131904	0.163304	0.0477628	0.347599	0.294019	-0.0658617	0.0834648	-0.0552644	0.112491	0.298134	0.0504356	0.159969	0.0992213	0.269582	0.282041	0.263237	0.251764	0.265985	-0.0463413	0.0092377	-0.00823098	0.134471	-0.0198657	0.540401	0.475776	0.506699	0.597394	0.578006	0.511532	0.521815	0.0116824	0.157163	0.116929	-0.0712479	0.104246	0.129122	-0.128509	-0.0433675	0.12194	0.288803	0.165824	0.25139
Os.10472.1.S1_at	0.193032	0.234371	0.250936	0.247296	0.233936	0.311647	0.236489	0.252908	0.19678	0.0884654	0.356473	0.284214	0.00928757	0.0173395	-0.0488946	-0.00233438	0.105875	-0.0388998	-0.00285051	-0.167079	0.0539448	0.211493	0.121499	0.25957	0.119232	0.10343	0.154982	0.0931854	0.311922	0.0820178	0.57546	0.616767	0.619663	0.542943	0.552413	0.514594	0.512214	0.127648	0.0765584	0.0825099	0.151535	0.13673	-0.0414928	0.0714522	-0.150386	0.126592	-0.0712397	0.319449	-0.11601
Os.10472.2.S1_x_at	0.0753503	0.0806518	0.0256372	0.0795066	0.062618	0.111867	0.0616051	-0.0380133	-0.00768044	-0.023781	0.16683	0.137856	-0.0967318	0.0661034	-0.0818789	0.0252463	0.205654	0.0884158	0.254259	0.129718	0.206936	0.250615	0.266564	0.150187	0.160649	-0.0761341	-0.047208	0.0698357	0.0869972	-0.0454758	0.410821	0.472321	0.494359	0.567399	0.558791	0.558116	0.563115	0.0397636	0.228169	0.181313	-0.096833	0.0884742	0.0853611	-0.0934501	-0.0412693	0.0454102	0.251069	0.108112	0.192207
Os.10473.1.S1_at	-0.300501	-0.321503	-0.371287	-0.329057	-0.315073	-0.330326	-0.340278	-0.356758	-0.351797	-0.353597	-0.345592	-0.374043	-0.339401	-0.28241	-0.290348	-0.224317	0.0601264	0.0262674	0.0270487	0.10688	0.128366	0.0675881	-0.0600283	-0.167823	0.00934456	-0.347145	-0.354389	-0.214783	-0.28592	-0.319506	0.0991237	0.258913	0.2098	0.0661254	0.0375834	0.27898	0.296948	0.123928	0.271476	0.252602	-0.100016	-0.181436	0.167401	-0.22012	0.247471	-0.230559	0.203712	-0.168436	0.236234
Os.10474.1.S1_s_at	-0.0791989	-0.091487	-0.139467	-0.0838416	-0.0866219	-0.0776369	-0.105456	-0.177217	-0.146963	-0.129546	-0.0665816	-0.0891672	-0.147561	-0.0549265	-0.111243	-0.0692216	-0.0175114	-0.118327	-0.0594854	0.00765787	0.0294941	0.0409706	-0.0824106	-0.0749477	0.140995	-0.244721	-0.232894	-0.173353	-0.175644	-0.221661	0.202265	0.30865	0.289829	0.148444	0.112748	0.312281	0.328643	0.0360995	0.156875	0.130039	-0.0878017	-0.153329	0.08237	-0.202592	0.300495	-0.122775	0.283425	-0.0739626	0.326719
Os.10475.1.A1_at	-0.280764	-0.299549	-0.285322	-0.298346	-0.320166	-0.359976	-0.29844	-0.320904	-0.285851	0.088537	-0.290665	-0.164106	0.160314	0.219313	0.198562	-0.106558	-0.333397	-0.0745817	-0.0493488	-0.0366584	-0.109396	0.00576856	-0.100171	-0.183098	-0.111935	-0.141425	-0.17377	0.139451	-0.0431424	-0.0878133	-0.181295	0.0295199	-0.031824	-0.153176	-0.148261	0.0186985	0.0259953	0.0325077	0.0753426	0.0624106	-0.0366129	-0.127685	-0.145812	0.0360718	0.314139	-0.129817	0.0903331	-0.151088	0.0973039
Os.10475.1.S1_at	-0.0619396	-0.0793013	-0.0996097	-0.084697	-0.109011	-0.157166	-0.102877	-0.231351	-0.134618	0.0638321	-0.186509	-0.0795991	0.0980675	0.210006	0.146681	0.148706	0.266644	0.208719	0.555596	0.459571	0.166089	0.233804	0.420447	-0.0350898	0.0324717	-0.106802	-0.137058	0.138375	-0.0632979	-0.154015	-0.148075	-0.0411951	-0.0537601	0.161513	0.167493	0.15521	0.135039	-0.221035	-0.0512022	-0.0751671	-0.216143	0.115795	0.0647045	0.0291992	-0.0963827	0.0154098	0.0879487	0.0737919	0.0248903
Os.10476.1.S1_at	0.149086	0.142048	0.159767	0.134031	0.126772	0.0755901	0.119767	0.101412	0.103485	0.332002	0.181071	0.255178	0.368846	0.47236	0.406063	0.250989	0.0346554	0.0417735	0.416252	0.300403	-0.281558	-0.169096	-0.00765752	0.145494	-0.0499052	0.0824778	0.0898802	-0.0115489	0.0255921	-0.0490191	-0.243964	-0.274638	-0.306667	-0.0521751	-0.00658532	-0.143036	-0.153932	-0.184453	-0.292459	-0.282061	0.0513258	0.0562103	-0.0960881	0.0175348	-0.223778	0.0479989	-0.308346	0.085417	-0.33856
Os.10477.1.S1_a_at	-0.00524391	0.0133089	0.0527584	0.0314794	-0.00803389	0.00338673	0.0121386	0.00521922	0.0168901	0.143824	0.0430887	0.115416	0.1394	0.12058	0.0870478	0.0491545	-0.0456733	-0.0209078	-0.090773	-0.0836348	0.0284585	0.258521	0.116555	0.0607447	0.0341825	0.171369	0.140721	0.428114	0.404802	0.314685	0.201804	0.184693	0.318755	0.242402	0.169915	0.153823	0.15958	0.0143788	0.0740489	0.0625635	-0.0611743	0.0645372	-0.144672	0.0913917	-0.046694	0.0433192	0.0505359	-0.0324868	-0.0278367
Os.10477.1.S1_at	0.137015	0.163792	0.209266	0.182577	0.149811	0.174954	0.169219	0.183347	0.17502	0.233709	0.203929	0.258678	0.201592	0.110411	0.126708	0.112708	0.0187648	-0.0370615	-0.167836	-0.13871	0.0373319	0.226621	0.0766842	0.118761	0.105196	0.205456	0.182298	0.389442	0.448137	0.411934	0.28148	0.17634	0.330412	0.234332	0.16549	0.099592	0.0964493	0.0501293	0.0172865	0.0346557	0.00895097	0.0470617	-0.130509	0.075287	-0.0889647	0.0885827	-0.0333398	0.0040262	-0.0709951
Os.10477.2.S1_x_at	0.114858	0.138512	0.182176	0.165085	0.126421	0.142574	0.136549	0.130273	0.135517	0.18668	0.183686	0.230129	0.147022	0.120528	0.0802432	0.0804583	0.0419651	-0.0199148	-0.145196	-0.114884	0.0773764	0.307641	0.181398	0.129509	0.102275	0.214057	0.202672	0.407391	0.471682	0.357321	0.261955	0.202784	0.346132	0.336142	0.262281	0.16014	0.170765	0.0063211	0.0500719	0.0305497	-0.00796832	0.10903	-0.12152	0.11586	-0.118751	0.111163	0.0638397	0.0556571	-0.0321025
Os.10478.1.S1_at	-0.00422144	0.0113682	0.0868356	0.0200523	0.0310201	0.081627	0.0441995	0.19087	0.104667	0.0327527	0.123669	0.0705184	0.0332481	-0.0246448	-0.0273289	0.0786405	-0.0702128	-0.0548767	-0.171973	-0.203853	-0.131937	-0.151963	-0.229935	0.10327	-0.0891677	0.285525	0.28117	-0.0309307	0.0946349	0.208772	-0.150435	-0.2299	-0.186259	-0.153259	-0.148491	-0.295409	-0.300669	-0.0314275	-0.199135	-0.169933	0.169838	0.0385241	-0.110301	0.175315	-0.170948	0.0529895	-0.288018	0.043041	-0.312468
Os.10482.1.S1_at	-0.0723477	-0.0751288	-0.045215	-0.0445789	-0.068435	-0.10774	-0.0765404	-0.122489	-0.0778971	-0.125344	-0.109401	-0.11565	-0.0846004	-0.0621991	-0.129731	-0.0780182	-0.0880179	-0.0889793	0.0388959	0.0117155	0.0175312	0.0622676	0.128128	-0.0609546	-0.00966725	-0.0555982	-0.0601667	0.12786	0.0780198	-0.0641798	-0.0183225	0.0852121	0.0859198	0.12969	0.124182	0.0907484	0.0993331	-0.156762	-0.0992682	-0.142132	-0.0925884	0.0443299	-0.104906	0.068881	0.110191	0.0304028	0.219853	0.0049888	0.108585
Os.10483.1.S1_at	-0.313476	-0.318604	-0.259814	-0.337445	-0.331527	-0.314828	-0.300755	-0.219094	-0.275999	0.085902	-0.270076	-0.158914	0.128175	0.101169	0.168923	-0.160688	-0.334244	0.0199521	-0.0720681	-0.0773074	-0.105056	-0.033138	-0.166017	-0.028307	-0.252831	0.179708	0.0972896	0.383015	0.0489788	0.298165	-0.443782	-0.298069	-0.27397	-0.357261	-0.341511	-0.314413	-0.329593	0.369304	0.329547	0.366428	-0.0135181	0.0640728	-0.165675	0.310051	0.20362	-0.159892	-0.0830692	-0.147955	-0.0373468
Os.10486.1.S1_at	-0.0405401	-0.0815856	-0.129927	-0.0597395	-0.0270996	-0.142208	-0.080048	-0.121782	-0.0762383	-0.170234	-0.163331	-0.189521	-0.156039	-0.134213	-0.0836185	-0.139719	-0.0198224	-0.181463	0.00541861	0.0947769	-0.147015	-0.387904	-0.124561	-0.303229	0.0259141	-0.438702	-0.411384	-0.605138	-0.563109	-0.426364	-0.279369	-0.336052	-0.420268	-0.333435	-0.31634	-0.247319	-0.238223	-0.320221	-0.297262	-0.307944	-0.0974818	-0.244991	0.0839003	-0.343861	0.230024	-0.126262	0.117244	-0.254043	0.192149
Os.10487.1.S1_at	-0.362331	-0.383722	-0.330032	-0.409802	-0.390099	-0.418355	-0.366767	-0.280142	-0.335997	-0.0414427	-0.423888	-0.331535	0.0691107	0.0754454	0.144459	-0.13454	-0.307004	0.00257491	-0.0225968	-0.00348595	-0.186833	-0.148565	-0.285315	-0.163871	-0.285558	-0.0162314	-0.0984022	0.123162	-0.25822	-0.00628618	-0.641919	-0.529449	-0.545148	-0.575934	-0.538821	-0.491424	-0.501621	0.345895	0.241311	0.306481	0.0393043	-0.0448756	-0.178883	0.235054	0.149841	-0.240517	-0.26478	-0.207343	-0.172365
Os.10488.1.S1_at	0.305863	0.338605	0.42304	0.332289	0.325001	0.392355	0.366283	0.460611	0.383252	0.364109	0.394139	0.388924	0.359034	0.270891	0.29266	0.219815	-0.0645415	-0.0818807	-0.0794411	-0.18231	-0.104603	0.0192331	-0.0543698	0.330817	-0.0270964	0.370649	0.375142	0.319117	0.357572	0.382727	0.000723523	-0.0653565	-0.0232988	0.0048388	0.0446657	-0.177797	-0.197024	0.228097	-0.0415742	0.0360095	0.199333	0.177204	-0.199822	0.289282	-0.252023	0.192022	-0.376825	0.287639	-0.371896
Os.10489.1.S1_at	0.0308895	0.0540168	0.100504	0.0893086	0.0846476	0.0839815	0.0513442	0.0985042	0.0431828	0.05835	0.127139	0.0972961	0.0279107	-0.0338561	-0.0321317	-0.0709214	-0.0663033	-0.0166647	0.0811133	-0.199328	-0.0942987	-0.057598	0.0310428	0.102268	-0.0257653	0.0611394	0.107609	-0.0627961	0.119628	0.114038	0.28047	0.422754	0.392631	0.415821	0.457058	0.391032	0.402753	-0.0778307	-0.179326	-0.185221	0.150958	0.0829747	-0.164952	0.0775759	-0.305925	0.111734	-0.261748	0.195433	-0.343402
Os.10490.1.S1_at	0.561329	0.574501	0.59322	0.61249	0.609767	0.649526	0.59285	0.61101	0.603181	0.443871	0.682047	0.626864	0.323943	0.232812	0.258196	0.338485	0.271943	-0.103406	-0.184697	-0.117656	0.124506	0.0374534	0.0127809	0.382253	0.255488	0.171442	0.257658	-0.127407	0.304715	0.193078	0.398212	0.16932	0.193461	0.2218	0.212564	-0.0046133	-0.000683941	-0.0680096	-0.273034	-0.250355	0.142282	0.062451	0.100102	-0.100926	-0.195052	0.299634	-0.092311	0.293353	-0.0926051
Os.10491.1.S1_at	-0.0631191	-0.0331481	0.0394903	-0.0403508	-0.0480775	0.0206473	-0.0262041	0.0864555	-0.00809664	0.0152287	0.024959	9.04e-05	0.0233885	-0.104697	-0.0621329	-0.195889	-0.23449	-0.0967267	-0.329306	-0.429024	0.0138259	0.116204	-0.133234	0.119627	-0.120559	0.279634	0.246233	0.371086	0.287677	0.314459	0.151974	0.314313	0.362649	0.10661	0.118557	0.179641	0.173535	0.584251	0.466562	0.500036	0.190308	0.09296	-0.163472	0.292689	-0.0321304	0.0451645	-0.184139	0.184142	-0.181394
Os.10492.1.S1_at	-0.261673	-0.275196	-0.242511	-0.29927	-0.276613	-0.306488	-0.277449	-0.193805	-0.276781	-0.188715	-0.290985	-0.292974	-0.110937	-0.147069	-0.075612	-0.222438	-0.0243133	0.0568336	0.049089	0.0241918	-0.206214	-0.179253	-0.0909813	-0.094402	-0.185369	-0.139057	-0.172048	-0.111568	-0.242256	-0.141125	-0.265083	-0.204879	-0.239322	-0.278044	-0.252767	-0.173205	-0.188251	0.0170357	-0.0432426	-0.0153025	0.00565257	-0.122208	0.0194422	0.0461093	0.127664	-0.154675	-0.164332	-0.100608	-0.117287
Os.10493.1.S1_at	0.0655831	0.0544921	-0.0446332	0.0633175	0.0752523	0.0646143	0.053564	-0.0204329	0.0545103	-0.221835	-0.0004483	-0.0925935	-0.259997	-0.230003	-0.255966	0.024488	0.104131	-0.0679896	-0.0211892	0.0809162	0.167471	-0.0721979	-0.0184109	-0.172462	0.100665	-0.34746	-0.296886	-0.490068	-0.333522	-0.318108	0.229089	0.094677	0.0718955	0.0460553	0.0238883	0.113918	0.129613	-0.223693	-0.107639	-0.130965	-0.125043	-0.205159	0.200612	-0.421243	0.0526275	0.0263209	0.220256	-0.153577	0.284882
Os.10494.1.S1_at	-0.238856	-0.234609	-0.245584	-0.233307	-0.237403	-0.216099	-0.265641	-0.259062	-0.284229	-0.187169	-0.172387	-0.190491	-0.214974	-0.189531	-0.211601	-0.256383	-0.0892824	-0.0260382	-0.115296	-0.12853	0.128134	0.196635	0.00494759	-0.0382037	0.0202658	-0.0319052	-0.0412177	0.148223	0.124539	0.0302441	0.296812	0.551297	0.561427	0.331808	0.290132	0.521853	0.546964	0.341008	0.491293	0.449087	-0.0332977	-0.00429036	0.0218403	-0.0576374	0.085033	-0.128562	0.134464	0.0045974	0.103913
Os.10495.1.S1_at	0.0493871	0.0322755	0.0814645	0.0495425	0.0325882	-0.0583825	0.0323466	-0.0194712	0.0378125	0.145928	-0.093748	-0.00181934	0.216755	0.211343	0.227479	0.120948	0.015798	0.068715	0.0479833	0.148419	-0.208384	-0.0693385	0.0304987	-0.127603	-0.00477957	-0.0412985	-0.0686505	0.0126339	-0.0887568	-0.0505476	-0.431879	-0.503571	-0.504265	-0.333844	-0.331905	-0.438818	-0.449172	-0.361798	-0.426099	-0.418796	0.0705888	0.000843645	-0.0553348	0.0914699	-0.118594	0.0282205	-0.179929	-0.0373545	-0.209079
Os.10496.1.S1_at	-0.302111	-0.28292	-0.268544	-0.257598	-0.257506	-0.234513	-0.293002	-0.230255	-0.302224	-0.205114	-0.167556	-0.205221	-0.219055	-0.24665	-0.262895	-0.331865	-0.135517	-0.131441	0.0075474	-0.158973	-0.033632	-0.0242259	-0.0581062	0.00351852	-0.0965548	-0.101738	-0.11405	-0.0391258	0.00853241	-0.145225	0.466518	0.79621	0.78099	0.431026	0.410589	0.727904	0.722	0.124506	0.145358	0.130092	-0.010025	-0.0743829	-0.13336	-0.0570187	0.232646	-0.143981	0.0274192	-0.0433376	0.0275041
Os.10496.2.S1_x_at	-0.46116	-0.458691	-0.471292	-0.446209	-0.450694	-0.424794	-0.479106	-0.468143	-0.495479	-0.365047	-0.349759	-0.374237	-0.379476	-0.269717	-0.380418	-0.363078	-0.0806805	-0.0393554	0.144861	-0.00341965	0.0629838	0.0386504	0.0509915	-0.0815454	-0.1097	-0.107877	-0.141605	0.00249042	-0.062536	-0.236153	0.313996	0.673339	0.682686	0.47215	0.429951	0.744242	0.751727	0.123642	0.343553	0.282277	-0.190059	-0.0296642	-0.075664	-0.0808221	0.231923	-0.22611	0.262154	-0.152095	0.188965
Os.10497.1.S1_s_at	0.0324297	0.0220155	-0.0571972	0.0393639	0.0494566	0.04074	0.0516675	-0.043753	0.0289015	-0.199564	-0.0293505	-0.0870198	-0.229808	-0.151333	-0.193323	-0.0958881	0.00519531	-0.171191	-0.0519437	0.0411361	0.0301641	-0.115345	-0.0666492	-0.199355	0.0591003	-0.322105	-0.286275	-0.395089	-0.285568	-0.304938	0.215936	0.146839	0.102051	0.0218212	-0.00401359	0.164636	0.184514	-0.280258	-0.163924	-0.192951	-0.169995	-0.177253	0.0606072	-0.301276	0.380431	-0.0676806	0.448725	-0.168014	0.500942
Os.10498.1.S1_at	-0.0206241	-0.0300382	-0.00840132	-0.0653747	-0.0642082	-0.0128962	-0.00657809	0.00594597	0.00215045	-8.37e-05	-0.0614866	-0.0437977	0.0164033	0.000865095	0.0147087	0.0401436	-0.0611961	0.015478	-0.00190281	-0.0491286	0.0612524	-0.0117505	-0.0894269	-0.0670042	0.002652	0.0477586	0.0299217	0.12869	0.0197634	0.0654158	-0.0691138	-0.0740796	-0.0564783	-0.0891424	-0.0883274	-0.0708707	-0.0779278	0.0667981	0.0183791	0.0574522	-0.0388957	-0.0579111	0.048584	0.189709	0.0538422	-0.0202462	-0.0292777	-0.0010719	0.00988857
Os.10499.1.S1_at	-0.175631	-0.156681	-0.0835178	-0.18503	-0.195399	-0.0790261	-0.108641	0.0107364	-0.0614412	0.166963	-0.00216803	0.0642883	0.17492	0.215936	0.157461	0.0473512	-0.244037	-0.0153103	-0.179201	-0.170345	0.0469371	0.154397	-0.159931	0.14501	-0.139471	0.395179	0.344104	0.519719	0.355589	0.37543	-0.169275	-0.159247	-0.0996474	-0.199149	-0.20254	-0.255376	-0.248238	0.540966	0.457573	0.511367	0.0772673	0.176529	-0.24051	0.393652	0.100067	0.0268551	-0.0715953	-0.0075734	-0.0619602
Os.10500.1.S1_at	0.190958	0.21022	0.276681	0.195136	0.204395	0.20979	0.218233	0.367323	0.252439	0.109862	0.186118	0.141721	0.13053	-0.06053	0.064413	0.0204692	0.0588786	-0.0227836	-0.247954	-0.221649	-0.143614	-0.0405329	-0.0426321	0.0944634	-0.0663784	0.128278	0.133221	0.0343161	0.127689	0.181664	-0.0820089	-0.198348	-0.178312	-0.176136	-0.161044	-0.296347	-0.311041	0.155242	-0.0622454	-0.00637397	0.248971	-0.0400904	0.0423912	0.164343	-0.223369	0.0896496	-0.351478	0.163737	-0.323417
Os.10501.1.S1_at	-0.110045	-0.1255	-0.133805	-0.126333	-0.115058	-0.173162	-0.129791	-0.136851	-0.109478	0.00488805	-0.152424	-0.118241	0.0593597	0.0712798	0.0886316	0.0790759	-0.0650129	0.0378815	0.0758401	0.164193	-0.109219	-0.270798	-0.100593	-0.109508	-0.169835	-0.0824695	-0.105131	-0.207883	-0.259418	-0.159097	-0.469271	-0.531256	-0.553903	-0.423866	-0.412835	-0.453079	-0.44988	-0.0963762	-0.109912	-0.109904	0.00411194	-0.00909167	-0.00614409	-0.0756064	-0.102514	-0.114166	-0.210318	-0.13831	-0.194071
Os.10502.1.S1_at	-0.132598	-0.137198	-0.131671	-0.120385	-0.110011	-0.141399	-0.128369	-0.0823903	-0.101827	-0.0732462	-0.0806015	-0.0721917	-0.0960376	-0.0676461	-0.0789211	-0.0526569	-0.0642694	-0.0351428	9.57e-05	0.00538816	-0.0884504	-0.195881	-0.0241134	-0.203864	-0.0402269	0.00467624	-0.0244985	-0.107064	-0.0960458	-0.0705918	-0.215048	-0.320575	-0.275049	-0.12923	-0.162582	-0.249507	-0.232409	-0.163494	-0.102776	-0.118809	-0.0585462	-0.0335021	0.0201429	-0.0864744	-0.0572596	-0.14371	-0.074639	-0.212328	-0.105148
Os.10503.1.S1_at	-0.117753	-0.129327	-0.174182	-0.133619	-0.146899	-0.0916783	-0.117203	-0.216015	-0.14813	0.0229877	-0.00738954	0.0409459	-0.0141349	0.212282	0.0696234	0.0931748	0.0632256	0.165263	0.305103	0.284158	0.187579	0.223537	0.0646333	0.0335495	0.0251905	0.0391143	0.0319561	0.243902	0.0692337	0.0806839	0.046532	-0.00629847	-0.000122434	0.0923167	0.0910145	0.0875768	0.0880279	-0.1091	0.139609	0.0755793	-0.21158	0.135004	0.123494	0.0472802	0.190375	0.0141693	0.366314	-0.0896352	0.328325
Os.10504.1.S1_at	-0.085818	-0.0818395	-0.113909	-0.096282	-0.0901269	-0.13374	-0.101651	-0.161585	-0.158422	-0.143967	-0.132804	-0.133723	-0.108923	-0.0365655	-0.0557344	-0.0745346	0.0224579	0.154264	0.55082	0.183257	-0.222499	-0.179131	0.184647	-0.0701026	-0.0650261	-0.112106	-0.120924	-0.145638	-0.253392	-0.148283	0.114098	0.201236	0.155782	0.355553	0.414756	0.448712	0.418062	-0.272907	-0.232387	-0.251074	-0.0993278	-0.0146017	0.0144116	-0.0193276	-0.186171	-0.00503521	-0.167142	-0.0265372	-0.178171
Os.10505.1.S1_a_at	-0.214792	-0.242989	-0.236904	-0.249046	-0.225388	-0.314187	-0.261178	-0.21046	-0.22747	-0.103977	-0.289717	-0.24918	-0.0603525	-0.0366057	0.0174916	-0.0777616	-0.0197806	0.0577895	0.138974	0.157383	-0.107365	-0.182241	-0.0296149	-0.239359	-0.160113	-0.172057	-0.187886	-0.245687	-0.334486	-0.218215	-0.472462	-0.461794	-0.513722	-0.344117	-0.325142	-0.35189	-0.351709	-0.144567	-0.11283	-0.120927	-0.0633289	-0.0632415	0.0856707	-0.060051	-0.0780128	-0.233557	-0.183901	-0.221983	-0.199177
Os.10505.1.S1_at	-0.181516	-0.208483	-0.196338	-0.214017	-0.188876	-0.283925	-0.223275	-0.159773	-0.184697	-0.0680297	-0.282515	-0.23559	-0.0157219	-0.0198138	0.058158	-0.0857517	-0.0501908	0.014192	0.102897	0.119071	-0.146499	-0.19622	-0.0663661	-0.234151	-0.157537	-0.197949	-0.210557	-0.256572	-0.347063	-0.213635	-0.456619	-0.445382	-0.500638	-0.36122	-0.337877	-0.355197	-0.356753	-0.0969793	-0.114019	-0.106091	-0.0376679	-0.0915552	0.0387102	-0.0653352	-0.0944997	-0.218569	-0.241689	-0.215385	-0.238033
Os.10505.1.S2_a_at	-0.295334	-0.295917	-0.209367	-0.325472	-0.306013	-0.310023	-0.288201	-0.131304	-0.225187	-0.169386	-0.352937	-0.342256	-0.0753826	-0.139914	-0.0811995	-0.161644	-0.328726	-0.0200592	-0.157712	-0.258136	-0.257956	-0.221327	-0.283272	-0.148696	-0.275137	0.0774692	0.03265	0.0223477	-0.164328	0.0490327	-0.450391	-0.315725	-0.300868	-0.352801	-0.323617	-0.312779	-0.315003	0.260939	0.0772713	0.149587	0.206654	-0.0177295	-0.164369	0.255461	-0.195962	-0.160247	-0.463447	-0.0642389	-0.46918
Os.10505.2.S1_at	-0.0919733	-0.108297	-0.0785613	-0.116242	-0.0927698	-0.184567	-0.132267	-0.0534482	-0.104259	0.0348326	-0.207542	-0.15166	0.0890732	0.0236547	0.147734	-0.0876568	-0.069051	0.0220105	0.0259852	0.00695527	-0.152951	-0.125363	-0.121013	-0.152645	-0.147253	-0.103697	-0.117867	-0.182454	-0.265967	-0.0729359	-0.364144	-0.353654	-0.385017	-0.284153	-0.252108	-0.282076	-0.290065	0.0789624	-0.0156522	0.00897483	0.0492023	-0.103454	-0.0283505	0.00543716	-0.129685	-0.154523	-0.311183	-0.118578	-0.288991
Os.10506.1.S1_at	0.4097	0.461752	0.518039	0.465511	0.464765	0.518858	0.465384	0.551716	0.468652	0.231031	0.505857	0.405099	0.153444	0.0438772	0.0726192	0.215507	0.0947264	-0.0690338	-0.297279	-0.308246	-0.0999671	0.0732431	-0.0568702	0.267205	0.07352	0.20706	0.270178	-0.000324609	0.334864	0.247569	0.339833	0.201622	0.228956	0.163988	0.180789	-0.00282844	-0.0057129	0.0424328	-0.192866	-0.151692	0.289514	0.0591049	-0.0270105	0.123259	-0.255251	0.237439	-0.264263	0.430919	-0.272826
Os.10507.1.S1_at	0.0265074	0.0409271	0.0652547	0.06192	0.0652672	0.118875	0.0535725	0.140285	0.0877429	-0.036979	0.133209	0.0549592	-0.0964415	-0.198045	-0.164695	-0.135868	-0.133343	-0.192218	-0.375267	-0.382547	0.12647	0.0113878	-0.118692	0.03452	0.0809181	0.051259	0.0801435	-0.0155981	0.141819	0.178958	0.321389	0.367299	0.424358	0.245907	0.207692	0.231526	0.258199	0.215766	0.161379	0.17177	0.0588972	-0.0940026	-0.0332839	-0.0944688	-0.0597961	0.0760859	-0.0426182	0.0275638	-0.035527
Os.10509.1.S1_at	0.206008	0.235749	0.312778	0.247473	0.260044	0.287228	0.236594	0.37477	0.278059	0.0388912	0.312824	0.188302	0.010832	-0.103661	-0.0873412	0.101619	0.0315826	-0.0764579	-0.233062	-0.284908	-0.192406	-0.151712	-0.130888	0.14754	-0.00628883	0.257742	0.305582	-0.16269	0.160734	0.0990556	0.0743982	0.0169846	0.0226897	0.0409453	0.0559582	-0.0940314	-0.0982498	-0.119167	-0.34033	-0.324086	0.317725	0.0750743	0.0137807	0.123325	-0.355144	0.116431	-0.391896	0.229106	-0.459705
Os.10509.2.S1_x_at	0.200473	0.24309	0.310208	0.266053	0.266283	0.33908	0.296604	0.426862	0.324283	0.0542978	0.359721	0.254146	-0.0240951	-0.0783749	-0.104705	0.0725215	0.00904171	-0.110015	-0.422808	-0.401624	0.0260475	0.0877066	0.0165049	0.231173	-0.0206934	0.325113	0.376338	0.0334043	0.357748	0.242513	0.280695	0.0735066	0.130366	0.195411	0.194298	-0.0677876	-0.0487642	0.210043	0.0470993	0.0437733	0.329472	0.0690947	-0.046294	0.201251	-0.229141	0.140659	-0.115293	0.1907	-0.165345
Os.10510.1.S1_at	-0.260533	-0.280483	-0.254631	-0.287843	-0.269321	-0.317107	-0.281189	-0.219637	-0.25756	-0.105066	-0.330482	-0.277262	-0.065935	-0.0516695	0.013602	-0.151541	-0.12377	0.0467339	0.0856659	0.0583332	-0.0404098	-0.0149429	-0.0378598	-0.176147	-0.147427	-0.0987287	-0.134242	-0.0208958	-0.227741	-0.0869091	-0.333434	-0.236366	-0.269124	-0.246339	-0.227335	-0.171271	-0.179253	0.0305588	0.0681354	0.0743255	-0.0694905	-0.0193435	-0.0119293	0.0374186	-0.0103731	-0.163128	-0.15638	-0.194089	-0.137145
Os.10512.1.S1_at	-0.110726	-0.139151	-0.130915	-0.135048	-0.131144	-0.171096	-0.138795	-0.179742	-0.136421	0.0403858	-0.101414	-0.0681158	0.0899363	0.225874	0.16784	0.0382508	-0.192387	-0.022502	0.0192622	0.133068	-0.0752376	-0.136701	-0.232942	-0.123706	-0.101344	-0.0493961	-0.0726485	-0.00573808	-0.210157	-0.106753	-0.522771	-0.513809	-0.549393	-0.483803	-0.453047	-0.465463	-0.47125	-0.136115	-0.109029	-0.11626	-0.0812529	9.56e-05	-0.102875	0.02878	0.0128071	-0.0238247	-0.0880618	-0.139159	-0.0679777
Os.10514.1.S1_at	-0.0400258	-0.0461391	-0.027755	-0.080885	-0.0807286	-0.0222374	-0.017037	0.00227021	-0.0076309	-0.012601	-0.060514	-0.0470378	0.000338011	-0.00365712	0.00292154	0.00854615	-0.083117	0.00887938	0.0159805	-0.0603335	0.0593095	-0.0141108	-0.0953838	-0.059805	-0.00554058	0.0552784	0.0392431	0.132595	0.0221927	0.0714015	-0.0363595	-0.0236444	-0.0168917	-0.0566628	-0.0462677	-0.0230764	-0.0317136	0.0704576	0.0164205	0.0553375	-0.0498712	-0.0564891	0.0459626	0.214783	0.0686832	-0.0215484	-0.0156619	-0.00917426	0.0247327
Os.10515.1.S1_at	-0.256383	-0.262476	-0.253307	-0.278064	-0.280047	-0.29855	-0.267951	-0.234367	-0.257479	-0.0889813	-0.27085	-0.233632	-0.0547335	-0.0243877	-0.00403	-0.215276	-0.237198	-0.0169539	-0.104684	-0.147316	-0.0642854	0.0213638	-0.114101	-0.202536	-0.171741	-0.0974565	-0.128434	0.121362	-0.0178932	0.0326176	-0.105828	0.0208449	-0.0187082	-0.141962	-0.135382	-0.0091131	0.0078508	0.427412	0.46367	0.457684	0.0679048	-0.137835	-0.0174073	0.003206	0.0865754	-0.130056	-0.0829041	-0.10062	-0.0393276
Os.10515.1.S1_s_at	-0.390648	-0.391275	-0.408054	-0.392406	-0.395996	-0.364501	-0.398377	-0.37004	-0.381263	-0.153809	-0.222924	-0.189452	-0.201838	-0.00786918	-0.11092	-0.173234	-0.128033	0.101605	-0.0637938	0.00742301	0.178462	0.176565	-0.0343203	-0.14302	-0.0791924	0.232279	0.208192	0.251643	0.17706	0.183509	-0.103767	-0.0942542	-0.0731868	-0.0171849	-0.0651451	-0.0677606	-0.0263054	0.216493	0.498891	0.416589	-0.118514	0.119557	0.0438253	0.0723518	0.170099	-0.166982	0.379852	-0.137233	0.284197
Os.10518.1.S1_at	0.0154678	0.0266746	0.0829746	-0.00990459	-0.0497851	0.00248362	0.034355	0.0280097	0.0378527	0.233671	0.0326886	0.127154	0.308207	0.408522	0.284877	0.208954	-0.0891009	-0.0177553	0.0938017	0.123364	-0.194159	0.128302	0.0426808	0.0923832	-0.0941702	0.232481	0.194116	0.445288	0.319903	0.108556	-0.21266	-0.238596	-0.185171	-0.108815	-0.114902	-0.187434	-0.184881	0.151854	0.100698	0.119146	0.0676001	0.129173	-0.246757	0.261783	-0.100365	0.0490457	-0.101621	0.115694	-0.180742
Os.10521.1.S1_at	-0.102249	-0.12031	-0.149581	-0.114506	-0.0947335	-0.150653	-0.125675	-0.136876	-0.119802	-0.161567	-0.113691	-0.1378	-0.150908	-0.110741	-0.106067	-0.055596	0.0157728	-0.00310738	0.074143	0.139488	-0.0145232	-0.222887	-0.0602473	-0.243652	-0.03071	-0.153898	-0.159881	-0.2753	-0.252819	-0.203948	-0.227422	-0.353799	-0.348682	-0.192615	-0.198198	-0.251816	-0.239919	-0.133132	-0.0855351	-0.102602	-0.0347169	-0.0861914	0.123705	-0.167236	-0.0462106	-0.114672	-0.0433125	-0.164613	-0.0410271
Os.10522.1.S1_at	0.0950131	0.0942868	0.028976	0.0933318	0.108649	0.100604	0.0942896	0.0639839	0.10285	-0.0696298	0.0459991	-0.0181785	-0.077861	-0.178681	-0.107433	0.0945342	0.0512534	-0.019244	-0.0846778	-0.0413072	0.0269703	-0.159442	-0.08593	-0.10032	-0.0202313	-0.16473	-0.122536	-0.398551	-0.226091	-0.13478	0.0656238	-0.0537067	-0.081201	-0.131838	-0.128638	-0.0987293	-0.10455	-0.15186	-0.170741	-0.171151	0.0909823	-0.124196	0.157412	-0.26092	-0.0510952	-0.0236896	-0.0352947	-0.0351155	0.0370146
Os.10522.2.S1_at	0.133578	0.10798	-0.0173662	0.105248	0.130808	0.0853692	0.094482	-0.0272178	0.0863027	-0.189157	-0.0278131	-0.0924015	-0.20891	-0.19654	-0.163884	0.186474	0.246175	0.0768605	0.0965856	0.21873	0.184966	-0.170966	0.0391017	-0.164381	0.148513	-0.337454	-0.287406	-0.587425	-0.48309	-0.338169	-0.00891052	-0.24652	-0.281022	-0.155672	-0.167161	-0.177975	-0.171486	-0.338544	-0.234057	-0.256896	-0.122002	-0.151943	0.413634	-0.422271	0.0808775	-0.0262007	0.243823	-0.174185	0.329642
Os.10522.2.S1_x_at	0.114822	0.0869961	-0.0326725	0.082088	0.108011	0.0594363	0.0724116	-0.0421388	0.069212	-0.191703	-0.0495732	-0.110355	-0.208753	-0.198825	-0.163793	0.179792	0.220161	0.0863557	0.102382	0.222558	0.146055	-0.180558	0.0370328	-0.172087	0.134242	-0.319908	-0.274206	-0.5815	-0.478997	-0.338729	-0.0428821	-0.25109	-0.28552	-0.167376	-0.177591	-0.175904	-0.172212	-0.343096	-0.238659	-0.263535	-0.112816	-0.156758	0.390266	-0.412209	0.0542174	-0.0423643	0.209588	-0.181702	0.2896
Os.10523.1.S1_at	0.0947616	0.100409	0.104516	0.0866544	0.0875384	0.0559561	0.0561699	0.0992502	0.108816	0.0561136	-0.0187324	-0.00255441	0.0755244	0.0274841	0.0948721	0.0672223	-0.0475084	0.0203654	0.0508679	-0.0220465	0.0790489	-0.0283784	-0.0700456	0.0791335	0.00227535	0.0706496	0.0678814	0.0595926	0.0265834	0.108999	-0.050309	-0.0296764	-0.018553	-0.0570385	-0.0316387	-0.0267706	-0.0462218	-0.0149525	-0.0715676	-0.051912	0.147745	-0.0135962	0.102447	0.0998784	-0.101964	0.000391512	-0.145885	0.0975394	-0.102685
Os.10524.1.S1_x_at	0.252294	0.222893	0.0912341	0.218162	0.24146	0.212986	0.206006	0.0540017	0.181415	-0.126836	0.0789321	0.0129017	-0.172283	-0.16261	-0.129013	0.232013	0.319962	0.101373	0.0932211	0.244118	0.247271	-0.071096	0.0781761	-0.0533031	0.280946	-0.311306	-0.250136	-0.527618	-0.411195	-0.281306	0.107829	-0.146724	-0.163925	-0.0620217	-0.0803756	-0.108543	-0.101199	-0.282852	-0.194116	-0.200446	-0.121354	-0.115828	0.434341	-0.409164	0.0646256	0.044492	0.284339	-0.0907185	0.38163
Os.10524.2.S1_at	0.230826	0.197393	0.0788296	0.203467	0.221578	0.19776	0.188042	0.0498253	0.164159	-0.104093	0.0612625	0.00634901	-0.128421	-0.142997	-0.0968951	0.207294	0.306762	0.0680387	0.0747816	0.180117	0.281838	-0.0542577	0.0703136	-0.0668581	0.16827	-0.324296	-0.265832	-0.485018	-0.399275	-0.251467	0.135516	-0.0987939	-0.123528	-0.0518715	-0.0649955	-0.0894483	-0.0826333	-0.210667	-0.145254	-0.148544	-0.108096	-0.125435	0.38581	-0.361126	0.109877	0.0521573	0.258933	-0.0310108	0.361801
Os.10525.1.S1_at	-0.0886785	-0.104291	-0.12943	-0.0785535	-0.0774884	-0.0958749	-0.0951416	-0.142278	-0.104951	-0.130523	-0.084409	-0.108834	-0.133185	-0.080172	-0.112116	-0.083806	-0.0645253	-0.143092	-0.0303025	0.00901354	-0.0299641	-0.113436	-0.0632237	-0.133618	0.0968995	-0.222352	-0.206637	-0.263162	-0.244709	-0.191108	0.0668981	0.130899	0.101734	0.117958	0.0970178	0.17952	0.197097	-0.21424	-0.121545	-0.164188	-0.13731	-0.201116	0.0460912	-0.186355	0.257052	-0.0780808	0.255783	-0.164549	0.257559
Os.10526.1.S1_a_at	0.16125	0.186944	0.266556	0.180724	0.183071	0.157231	0.180869	0.289277	0.212392	0.0962886	0.147498	0.106443	0.151078	0.0273277	0.0734863	0.130449	0.0418541	0.0283286	-0.0518943	-0.133586	-0.261974	-0.117701	0.00207993	0.0660414	-0.0724055	0.171877	0.202905	-0.0811987	0.100962	0.0890503	-0.0657029	-0.101118	-0.133727	-0.0360033	-0.00401764	-0.131847	-0.141836	-0.157892	-0.412527	-0.377838	0.3564	0.0366688	-0.0533537	0.190036	-0.438774	0.145077	-0.542215	0.23708	-0.58998
Os.10527.1.S1_a_at	0.194023	0.239913	0.252526	0.275493	0.269639	0.332291	0.272276	0.324913	0.277949	0.088657	0.393504	0.315621	-0.012815	0.0137117	-0.0429356	0.13604	0.16772	-0.0468844	-0.243283	-0.225037	0.225353	0.300578	0.128496	0.240733	0.0601587	0.547463	0.591086	0.0506011	0.441293	0.312069	0.44784	0.15448	0.225099	0.332421	0.297753	0.0686456	0.0819274	0.0574927	0.0270349	-0.00199668	0.183517	0.131385	0.0454711	0.126128	-0.0913418	0.237582	0.159784	0.227575	0.11417
Os.10527.1.S2_a_at	0.357736	0.378209	0.393308	0.43125	0.43005	0.481791	0.418247	0.458881	0.413338	0.134384	0.521906	0.409905	-0.00981718	-0.00524812	-0.0333727	0.103732	0.213359	-0.106079	-0.293339	-0.28157	0.180095	0.133555	-0.0457892	0.233201	0.178919	0.352089	0.422851	-0.0823713	0.384587	0.260428	0.552504	0.208102	0.274007	0.353342	0.330789	0.0903709	0.106177	0.0248881	-0.0489661	-0.0735724	0.21083	0.0437755	0.125904	-0.145403	-0.0230526	0.259926	0.198859	0.194909	0.195206
Os.10527.1.S3_a_at	-0.364574	-0.361355	-0.332335	-0.334051	-0.344411	-0.319964	-0.377597	-0.283239	-0.338246	-0.168843	-0.220947	-0.219088	-0.200119	-0.105867	-0.194279	-0.229663	-0.192065	-0.0582773	-0.162077	-0.152125	0.106036	0.14454	-0.110693	-0.0412656	-0.170125	0.230625	0.212091	0.15698	0.200641	0.0575869	0.113323	0.28214	0.319555	0.197477	0.139085	0.268028	0.305574	0.123353	0.305592	0.247826	0.00374883	0.0279241	-0.0652799	0.0525144	0.128353	-0.0993897	0.194071	-0.0818215	0.0951839
Os.10528.1.S1_s_at	-0.177434	-0.179645	-0.185746	-0.18462	-0.184686	-0.14918	-0.18704	-0.169992	-0.193541	-0.0901926	-0.137365	-0.131294	-0.119823	-0.12482	-0.122175	-0.191745	-0.138343	-0.01742	-0.133645	-0.112311	0.122547	0.146212	-0.00502168	-0.0465983	-0.0346201	0.0137577	-0.00237601	0.220139	0.112218	0.086997	0.092136	0.215362	0.257872	0.0912867	0.0654195	0.18569	0.20543	0.46677	0.624611	0.585317	-0.0844812	-0.0284228	-0.0219459	0.00897768	0.0619171	-0.107187	0.100749	-0.0601512	0.101949
Os.10529.1.S1_s_at	0.125962	0.156052	0.250707	0.175421	0.179395	0.259097	0.186411	0.339329	0.226826	0.0196981	0.223528	0.122452	-0.0245872	-0.116424	-0.10989	-0.0632867	-0.162729	-0.148467	-0.399292	-0.473879	-0.123478	-0.0979015	-0.246572	0.188995	-0.0366545	0.262447	0.288927	0.0174741	0.181392	0.193986	0.140385	0.180714	0.202425	0.0409702	0.0631327	-0.0197939	-0.0223511	0.167447	-0.0640507	-0.0167207	0.309836	0.0879467	-0.132521	0.23832	-0.134717	0.13729	-0.265481	0.194707	-0.285009
Os.10530.1.S1_at	0.171627	0.206684	0.25843	0.224829	0.24413	0.253852	0.219402	0.336994	0.228464	0.200259	0.25682	0.228667	0.159638	-0.00428749	0.117946	-0.0188513	-0.0398446	-0.132015	-0.287469	-0.300795	-0.144849	-0.0704591	-0.126695	0.158953	-0.0107503	0.0921262	0.12955	-0.116954	0.114061	0.10358	0.242574	0.141563	0.128608	-0.0169904	-0.00863019	-0.0478913	-0.0602132	0.170126	-0.124611	-0.0413326	0.262343	0.0200011	-0.0364163	0.144472	-0.0201836	0.0612669	-0.302702	0.15627	-0.237166
Os.10531.1.S1_at	0.210756	0.207784	0.210275	0.201497	0.208704	0.208603	0.20948	0.20842	0.205676	0.00965632	0.104011	0.0439238	0.0103177	-0.0346246	0.000503432	0.000218738	0.0207372	-0.0421956	-0.117982	-0.131306	-0.0243402	0.0110415	0.0155753	0.101485	4.17e-05	-0.034791	0.0301	-0.141816	-0.0768183	-0.0519752	-0.00555614	0.0948182	-0.0367762	-0.0178464	0.0386267	0.0235482	0.0273616	0.121762	0.0115376	0.025546	0.215996	0.082407	0.0504895	0.0788519	-0.112533	0.149845	-0.0678973	0.324022	-0.0628395
Os.10532.1.S1_s_at	-0.0895887	-0.0927871	-0.0415484	-0.0946661	-0.104201	-0.120584	-0.0966776	-0.0782088	-0.0821316	0.166924	-0.106023	-0.0215146	0.207107	0.176958	0.223152	-0.0926378	-0.344197	-0.103602	-0.172561	-0.19126	-0.139699	-0.0836247	-0.153422	-0.0188818	-0.0403273	0.0245628	-0.0167886	0.268776	0.0173704	0.218492	-0.261218	-0.0300161	-0.0553373	-0.217882	-0.197866	-0.0999831	-0.0970838	0.0796546	-0.0394019	0.0137484	0.0828437	0.0216708	-0.302733	0.211293	0.269125	-0.000727784	-0.0659422	0.0441397	-0.00569911
Os.10533.1.S1_at	0.281908	0.323636	0.372991	0.352298	0.351993	0.418507	0.332677	0.438509	0.35291	0.158696	0.47377	0.36414	0.0677079	-0.088386	-0.0597773	0.020632	0.026782	-0.225968	-0.379294	-0.413919	0.0960661	0.0565027	-0.035089	0.245074	0.0942396	0.181382	0.243906	-0.00736713	0.343362	0.274346	0.478076	0.442259	0.504502	0.340452	0.312914	0.232118	0.244182	0.142353	-0.0388975	-0.0154199	0.16439	0.0546467	-0.0989495	6.96e-05	-0.215796	0.166155	-0.159725	0.27554	-0.188432
Os.10534.1.S1_at	0.132096	0.110018	0.00136737	0.123923	0.136534	0.125055	0.113545	-0.000311431	0.105023	-0.214668	0.03641	-0.0547611	-0.264268	-0.204929	-0.236222	0.062696	0.16151	-0.0769095	-0.0303431	0.106731	0.162406	-0.105463	-0.0593615	-0.163337	0.180261	-0.37427	-0.319626	-0.538448	-0.403422	-0.322936	0.172275	-0.0214744	-0.023599	0.0125436	-0.0197928	0.0114486	0.0309456	-0.297251	-0.172583	-0.1959	-0.191568	-0.225352	0.256486	-0.449415	0.117648	0.0181518	0.326767	-0.174344	0.393422
Os.10535.1.S1_at	-0.0932249	-0.104573	-0.143284	-0.0916756	-0.0924031	-0.0997201	-0.116897	-0.172166	-0.142191	-0.17446	-0.0987763	-0.12793	-0.1751	-0.110103	-0.143957	-0.0437944	0.0377931	-0.056628	0.0132186	0.0398091	0.0417263	0.0333719	0.00717642	-0.0317773	0.113768	-0.223287	-0.203048	-0.210107	-0.21458	-0.182928	0.128902	0.215946	0.184026	0.179803	0.148255	0.253648	0.266083	-0.139148	-0.0248568	-0.0489758	-0.0633589	-0.0788886	0.114598	-0.11635	0.226247	-0.140604	0.266468	-0.0231908	0.248838
Os.10536.1.S1_at	0.353975	0.39574	0.450802	0.413827	0.41163	0.490183	0.409563	0.515647	0.429083	0.131685	0.496327	0.362412	0.0386245	-0.0949919	-0.0878869	0.0439459	0.108203	-0.164559	-0.340747	-0.400352	0.162763	0.167221	0.0342733	0.341454	0.126538	0.267963	0.332521	0.0773612	0.420186	0.284403	0.514807	0.466125	0.527225	0.42746	0.414719	0.270238	0.28095	0.273719	0.0871491	0.116559	0.232856	0.127218	0.00434387	0.0524043	-0.252873	0.242972	-0.134133	0.361501	-0.177886
Os.10537.1.S1_at	-0.365447	-0.400333	-0.431147	-0.405907	-0.410569	-0.484951	-0.408487	-0.480073	-0.424058	-0.136268	-0.449932	-0.342753	-0.0423687	0.100303	0.0782449	-0.116083	-0.0708639	0.127691	0.340953	0.302473	-0.0365259	0.0400503	0.0187705	-0.325697	-0.128727	-0.279591	-0.307567	-0.0528092	-0.320473	-0.296545	-0.214043	-0.0883006	-0.184198	-0.101335	-0.0962856	0.0748069	0.073675	-0.0701745	0.0894965	0.0644764	-0.147908	-0.0638561	0.057236	-0.0557539	0.209791	-0.252444	0.143211	-0.227991	0.138857
Os.10539.1.S1_at	-0.0849002	-0.095681	-0.128057	-0.0976576	-0.0929805	-0.0951189	-0.120659	-0.16677	-0.148785	-0.132693	-0.098486	-0.106641	-0.141596	-0.102071	-0.121107	0.0303118	0.254859	0.205215	0.127115	0.189259	0.134258	0.137806	0.0516888	0.0222446	-0.0167843	-0.110573	-0.103743	-0.105463	-0.087424	-0.133899	0.0484343	0.17122	0.127077	0.0762891	0.0675358	0.163593	0.158243	-0.0269234	0.0706405	0.04336	-0.0101864	0.0100975	0.203829	-0.0906052	0.0104363	-0.0851064	0.0667028	0.0222405	0.0645767
Os.10541.1.S1_at	0.0558798	0.0472587	0.0661663	0.0265837	-0.0351677	-0.0327695	0.0456174	-0.0756574	0.0407035	0.432264	-0.0253717	0.180067	0.546314	0.642871	0.538114	0.365511	-0.0516845	0.0920081	0.255204	0.329823	-0.0489874	0.235862	0.10331	0.0796809	-0.0554229	0.105798	0.0556149	0.505832	0.256549	0.0735118	-0.315655	-0.292706	-0.276805	-0.197939	-0.189729	-0.227546	-0.233624	-0.0231691	0.0105194	0.00237389	-0.104459	0.0981302	-0.244818	0.18352	0.00229437	0.119451	0.0376045	0.0652681	-0.0109188
Os.1054.1.A1_at	-0.1526	-0.174278	-0.232763	-0.181514	-0.165912	-0.213768	-0.206908	-0.218731	-0.201678	-0.201704	-0.232562	-0.22905	-0.204211	-0.15104	-0.130624	-0.079622	0.0751746	0.0749002	0.0630127	0.153798	0.0798375	0.0770452	-0.0197036	-0.131396	0.0745433	-0.26588	-0.263558	-0.18598	-0.208223	-0.28043	0.00683344	0.106728	0.0356751	-0.0373787	-0.0457365	0.107894	0.115811	-0.0157955	0.113673	0.0986249	-0.0751708	-0.0955335	0.213332	-0.219424	0.0601391	-0.203428	0.0616418	-0.155571	0.088468
Os.10542.1.S1_at	0.501857	0.553868	0.632651	0.568037	0.571588	0.656345	0.571467	0.689231	0.586998	0.293644	0.645398	0.533554	0.205936	0.0109514	0.0911725	0.156741	0.0828182	-0.128008	-0.417068	-0.42304	-0.000921057	0.0728687	-0.0418013	0.379153	0.139801	0.420033	0.491982	0.11729	0.508054	0.426002	0.402343	0.192977	0.236343	0.150237	0.158476	-0.0691984	-0.0750772	0.155676	-0.139378	-0.0818882	0.383389	0.172558	-0.0211057	0.219368	-0.256778	0.2841	-0.265241	0.43541	-0.272285
Os.10542.1.S1_s_at	0.234746	0.248087	0.296277	0.267899	0.281339	0.310847	0.286987	0.338897	0.28921	0.120157	0.276327	0.209403	0.0844894	0.0287541	0.0662325	-0.0170063	0.0091783	-0.0739834	-0.16855	-0.228504	-0.011271	-0.0188673	-0.0613106	0.221977	0.0315761	0.188939	0.257866	-0.110796	0.120048	0.0705832	0.120035	0.0714463	-0.0295351	0.0146981	0.0813586	-0.06489	-0.0636679	0.113485	-0.078448	-0.0571654	0.242219	0.112983	-0.0259127	0.161396	-0.168838	0.160583	-0.164843	0.277024	-0.16108
Os.10542.2.S1_at	-0.270952	-0.257194	-0.253529	-0.284591	-0.287953	-0.305863	-0.27408	-0.264552	-0.262272	-0.00836267	-0.204787	-0.130947	0.0659345	0.134917	0.0752405	0.0864307	-0.0335736	0.160099	0.235388	0.249455	-0.0198935	0.0654197	0.0481336	-0.0619755	-0.233675	0.135022	0.108297	0.0948138	-0.0256816	0.015919	-0.390827	-0.330981	-0.377752	-0.215212	-0.210156	-0.194214	-0.193528	-0.101663	-0.0228229	-0.067247	-0.0114589	0.130635	-0.0813493	0.252502	-0.180338	-0.10616	-0.10511	-0.0378434	-0.199913
Os.10543.1.S1_at	-0.36737	-0.364059	-0.33052	-0.370824	-0.373052	-0.348459	-0.397724	-0.300013	-0.363752	-0.218435	-0.256515	-0.268273	-0.222579	-0.159178	-0.227183	-0.265325	-0.0905259	0.0350535	-0.0531169	-0.0317891	0.0546881	0.136668	-0.0710948	-0.0430892	-0.142463	0.0739029	0.0588079	0.129923	0.136909	-0.041979	-0.00625789	0.255282	0.256895	0.145835	0.109327	0.243996	0.279972	0.289848	0.409961	0.375717	0.0860286	0.0582665	-0.0651992	0.0710432	-0.028395	-0.188888	-0.0145152	0.0149573	-0.116189
Os.10544.1.S1_at	0.414778	0.450869	0.50522	0.486409	0.481492	0.557169	0.484789	0.566564	0.491033	0.225441	0.604169	0.495082	0.113614	0.0727332	0.0587996	0.147539	0.114254	-0.127902	-0.316354	-0.315852	0.0225443	0.103835	-0.00909341	0.355383	0.142975	0.551423	0.638443	0.0719154	0.57624	0.370298	0.472995	0.161573	0.219327	0.272982	0.258946	-0.0173385	-0.00494467	0.0207408	-0.142293	-0.141264	0.240874	0.106093	0.0156534	0.111962	-0.194824	0.2873	-0.0230088	0.348675	-0.0781605
Os.10544.1.S2_at	0.371314	0.41963	0.514344	0.44631	0.419277	0.472438	0.424632	0.504266	0.450266	0.282093	0.491887	0.435136	0.230397	0.126614	0.10352	0.150163	-0.0102102	-0.129314	-0.313448	-0.327171	-0.0231188	0.177043	0.0864745	0.324383	0.0649307	0.461239	0.49833	0.344997	0.599287	0.40744	0.28027	0.192515	0.261833	0.240294	0.233628	0.0234761	0.0229155	0.0739389	-0.116371	-0.105395	0.302146	0.245466	-0.158339	0.304743	-0.259849	0.336108	-0.166502	0.394208	-0.264395
Os.10545.1.S1_at	-0.302931	-0.309615	-0.303496	-0.307112	-0.309609	-0.336757	-0.302897	-0.260401	-0.267318	-0.17511	-0.357263	-0.315363	-0.118576	-0.0709821	-0.0963179	-0.202436	-0.319704	-0.157609	-0.0110123	-0.0346294	-0.172413	-0.193077	-0.168893	-0.201033	-0.145746	-0.152375	-0.210051	0.0773835	-0.14503	-0.167886	-0.146841	-0.072034	-0.0532716	-0.217283	-0.237045	-0.0720476	-0.0745145	-0.0609116	-0.020886	0.00873355	-0.174936	-0.169383	-0.142206	-0.0642999	0.289155	-0.222774	0.0161767	-0.268375	0.0496215
Os.10546.1.S1_s_at	0.0835607	0.0577008	-0.00855295	0.0430301	0.0374171	-0.0269682	0.0368997	-0.0593668	0.0465159	-0.0203559	-0.129446	-0.0888715	0.0446365	0.0703483	0.0667587	0.288923	0.156329	0.11669	0.165876	0.280073	0.0528961	-0.018948	0.110973	-0.204305	-0.00880555	-0.234706	-0.215997	-0.229132	-0.257193	-0.271392	-0.245617	-0.380547	-0.413723	-0.257367	-0.25402	-0.294731	-0.295159	-0.381504	-0.277645	-0.309433	-0.0491577	-0.114404	0.220218	-0.211864	-0.0347395	0.00769135	0.111864	-0.124647	0.127416
Os.10547.1.S1_at	-0.100096	-0.114007	-0.0598649	-0.104165	-0.109923	-0.186961	-0.104261	-0.0898059	-0.103429	-0.0933319	-0.229334	-0.204548	0.015348	-0.0439412	0.0141637	-0.0997117	-0.0601271	0.0289124	0.160244	0.0188724	-0.275913	-0.179973	0.0765707	-0.10217	-0.112413	0.0176065	-0.0245975	-0.0129405	-0.187423	-0.0572394	-0.374185	-0.308448	-0.314048	-0.139775	-0.0955861	-0.17221	-0.199897	-0.153408	-0.247464	-0.237375	0.0170983	-0.0555266	-0.119376	0.185384	-0.0649399	0.00294225	-0.169714	-0.0312443	-0.194166
Os.10548.1.S1_s_at	0.0689037	0.0865518	0.121266	0.106163	0.103287	0.154847	0.107204	0.185619	0.128483	0.00961966	0.202111	0.118863	-0.041431	-0.103436	-0.121957	-0.10953	-0.102039	-0.245526	-0.306864	-0.344601	0.123998	0.0623913	-0.0822773	0.0994422	0.0194056	0.0981324	0.121858	0.0255601	0.216787	0.150302	0.356563	0.362105	0.433225	0.294094	0.256841	0.242782	0.264071	0.228344	0.139527	0.166498	0.00253026	-0.0109371	-0.141073	-0.0811283	-0.0820985	0.059477	-0.0252372	0.107693	-0.0428242
Os.10548.2.S1_at	0.525475	0.545263	0.547523	0.530892	0.545777	0.538473	0.51768	0.476171	0.474676	0.240258	0.462244	0.409974	0.173912	0.0856945	0.145285	0.216558	0.0817006	-0.0393483	-0.254394	-0.127255	-0.0768516	0.13395	-0.0690711	0.204599	0.214092	0.0687286	0.121325	-0.0204619	0.241796	0.0958578	0.200083	-0.00802493	0.0264381	0.0453259	0.0535165	-0.118805	-0.109754	-0.0208856	-0.15504	-0.112059	0.233751	-0.0770049	0.0396646	-0.0968061	-0.149843	0.242162	-0.0855978	0.22381	-0.0335224
Os.10549.1.S1_at	-0.457994	-0.481502	-0.453744	-0.545012	-0.548309	-0.535655	-0.493157	-0.432834	-0.459279	-0.0837803	-0.529154	-0.4039	0.0398797	0.0873204	0.0939005	-0.144661	-0.361221	0.0234859	0.0322692	-0.0169994	-0.165198	-0.0304136	-0.209281	-0.24535	-0.236005	-0.0454871	-0.127363	0.250891	-0.136548	-0.0487826	-0.387403	-0.111542	-0.126291	-0.318877	-0.316296	-0.0565241	-0.0530565	0.473584	0.471204	0.518714	-0.0615429	-0.0669328	-0.130706	0.109595	0.136212	-0.284196	-0.165546	-0.187402	-0.129508
Os.10550.1.S1_at	-0.237455	-0.248234	-0.215752	-0.317416	-0.322649	-0.254808	-0.215294	-0.197916	-0.202808	-0.0817497	-0.337079	-0.252221	-0.00927836	0.0260974	0.0392397	-0.0869907	-0.229537	0.167706	-0.0200912	-0.0381349	-0.0614683	0.0742468	-0.021984	-0.0618783	-0.122739	0.168843	0.0827711	0.478931	0.0169434	0.210629	-0.374617	-0.307865	-0.283365	-0.315001	-0.294941	-0.270317	-0.285261	0.262804	0.278905	0.322882	-0.0364341	0.0593307	-0.0605045	0.325613	0.138001	-0.0947021	0.0189615	-0.0802633	0.0542007
Os.10550.1.S1_x_at	-0.225837	-0.236119	-0.201467	-0.301635	-0.301613	-0.228375	-0.193145	-0.16827	-0.182383	-0.108574	-0.321107	-0.253219	-0.039868	-0.0133334	0.00623663	-0.0932677	-0.225064	0.151092	-0.0458828	-0.0622453	-0.0604359	0.0768563	-0.0334809	-0.0501015	-0.109901	0.169765	0.0872274	0.465717	0.0125722	0.219427	-0.339915	-0.291809	-0.262829	-0.318723	-0.306375	-0.273892	-0.289771	0.299854	0.31384	0.363051	-0.0482556	0.0645854	-0.0472109	0.285716	0.152512	-0.0993053	0.0170378	-0.0978242	0.0664095
Os.10551.1.S1_at	-0.0595143	-0.0214031	0.0422944	-0.0227015	-0.0251268	0.0862794	0.00495155	0.130028	0.0329308	-0.0144965	0.0711535	0.0319843	-0.0534522	-0.089886	-0.0922927	-0.0387699	-0.147521	-0.0117356	-0.345434	-0.336795	0.099595	0.244278	-0.172568	0.24622	-0.0795026	0.476639	0.449018	0.413605	0.405278	0.429689	0.185812	0.204015	0.281638	0.0478348	0.0301226	0.0260356	0.0244558	0.406684	0.347435	0.376362	0.214266	0.149184	-0.120384	0.32946	0.060806	0.0465056	-0.0106318	0.121928	0.0131659
Os.10552.1.S1_at	-0.266622	-0.291183	-0.291614	-0.309918	-0.323528	-0.331648	-0.310819	-0.314767	-0.298149	0.0234587	-0.272361	-0.179408	0.0846422	0.114448	0.115187	-0.0779303	-0.130439	0.0332427	0.0185556	-0.00145096	0.0507165	0.0824894	-0.145092	-0.0831121	-0.12682	-0.0197627	-0.0661508	0.170276	-0.0183596	0.0349144	-0.102115	0.0720406	0.0657334	-0.0932419	-0.0974527	0.107527	0.117225	0.329571	0.385141	0.378068	-0.0277463	-0.0286394	-0.0472644	-0.0059483	0.206303	-0.0988018	0.0279811	-0.0918716	0.0693922
Os.10553.1.S1_s_at	-0.11187	-0.128069	-0.132608	-0.142196	-0.128194	-0.149717	-0.115197	-0.0973986	-0.0865288	-0.240146	-0.252596	-0.277015	-0.198222	-0.194394	-0.169286	-0.00523304	0.00953573	0.0784497	-0.159955	-0.0174791	-0.045104	-0.0529037	-0.0841546	-0.258986	-0.0189464	-0.17395	-0.172301	-0.245223	-0.295887	-0.180372	-0.256618	-0.32086	-0.347821	-0.325122	-0.340113	-0.31492	-0.302762	-0.0980761	-0.0614723	-0.0522171	0.0388443	-0.149196	0.181535	-0.0844076	0.0171777	-0.0830459	-0.00862249	-0.174169	0.0342483
Os.10555.1.S1_a_at	-0.0472469	-0.0371813	0.00302221	-0.0303187	-0.0290333	0.0475423	-0.0117327	0.0822788	0.00914045	-0.0633675	0.0463043	0.0136147	-0.126413	-0.0587638	-0.129561	-0.0820995	-0.0379734	-0.0523403	-0.268272	-0.235151	0.203012	0.217551	0.0457576	0.159117	-0.0407203	0.29358	0.305319	0.259689	0.276511	0.15821	0.13867	0.0928847	0.169384	0.139848	0.10675	0.0149581	0.0366191	0.539166	0.601475	0.591572	0.0446016	0.136761	-0.0179729	0.180498	-0.148568	-0.0432181	0.0547429	0.0308245	-0.0115617
Os.10556.1.S1_at	0.0180574	-0.00725308	-0.100093	-0.0224378	-0.00779021	-0.00468643	-0.0143432	-0.12245	-0.0505032	-0.146476	-0.0899555	-0.0974378	-0.163688	-0.14266	-0.115587	-0.0397285	0.0457695	-0.031347	0.0130873	0.0726795	0.148821	-0.0253373	-0.0032456	-0.0923182	0.0888575	-0.212592	-0.207457	-0.237645	-0.290289	-0.206747	0.106084	0.111924	0.0757037	-0.0233696	-0.0258743	0.139634	0.136055	0.13642	0.230753	0.225843	-0.106955	-0.127007	0.237796	-0.16176	0.252953	-0.0446566	0.269099	-0.0503082	0.366218
Os.10557.1.S1_at	0.152813	0.150082	0.194058	0.180238	0.122254	0.0764669	0.146151	0.0511457	0.133008	0.240944	0.069145	0.148563	0.303218	0.317921	0.233096	0.0818293	-0.000284066	0.0216937	0.172879	0.0277727	-0.0849	0.123309	0.245884	0.0410648	-0.0217547	0.0546937	0.0663259	0.204165	0.235977	-0.0422482	0.0888713	0.206832	0.16894	0.297497	0.324491	0.267352	0.26332	-0.224494	-0.234079	-0.281586	0.0204812	0.0626007	-0.206077	0.0813487	-0.237298	0.207593	-0.063569	0.253789	-0.202357
Os.10560.1.S1_at	0.0652786	0.0964836	0.189128	0.0892338	0.0768403	0.13821	0.115294	0.217647	0.137477	0.420564	0.23635	0.319946	0.417955	0.355723	0.382435	0.130417	-0.192947	-0.0373415	-0.165144	-0.164696	-0.0781899	0.0866868	-0.152493	0.272205	-0.107508	0.420518	0.38749	0.519791	0.456537	0.528803	-0.178373	-0.16541	-0.118016	-0.189104	-0.172117	-0.298381	-0.305582	0.332437	0.140189	0.193295	0.204862	0.225307	-0.304089	0.407552	0.00385452	0.0943559	-0.228079	0.171264	-0.214008
Os.10561.1.S1_at	-0.0156994	0.00709085	0.101345	0.0152411	0.0236445	0.0699744	0.0120449	0.194291	0.0534445	0.0932894	0.104367	0.0670174	0.0720973	-0.101114	-0.00874476	-0.216162	-0.173552	-0.177908	-0.392949	-0.45839	0.0338979	0.0536932	-0.171693	0.151674	-0.0769181	0.160989	0.168366	0.170739	0.244674	0.258137	0.167556	0.393382	0.396272	0.118069	0.119905	0.181139	0.183732	0.569199	0.348009	0.405383	0.238129	0.06562	-0.187043	0.181584	-0.0817571	-0.0303374	-0.286736	0.203341	-0.290063
Os.10564.1.A1_at	0.0253278	0.0478206	0.0648913	0.0631349	0.0256488	0.00785603	0.0498939	0.00399514	0.0721245	0.0323452	-0.0075166	0.0187193	0.0779622	0.0878275	0.034402	0.0456329	-0.124097	-0.0249152	0.117286	-0.0204595	-0.10733	0.0455724	0.177973	-0.126182	-0.00889327	0.0495232	0.046438	0.211694	0.13635	0.0697814	-0.0813276	-0.0815806	-0.0703929	0.120421	0.146743	-0.000948417	0.000346931	-0.220864	-0.214291	-0.231714	0.00398454	0.0777852	-0.118367	0.142447	-0.19817	0.20869	-0.0469909	0.0724301	-0.15055
Os.10566.1.S1_at	0.0622277	0.0837201	0.191365	0.0876519	0.0856641	0.165452	0.125198	0.268088	0.152482	0.0875164	0.155209	0.125151	0.0458023	-0.0762235	-0.0237073	-0.134286	-0.0932479	-0.0744921	-0.437515	-0.431645	0.0606545	0.156572	-0.0764083	0.188489	0.0381304	0.321806	0.300624	0.362487	0.378219	0.422773	0.0772006	0.103185	0.162654	0.0712371	0.0563113	-0.0645843	-0.0657491	0.503866	0.312599	0.372657	0.25355	0.161098	-0.152377	0.362652	0.0117289	0.0351471	-0.0673348	0.254495	-0.0929401
Os.10568.1.S1_at	-0.187572	-0.182858	-0.138797	-0.201687	-0.223855	-0.205074	-0.169255	-0.132467	-0.144277	0.0836346	-0.254116	-0.152181	0.189369	0.138997	0.180974	-0.0169464	-0.324814	-0.0198707	-0.14866	-0.137123	-0.0542046	0.078261	-0.18028	-0.0684179	-0.194812	0.126958	0.0556136	0.356357	0.0743963	0.22107	-0.249188	-0.115987	-0.116694	-0.333247	-0.321503	-0.185935	-0.20174	0.248191	0.181711	0.236528	0.0967434	0.00284916	-0.225861	0.233727	0.240859	0.00943079	-0.0464286	-0.0632873	0.0347838
Os.10570.1.S1_at	-0.0452409	-0.0405733	-0.0241271	-0.0781645	-0.119743	-0.0553621	-0.0320597	-0.067914	-0.0452835	0.338805	0.045007	0.174915	0.392664	0.513588	0.400675	0.206372	-0.164453	-0.0203797	0.0743909	0.119108	-0.039524	0.229257	0.000194071	0.119937	-0.0936241	0.15494	0.10572	0.508456	0.324863	0.114665	-0.10979	-0.0407585	-0.0323819	-0.113433	-0.103002	-0.0495626	-0.0459877	0.342993	0.356366	0.367695	-0.0319656	0.0349283	-0.225109	0.118883	0.0879948	0.0601934	-0.00238865	0.0653431	0.0153771
Os.10571.1.S1_at	-0.0350584	-0.0213329	-0.0479685	-0.0303411	-0.0297315	-0.0569145	-0.0327305	-0.0803819	-0.0775486	-0.098864	-0.0654557	-0.0726935	-0.0740078	-0.0470713	-0.059887	-0.0910287	0.0671675	0.0804038	0.489526	0.111992	-0.174765	-0.142494	0.232262	0.015846	-0.0554606	-0.0548207	-0.0528373	-0.0981476	-0.126188	-0.081606	0.256671	0.392888	0.352572	0.55792	0.59095	0.618134	0.58275	-0.211329	-0.1967	-0.207907	-0.0832475	0.0119768	-0.048469	-0.0465496	-0.220538	0.0372285	-0.155257	0.0400755	-0.181505
Os.10572.1.S1_at	-0.253683	-0.299149	-0.35238	-0.289498	-0.273833	-0.374095	-0.324209	-0.360445	-0.311027	-0.109184	-0.313471	-0.25155	-0.085076	0.0608827	0.0363733	-0.0548005	-0.00426595	-0.0237093	0.241816	0.335542	-0.0856336	-0.153551	-0.0786626	-0.294852	-0.0109805	-0.397934	-0.408405	-0.344315	-0.444079	-0.442468	-0.345727	-0.28308	-0.361391	-0.271206	-0.274783	-0.148882	-0.13772	-0.294914	-0.136823	-0.173059	-0.215546	-0.172584	0.105503	-0.302893	0.220587	-0.288381	0.130079	-0.325248	0.143786
Os.10574.1.S1_at	0.450741	0.487881	0.54102	0.514245	0.513223	0.586262	0.514071	0.615533	0.534454	0.246925	0.617064	0.49228	0.153473	-0.0164974	0.028931	0.128871	0.159572	-0.17267	-0.348	-0.386632	0.142435	0.108259	0.0111091	0.37303	0.148027	0.275498	0.346769	0.0131196	0.411886	0.326868	0.48982	0.332968	0.401275	0.340788	0.335896	0.133465	0.128948	0.203511	-0.0425845	-0.0126633	0.224176	0.0930335	0.0142346	0.0148675	-0.266878	0.296583	-0.178964	0.344487	-0.194822
Os.10575.1.S1_at	0.306352	0.345539	0.443384	0.375636	0.372614	0.436912	0.380963	0.512061	0.408631	0.26615	0.473891	0.402759	0.196551	0.0602249	0.092112	0.0836618	-0.0283916	-0.221894	-0.400725	-0.412811	-0.0324798	0.0335463	-0.0896335	0.32179	0.046205	0.312558	0.342343	0.128985	0.389532	0.359328	0.232467	0.127827	0.215768	0.143782	0.136572	-0.069605	-0.0738435	0.238455	-0.0440337	0.00895441	0.234185	0.0850649	-0.177626	0.184106	-0.234244	0.169946	-0.294525	0.25913	-0.311045
Os.10576.1.S1_at	-0.17808	-0.206023	-0.274007	-0.192414	-0.182976	-0.210462	-0.222247	-0.266048	-0.216638	-0.235311	-0.214547	-0.24009	-0.251992	-0.192231	-0.207898	-0.140112	0.00585444	-0.0429364	0.0103465	0.0742813	0.0653521	-0.108032	-0.100259	-0.202631	0.0886835	-0.344935	-0.331824	-0.356355	-0.349721	-0.346173	0.103886	0.215275	0.162293	0.0498152	0.0234476	0.230115	0.241441	-0.201694	-0.0411657	-0.0769637	-0.168852	-0.243764	0.160575	-0.342993	0.282231	-0.173085	0.261083	-0.217184	0.29471
Os.10577.1.S1_x_at	-0.208109	-0.25265	-0.26381	-0.256203	-0.259955	-0.342528	-0.278687	-0.316738	-0.260088	-0.0631199	-0.289002	-0.220727	0.017484	0.126484	0.071213	0.0192831	0.0432388	0.0792326	0.246331	0.299295	-0.150825	-0.186986	-0.0283312	-0.204889	-0.112755	-0.171612	-0.207543	-0.197025	-0.32401	-0.310579	-0.553297	-0.49132	-0.521224	-0.300336	-0.298609	-0.287949	-0.283353	-0.302342	-0.196596	-0.23895	-0.146049	-0.0713628	-0.00305409	-0.113328	-0.114868	-0.192951	-0.0829706	-0.207784	-0.153781
Os.10578.1.A1_at	-0.157773	-0.165258	-0.209747	-0.161693	-0.152149	-0.164876	-0.185635	-0.233155	-0.215587	-0.264846	-0.167263	-0.204812	-0.258844	-0.204147	-0.230139	-0.007084	0.360486	0.21163	0.167404	0.276136	0.191846	0.20053	0.0767468	-0.0174015	0.0990629	-0.180614	-0.182343	-0.154276	-0.143553	-0.192254	0.0962867	0.101838	0.101844	0.00324576	-0.0221048	0.106894	0.0954486	-0.122598	0.00740895	-0.0160296	-0.0660672	0.0432584	0.269685	-0.11707	0.0844812	-0.108498	0.153947	-0.121864	0.156027
Os.10579.1.S1_at	-0.173591	-0.184748	-0.217829	-0.263965	-0.246712	-0.179935	-0.172062	-0.156185	-0.150395	-0.166582	-0.25772	-0.243895	-0.12934	-0.128833	-0.0792572	-0.00553872	0.0736603	0.224365	0.0279283	0.0789034	0.0357476	-0.0350337	-0.0597397	-0.0816095	-0.0333547	-0.0558489	-0.0904244	-0.0390226	-0.192609	-0.0727446	-0.121282	-0.161883	-0.176412	-0.243161	-0.237271	-0.148601	-0.162147	0.25707	0.244085	0.283845	-0.0762669	-0.0706678	0.20145	-0.022179	0.0692306	-0.151441	-0.010223	-0.117815	0.0667632
Os.10580.1.S1_at	-0.0309251	-0.0697881	-0.0773112	-0.0583976	-0.0860103	-0.188578	-0.0941292	-0.204387	-0.0991872	0.270447	-0.119396	0.0301485	0.356397	0.441232	0.399419	0.132633	0.00486792	0.074205	0.231631	0.312256	-0.122332	-0.0999324	0.0543448	-0.13269	-0.128734	-0.0907862	-0.120538	0.0662368	-0.054763	-0.176146	-0.438914	-0.417909	-0.460478	-0.269074	-0.263837	-0.294696	-0.291111	-0.293982	-0.227162	-0.26684	-0.120542	-0.00862699	-0.0788831	-0.0632089	-0.00768489	-0.0643831	-0.0315097	-0.0258192	-0.0829958
Os.10581.1.S1_x_at	-0.219728	-0.240351	-0.241147	-0.206217	-0.202403	-0.238908	-0.242845	-0.249464	-0.250557	-0.095048	-0.136149	-0.142051	-0.111334	-0.0508267	-0.0796729	-0.255498	-0.154787	-0.206631	-0.0424707	-0.0819262	-0.00767657	-0.155696	-0.0688439	-0.102243	-0.0417968	-0.223844	-0.213691	-0.180381	-0.16057	-0.210372	0.0827459	0.277836	0.233909	0.127934	0.110355	0.25073	0.27193	-0.0977651	-0.0603532	-0.0790277	-0.184189	-0.0964107	-0.0551618	-0.220162	0.356346	-0.177372	0.204854	-0.144689	0.197905
Os.10583.1.S1_at	0.181417	0.173383	0.0751356	0.183622	0.199129	0.163454	0.196443	0.0772416	0.1616	-0.146981	0.103405	0.0228661	-0.179394	-0.114978	-0.134474	0.0875525	0.0978951	-0.134053	0.0171693	0.113663	0.0107241	-0.143966	0.0589199	-0.161693	0.151091	-0.297751	-0.247417	-0.456072	-0.319146	-0.281375	0.0578221	-0.172872	-0.234603	-0.118819	-0.104711	-0.111702	-0.101025	-0.304787	-0.21176	-0.24203	-0.0864612	-0.154485	0.232984	-0.341785	0.253591	0.0559781	0.357518	-0.124414	0.460399
Os.10583.1.S1_s_at	0.173563	0.166215	0.0683224	0.178528	0.19287	0.155484	0.188243	0.0720787	0.153605	-0.137962	0.105409	0.0265759	-0.169658	-0.104009	-0.12536	0.0778833	0.0834689	-0.152681	0.00813089	0.101019	0.00253742	-0.156205	0.0391573	-0.163212	0.133887	-0.314759	-0.264852	-0.460078	-0.326522	-0.285846	0.0663441	-0.150737	-0.218128	-0.122588	-0.105927	-0.0953073	-0.0843875	-0.303891	-0.214885	-0.244718	-0.0760545	-0.169804	0.207121	-0.34869	0.268885	0.0690121	0.350284	-0.123515	0.460509
Os.10585.1.A1_at	-0.130964	-0.108909	-0.050164	-0.0962835	-0.0980865	-0.0505737	-0.0673014	0.00748264	-0.0260626	0.023236	2.25e-05	0.0168698	-0.000894195	0.0768145	0.0243957	-0.0524508	-0.228655	-0.0517295	-0.162577	-0.165641	-0.140026	-0.0630562	-0.159379	-0.0047323	-0.0507274	0.293698	0.261602	0.246188	0.173034	0.289057	-0.157286	-0.285139	-0.231072	-0.200379	-0.217129	-0.315146	-0.306512	-0.156245	-0.161853	-0.153844	0.0336314	0.123815	-0.214503	0.222853	0.1669	0.0338166	0.0746356	-0.091001	0.0605495
Os.10585.1.A1_x_at	-0.314057	-0.293285	-0.237987	-0.296249	-0.299556	-0.260317	-0.274414	-0.199068	-0.238354	-0.0437599	-0.188422	-0.137251	-0.0306335	0.0618163	-0.000499633	-0.104971	-0.308523	-0.000285571	-0.0966175	-0.134569	-0.141001	-0.0396076	-0.170471	-0.0604506	-0.181817	0.258676	0.192238	0.349272	0.109156	0.273972	-0.278449	-0.242712	-0.191837	-0.22807	-0.243434	-0.232998	-0.229914	-0.0822594	-0.0442924	-0.0366734	0.0123392	0.135404	-0.252786	0.280409	0.213613	-0.0494355	0.0541094	-0.16451	0.0358187
Os.10590.1.S1_at	0.0496165	0.0427872	0.0406562	0.0372888	-0.0140383	-0.0210628	0.0333673	-0.077505	0.0244451	0.552325	0.113871	0.318151	0.622985	0.782416	0.654686	0.448531	-0.0343942	0.067124	0.321704	0.408978	-0.0207612	0.199089	0.0114775	0.141017	-0.0569374	0.142254	0.107743	0.427255	0.274887	0.145131	-0.288511	-0.30115	-0.29722	-0.200583	-0.196114	-0.235344	-0.235045	-0.097917	-0.0491396	-0.0675062	-0.156904	0.0924963	-0.250613	0.0850269	0.0809104	0.112738	0.073306	-0.00725612	0.0509514
Os.10590.1.S1_s_at	0.0505564	0.0421647	0.0406926	0.0346176	-0.0170053	-0.0258278	0.032171	-0.0824812	0.0239679	0.54645	0.0896004	0.300819	0.621909	0.772472	0.650864	0.447363	-0.0347748	0.0760219	0.336861	0.423787	-0.0274714	0.199517	0.0184471	0.14078	-0.0524998	0.130722	0.0944156	0.431746	0.267857	0.139808	-0.29744	-0.304503	-0.30166	-0.206103	-0.200306	-0.237068	-0.237801	-0.111232	-0.0595023	-0.0784782	-0.151119	0.100049	-0.248421	0.0904066	0.0721637	0.105226	0.0687624	-0.00732941	0.0453008
Os.10591.1.S1_at	0.437536	0.480703	0.5584	0.480647	0.479067	0.5628	0.506072	0.643247	0.526599	0.290013	0.571365	0.484349	0.208207	0.0365849	0.102922	0.086908	0.105147	-0.0548447	-0.377904	-0.355381	0.0389477	0.140606	0.00893819	0.453678	0.110809	0.46589	0.499256	0.246858	0.545311	0.463203	0.296461	0.155697	0.214859	0.162936	0.154962	-0.047005	-0.0517261	0.3374	0.0942921	0.151315	0.277472	0.0967575	0.00128717	0.214353	-0.28085	0.277713	-0.241083	0.361298	-0.240429
Os.10592.1.S1_at	-0.315433	-0.363236	-0.424926	-0.382275	-0.37808	-0.42619	-0.369983	-0.462472	-0.38936	-0.160243	-0.404596	-0.322794	-0.0867504	0.0612571	0.0361279	-0.0752321	0.0690518	0.110209	0.257867	0.38259	0.0364633	-0.029329	-0.0888058	-0.239597	-0.0603103	-0.373176	-0.40944	-0.190706	-0.416325	-0.351361	-0.32488	-0.29021	-0.360403	-0.348991	-0.351697	-0.179649	-0.178133	-0.106663	0.044132	0.0331065	-0.21716	-0.151733	0.149953	-0.209373	0.404623	-0.250408	0.266264	-0.279684	0.329971
Os.10593.1.S1_at	0.448978	0.486556	0.50551	0.505008	0.518065	0.610761	0.519201	0.581978	0.522162	0.134723	0.574986	0.430654	0.0306809	-0.0718646	-0.0416064	0.258161	0.179277	-0.137468	-0.393885	-0.298237	0.122837	0.110998	-0.0774766	0.347609	0.159783	0.291312	0.358596	-0.099872	0.254756	0.263889	0.373059	0.064118	0.137019	0.0914181	0.0788263	-0.135062	-0.136979	0.0588504	-0.1238	-0.0899777	0.253219	0.0805621	0.125741	0.0847942	-0.0370156	0.204725	0.0250225	0.267585	0.0771017
Os.10594.1.S1_at	-0.310214	-0.352256	-0.398602	-0.364954	-0.385563	-0.443507	-0.376911	-0.515606	-0.398853	0.113533	-0.340848	-0.15917	0.192977	0.419017	0.335948	0.0604145	-0.122388	0.136489	0.3139	0.43714	-0.0315656	0.0383182	-0.0507294	-0.160159	-0.0642293	-0.133655	-0.188781	0.18287	-0.170568	-0.105031	-0.436318	-0.311564	-0.36869	-0.323	-0.330244	-0.159239	-0.154572	-0.19846	0.00939527	-0.0353402	-0.238059	-0.0251907	-0.0198927	-0.0307885	0.309097	-0.170829	0.235506	-0.262997	0.251923
Os.10595.1.S1_at	0.256707	0.2695	0.30585	0.26887	0.28181	0.298903	0.280936	0.36634	0.298232	0.0253553	0.313809	0.211619	-0.0292809	-0.0728924	-0.0586815	0.118562	0.216084	0.0725618	-0.103763	-0.050843	-0.0166263	-0.0234346	0.0711652	0.186628	0.0348506	0.306458	0.33561	-0.0584311	0.188278	0.194948	-0.0421991	-0.252288	-0.23603	0.00566938	0.00227518	-0.249308	-0.251136	-0.198104	-0.265794	-0.277102	0.123724	0.0544832	0.166732	0.0766942	-0.262032	0.132083	-0.0996452	0.143704	-0.144263
Os.10595.2.S1_at	0.0222302	0.0272849	0.0663643	0.0224393	0.0162357	0.003633	0.0380116	0.109195	0.0593938	0.146047	0.0145223	0.0608914	0.191952	0.166182	0.192682	0.17435	0.0124086	0.0802015	0.00183734	0.00469425	-0.134654	0.0831004	-0.00992292	0.0659978	-0.0838324	0.311445	0.323963	0.110722	0.224897	0.141546	-0.123918	-0.218921	-0.240374	-0.123674	-0.111943	-0.229438	-0.220103	0.00192146	-0.0727991	-0.0688215	0.206277	0.0886138	-0.0220785	0.177829	-0.215689	0.0240775	-0.19624	0.139779	-0.231112
Os.10595.3.S1_x_at	0.49087	0.520131	0.568456	0.561077	0.554784	0.615323	0.562324	0.621523	0.558241	0.252282	0.641868	0.534611	0.120677	0.0529409	0.0473301	0.20131	0.266183	-0.0382002	-0.269086	-0.223697	0.18846	0.21311	0.141531	0.421937	0.234911	0.467212	0.529492	0.0948693	0.530412	0.415566	0.400944	0.115848	0.178032	0.336485	0.312847	-0.0193199	-0.0137265	-0.00759357	-0.125255	-0.133928	0.162141	0.132054	0.0476206	0.122875	-0.250505	0.287653	0.0442177	0.365202	-0.0059805
Os.10596.1.S1_at	0.0688515	0.0405114	-0.037776	0.053853	0.0689979	0.0386565	0.0480358	-0.0247151	0.0504497	-0.15393	-0.0416215	-0.0897785	-0.182514	-0.156732	-0.15288	0.0112854	0.0882841	-0.0458814	-0.0130253	0.0617283	0.0872585	-0.193532	-0.0796147	-0.220308	0.161587	-0.322666	-0.292565	-0.456011	-0.391733	-0.284242	0.0072953	-0.159584	-0.173651	-0.118451	-0.12596	-0.127385	-0.119665	-0.247878	-0.165782	-0.174293	-0.128563	-0.227178	0.213019	-0.374192	0.220584	-0.00638459	0.278296	-0.18978	0.344425
Os.10597.1.S1_at	-0.25048	-0.278322	-0.254607	-0.270823	-0.250067	-0.297085	-0.260721	-0.223769	-0.261601	-0.181327	-0.270469	-0.264152	-0.14145	-0.106296	-0.0835243	-0.290213	-0.124288	-0.0357202	0.0434228	0.0469219	-0.16796	-0.263206	-0.114932	-0.147585	-0.219873	-0.103324	-0.142131	-0.0271288	-0.246224	-0.158891	-0.394061	-0.318752	-0.355108	-0.288949	-0.265405	-0.23955	-0.241009	0.0845164	0.0901071	0.0921585	0.0361738	-0.0879783	-0.00397034	0.08344	0.0976409	-0.16032	-0.0891032	-0.13154	-0.064254
Os.10598.1.S1_at	-0.00412408	-0.0418661	-0.114807	-0.0423078	-0.00342227	-0.0693862	-0.0545485	-0.102917	-0.0487236	-0.242089	-0.136046	-0.193536	-0.238794	-0.232872	-0.185594	0.0491363	0.224927	0.0837794	0.106118	0.23501	0.091401	-0.264538	-0.0537798	-0.159635	0.0515918	-0.292811	-0.265883	-0.566648	-0.510689	-0.343389	-0.258542	-0.426022	-0.465585	-0.275194	-0.279147	-0.333469	-0.323434	-0.273185	-0.223333	-0.236051	-0.0824467	-0.129522	0.339837	-0.291827	-0.00488344	-0.146483	0.0585167	-0.202285	0.100606
Os.10599.1.S1_x_at	-0.161359	-0.159472	-0.0864172	-0.154384	-0.167456	-0.144033	-0.137281	-0.0544293	-0.100034	0.0305016	-0.0418374	-0.029737	0.0855876	0.188664	0.0711266	0.0183717	-0.204557	-0.072739	-0.0993766	-0.0793849	-0.185172	-0.0869074	-0.283279	-0.00205365	-0.227984	0.262026	0.224455	0.197072	0.138976	0.10614	-0.392034	-0.384537	-0.347665	-0.266392	-0.269318	-0.369801	-0.352646	0.0352276	-0.00982018	-0.0121114	0.042397	0.0716785	-0.244184	0.233902	-0.104792	-0.0108868	-0.171828	-0.0130085	-0.247928
Os.10600.1.S1_a_at	-0.199419	-0.220928	-0.253457	-0.202368	-0.184083	-0.211319	-0.23337	-0.205104	-0.221928	-0.265853	-0.173502	-0.239274	-0.290186	-0.256278	-0.264949	-0.178854	-0.0113313	-0.122368	-0.0887193	-0.0576867	0.0544855	-0.113656	-0.0910832	-0.194414	0.0237252	-0.301223	-0.283186	-0.408238	-0.306098	-0.340511	0.0249382	0.119944	0.0921211	-0.0125044	-0.0347111	0.117234	0.136226	-0.0824813	0.00955444	-0.00565919	-0.0646878	-0.136851	0.108401	-0.346939	0.134385	-0.169195	0.0959148	-0.191866	0.105318
Os.10603.1.S1_at	0.30676	0.343135	0.413744	0.366699	0.365408	0.409437	0.358553	0.496299	0.386872	0.184347	0.462114	0.359474	0.123536	-0.0453823	0.00413109	0.0355831	0.104583	-0.116749	-0.223775	-0.342254	-0.00393178	0.04946	0.0310181	0.25398	0.0714544	0.240947	0.303701	-0.0185436	0.356086	0.213748	0.523953	0.501997	0.508129	0.430354	0.422942	0.347679	0.343384	0.151851	-0.0909119	-0.0665241	0.251813	0.0347048	-0.0147197	0.0751089	-0.322787	0.221942	-0.334646	0.346803	-0.377908
Os.10604.1.S1_at	-0.0106693	0.000939297	0.0125361	0.0343354	0.0229745	0.105312	0.0222038	0.0264588	0.00987221	-0.0691263	0.193603	0.140787	-0.218577	-0.0775386	-0.221657	-0.0575711	0.199675	-0.0104186	-0.198721	-0.12314	0.392252	0.381142	0.193488	0.154292	0.194669	0.329971	0.356746	0.206015	0.422645	0.214089	0.373716	0.23771	0.356371	0.501224	0.410946	0.226261	0.272252	0.191074	0.389482	0.325186	-0.0627812	0.183478	0.043424	0.072118	-0.00285161	-0.00739833	0.476701	0.063944	0.322564
Os.10604.1.S2_at	-0.333758	-0.304226	-0.209041	-0.321646	-0.327181	-0.231444	-0.290782	-0.102674	-0.241272	-0.033975	-0.162268	-0.143537	-0.00719679	-0.0537795	-0.0545148	-0.188525	-0.290712	-0.0714065	-0.341264	-0.361624	-0.0179177	0.155319	-0.232155	0.0316521	-0.237469	0.287519	0.247783	0.36268	0.295325	0.21481	0.0618441	0.235481	0.269928	-0.0468259	-0.0688532	0.0716374	0.0736487	0.6025	0.498894	0.548149	0.222192	0.0868869	-0.189141	0.319266	-0.0174502	-0.138099	-0.274658	0.047788	-0.290083
Os.10606.1.S1_a_at	0.0242813	0.0177585	0.0559176	0.019935	-0.00127981	-0.0540823	-0.00283651	0.00130107	-0.00221196	0.0792801	-0.00852566	0.0242145	0.153708	0.108946	0.131684	0.0571513	0.0628104	0.114278	0.03249	0.0866097	-0.163505	0.0340137	0.0772825	-0.0126708	-0.0982198	0.110788	0.082349	0.177539	0.14054	0.0494262	-0.238208	-0.272948	-0.271425	-0.172798	-0.174941	-0.22936	-0.243119	-0.241458	-0.242067	-0.258326	0.0817834	0.00346697	0.0370269	0.120655	-0.0318984	0.083384	-0.0631054	0.0767052	-0.103831
Os.10606.3.S1_at	-0.101002	-0.112861	-0.0893404	-0.0964875	-0.0940371	-0.101363	-0.10693	-0.0895503	-0.118486	-0.106384	-0.0315055	-0.0691783	-0.112463	-0.0883476	-0.1192	-0.123788	0.0254015	0.0184769	0.0022004	-0.0501648	-0.12637	-0.123454	-0.0685769	-0.0307289	-0.0329317	0.0531104	0.0556891	-0.106655	-0.0269457	-0.0466378	0.0271828	0.0478386	0.0356874	0.0932769	0.0889078	0.106848	0.109955	-0.189953	-0.153473	-0.186794	-0.0628208	-0.0227419	-0.0578471	0.0161839	0.150809	0.010432	0.111301	0.0128747	0.0651169
Os.10606.3.S1_x_at	0.238811	0.237898	0.259533	0.256593	0.232728	0.187981	0.22903	0.191587	0.211152	0.105621	0.214828	0.193736	0.11576	0.0872382	0.0787748	0.0981517	0.17515	0.0588461	-0.0669112	0.0339413	-0.061681	0.0749794	0.136564	0.0586907	0.0315426	0.0933734	0.0949754	0.107591	0.196029	0.0676525	-0.0621517	-0.217434	-0.200092	-0.0397541	-0.0502568	-0.196238	-0.201988	-0.294031	-0.284554	-0.313875	0.0762548	-0.0241249	0.0851196	0.0397688	-0.0283901	0.201901	0.0957486	0.134158	0.0594712
Os.10607.1.S1_at	0.0854461	0.117078	0.177411	0.14879	0.144439	0.209737	0.131812	0.244115	0.135499	0.121141	0.257514	0.209186	0.0424728	-0.0467249	-0.0338127	-0.0411818	0.0271945	-0.104482	-0.299883	-0.253071	0.12353	0.236733	-0.040908	0.26472	0.0158678	0.149648	0.16131	0.189569	0.354827	0.175633	0.418242	0.4941	0.514992	0.27377	0.258077	0.274376	0.26937	0.329958	0.246609	0.256121	0.156288	0.0471702	-0.0316529	0.137069	0.019621	0.0137527	-0.0532157	0.169509	-0.0550402
Os.10609.1.S1_at	-0.155381	-0.193303	-0.226587	-0.199618	-0.160428	-0.26475	-0.217107	-0.198737	-0.199093	-0.184531	-0.275595	-0.282104	-0.138514	-0.144849	-0.0616988	-0.104876	0.0359322	-0.00804851	0.117724	0.167924	-0.124	-0.357197	-0.142913	-0.257158	-0.104731	-0.328841	-0.324491	-0.489748	-0.527139	-0.357956	-0.425962	-0.452575	-0.523067	-0.366502	-0.346072	-0.337389	-0.332001	-0.155242	-0.167564	-0.167181	-0.0116712	-0.163947	0.150247	-0.217881	-0.0482387	-0.251307	-0.147648	-0.228233	-0.108974
Os.10611.1.S1_at	-0.262035	-0.270674	-0.236093	-0.289242	-0.291179	-0.325985	-0.30119	-0.224766	-0.281886	0.104782	-0.303076	-0.184669	0.179297	0.133601	0.200879	-0.110053	-0.14434	-0.00869325	-0.032522	-0.00375788	-0.0787589	0.107998	-0.09386	-0.124324	-0.222558	-0.120388	-0.154334	0.151808	-0.0189681	-0.0668271	-0.219243	0.0419622	-0.0081541	-0.192843	-0.189521	-0.000728491	0.00577727	0.311144	0.281944	0.312539	0.0937181	-0.0344421	-0.124863	0.0563139	0.0318326	-0.239105	-0.222989	-0.0415684	-0.204361
Os.10612.1.S1_at	0.0922586	0.0946746	0.0860267	0.097977	0.11729	0.168857	0.108652	0.109642	0.0759204	-0.129535	0.112598	0.0202605	-0.194139	-0.200785	-0.186796	-0.0843835	0.0560251	-0.140632	-0.27567	-0.129283	0.143255	0.139338	-0.10032	0.150371	0.1126	-0.00422474	0.000881945	-0.0689957	-0.0151782	-0.0381793	0.120187	0.0453504	0.0974737	-0.0540397	-0.0632955	-0.0802918	-0.08192	0.347568	0.304171	0.334814	0.0827853	-0.00191634	0.105952	0.0570492	0.345102	-0.0249717	0.27376	0.0582235	0.353995
Os.10613.1.S1_at	-0.136726	-0.16767	-0.204261	-0.176842	-0.144654	-0.201841	-0.186798	-0.159918	-0.145992	-0.299344	-0.212219	-0.276644	-0.284959	-0.254724	-0.254155	-0.0199182	0.0813143	0.0776834	0.0947844	0.132536	-0.0806555	-0.338331	-0.0909139	-0.259072	-0.0362129	-0.165034	-0.161312	-0.500373	-0.440171	-0.307207	-0.371275	-0.441975	-0.461683	-0.231955	-0.235772	-0.284837	-0.275485	-0.325753	-0.251499	-0.282213	-0.0597218	-0.119359	0.191096	-0.246692	-0.204537	-0.148226	-0.0982439	-0.222971	-0.136529
Os.10614.1.S1_at	-0.170337	-0.161391	-0.0823543	-0.148263	-0.136701	-0.0999312	-0.148362	-0.00237694	-0.117637	-0.148921	-0.0490458	-0.108187	-0.175001	-0.210692	-0.193296	-0.245588	-0.106208	-0.0527464	-0.297454	-0.268508	-0.10882	0.0368597	-0.217509	-0.0216599	-0.0333578	0.151433	0.141292	0.116128	0.17092	0.15369	0.0116381	0.0959142	0.12444	-0.0695407	-0.0885112	-0.0367639	-0.0338063	0.115423	0.0672421	0.0803823	0.218818	0.0765255	0.0198859	0.199957	0.0896059	-0.0396664	-0.0688421	-0.00687885	-0.11143
Os.10615.1.S1_s_at	0.0606768	0.0243014	-0.0864423	0.0380906	0.0340515	-0.0192017	0.0221055	-0.15151	0.00959017	-0.0987593	-0.121665	-0.101533	-0.108252	0.00490283	-0.0489641	0.0735776	0.0265417	-0.107346	0.102506	0.263463	0.124056	-0.0743421	0.0180202	-0.250133	0.16237	-0.416143	-0.394974	-0.325334	-0.373033	-0.40741	-0.0171764	-0.157485	-0.178294	-0.135736	-0.161732	-0.080551	-0.0609085	-0.32302	-0.140067	-0.168053	-0.283908	-0.182153	0.122571	-0.389534	0.34734	-0.0390562	0.503163	-0.243556	0.55182
Os.10615.1.S1_x_at	-0.0385653	-0.0685503	-0.160851	-0.0523821	-0.0517055	-0.10005	-0.0789836	-0.19021	-0.0695225	-0.0962111	-0.141384	-0.131243	-0.110752	-0.0256325	-0.0493508	-0.00126632	-0.000721596	-0.0722998	0.0969848	0.227116	0.0762292	-0.142288	-0.0439166	-0.239733	0.0921652	-0.374249	-0.356508	-0.377205	-0.385904	-0.378379	-0.0489399	-0.119842	-0.139428	-0.114567	-0.135677	-0.053668	-0.0408484	-0.322637	-0.167834	-0.201074	-0.268861	-0.203017	0.120829	-0.389423	0.226526	-0.0750123	0.303011	-0.283889	0.343745
Os.10615.2.S1_at	-0.0372553	-0.0568902	-0.116149	-0.0531047	-0.0602522	-0.122028	-0.0698754	-0.178256	-0.059469	-0.0816584	-0.219134	-0.17324	-0.0751532	-0.00989156	-0.0357978	0.0695252	-0.0820557	0.0028875	0.092358	0.174612	-0.0199561	-0.0631831	0.0456874	-0.26745	0.0274521	-0.270013	-0.276248	-0.175591	-0.266636	-0.302633	-0.213502	-0.215065	-0.243217	-0.219208	-0.223666	-0.143788	-0.138463	-0.300814	-0.174617	-0.186961	-0.120195	-0.0786776	0.0462621	-0.21442	0.15274	-0.00403935	0.217595	-0.203981	0.2383
Os.10616.1.S1_a_at	-0.105944	-0.12433	-0.115241	-0.150216	-0.132562	-0.192765	-0.12489	-0.0927413	-0.107856	-0.0282743	-0.187818	-0.151538	0.0563752	0.0478793	0.110475	-0.0309721	0.0201115	0.0931731	0.113618	0.166875	-0.197021	-0.231678	-0.105913	-0.114456	-0.177677	-0.100136	-0.120523	-0.178719	-0.267486	-0.0838846	-0.492197	-0.577299	-0.625022	-0.432036	-0.399599	-0.472671	-0.476293	-0.0990966	-0.16435	-0.15665	0.0177438	-0.0974186	0.0261703	0.0103451	-0.150521	-0.0998356	-0.288079	-0.102927	-0.257099
Os.10616.2.S1_x_at	-0.162	-0.179075	-0.159813	-0.205469	-0.19073	-0.243646	-0.189561	-0.148974	-0.16793	-0.0917451	-0.223431	-0.198818	-0.016678	0.00831245	0.0377543	-0.0389851	0.0452565	0.140681	0.119844	0.170523	-0.163597	-0.173651	-0.0751915	-0.128394	-0.18409	-0.0270434	-0.0544266	-0.125684	-0.218138	-0.0818172	-0.507168	-0.564024	-0.587086	-0.373864	-0.354246	-0.43045	-0.431282	-0.102066	-0.12225	-0.126749	0.020989	-0.0531025	0.0285861	0.060812	-0.204567	-0.131182	-0.254416	-0.0876645	-0.272687
Os.10617.1.S1_at	-0.24628	-0.259586	-0.320991	-0.259369	-0.254394	-0.280433	-0.297422	-0.323474	-0.305274	-0.272608	-0.248368	-0.271527	-0.285719	-0.206941	-0.248096	-0.129052	0.133247	0.134216	0.119815	0.160774	0.0995774	0.073278	0.0250577	-0.128807	0.0121054	-0.276002	-0.275314	-0.195592	-0.167379	-0.327109	0.155529	0.325222	0.262501	0.113327	0.0878229	0.336053	0.344258	-0.0917366	0.105119	0.0583871	-0.080599	-0.0745416	0.179205	-0.260843	0.0838788	-0.21892	0.123675	-0.125504	0.120229
Os.10618.1.S1_s_at	0.336173	0.36268	0.401844	0.400809	0.416775	0.432206	0.413992	0.517788	0.458533	0.128806	0.396029	0.2991	0.05444	-0.0517782	0.0113024	0.115773	0.0971336	-0.118698	-0.208911	-0.205398	-0.0310346	-0.0838326	-0.00754198	0.115363	0.0557514	0.180696	0.250519	-0.248031	0.141047	0.121954	0.277432	-0.0258386	-0.0421551	0.031967	0.034637	-0.159668	-0.16335	-0.235641	-0.413794	-0.39559	0.167554	0.0149901	0.0817534	0.0160025	-0.116933	0.236763	-0.137288	0.162483	-0.12802
Os.10619.1.S1_at	-0.0835234	-0.088816	-0.102155	-0.0774104	-0.0766608	-0.0829199	-0.0879162	-0.110922	-0.112349	-0.0267393	-0.0193001	-0.010196	-0.0406342	-0.0302525	-0.0249957	-0.0181906	0.160676	0.110643	0.0562713	0.0843097	0.0803305	0.0773269	0.12685	-0.0199764	0.00576652	0.0229422	0.0130927	0.0414643	0.0818773	0.0637809	-0.0292151	-0.053238	-0.0547703	-0.0310348	-0.0406813	-0.0523289	-0.0616292	-0.112686	-0.00733252	-0.0419941	-0.022718	0.0813277	0.0818637	-0.00438197	0.233251	-0.0232258	0.275249	-0.0717976	0.256856
Os.10619.1.S2_at	-0.306877	-0.311928	-0.302522	-0.364769	-0.353256	-0.334777	-0.304251	-0.262798	-0.306561	-0.103525	-0.32607	-0.265937	-0.0413224	-0.00194277	0.0337321	-0.139822	-0.0697404	0.156717	0.0621264	0.0922643	-0.110637	0.00462415	-0.0458331	-0.0499168	-0.191878	-0.0205518	-0.0833482	0.193102	-0.0844884	-0.00679588	-0.318154	-0.255475	-0.282839	-0.326973	-0.30616	-0.233522	-0.243949	0.206043	0.216745	0.243073	-0.0188114	-0.00739536	0.0177664	0.168657	0.182	-0.181055	-0.0576549	-0.115489	0.00269051
Os.106.1.S1_at	0.02677	0.0313279	0.0801102	0.0220777	-0.00712978	0.0271841	0.0281794	0.0423949	0.0443896	0.381319	0.127142	0.238517	0.41036	0.444229	0.389715	0.213169	-0.0671644	0.0303213	0.0480449	0.126613	0.0743521	0.209263	-0.00526544	0.210895	-0.134153	0.16272	0.145286	0.443377	0.320668	0.3129	-0.19333	-0.128678	-0.0881013	-0.0654948	-0.0586009	-0.175545	-0.177613	0.164489	0.163158	0.128673	0.0149769	0.13777	-0.193209	0.196026	-0.134346	-0.0321713	-0.0911101	0.0677548	-0.158383
Os.10620.1.S1_at	-0.112863	-0.134183	-0.139155	-0.149627	-0.195088	-0.215147	-0.145995	-0.27942	-0.155574	0.0905954	-0.277881	-0.121838	0.21202	0.283052	0.214225	0.212551	-0.0676204	0.154981	0.242555	0.29686	-0.0432712	0.203063	0.0917402	-0.123517	-0.0758785	0.0135563	-0.0501871	0.406427	0.0532034	-0.0255949	-0.273918	-0.176695	-0.155463	-0.176141	-0.192219	-0.0794162	-0.0974265	-0.227956	-0.077516	-0.103413	-0.146753	0.0161355	-0.0781173	0.131333	0.163643	-0.00326273	0.185801	-0.100305	0.151247
Os.10620.2.S1_at	0.010824	0.0126973	0.0276812	0.0114477	-0.0379911	-0.071652	-0.00702946	-0.105772	-0.00884824	0.176714	-0.13236	0.00414363	0.274986	0.262638	0.246726	0.250829	-0.0309292	0.124557	0.141224	0.162344	-0.115702	0.226294	0.0717174	-0.130184	-0.0637415	0.0483299	0.000586987	0.332136	0.132578	0.0215636	-0.182231	-0.135996	-0.111192	-0.123894	-0.138288	-0.0779423	-0.0969215	-0.241914	-0.17174	-0.182882	-0.0228514	0.0274765	-0.0609574	0.121329	0.026984	0.0837062	0.0512777	-0.00452989	0.0138641
Os.10621.1.S1_at	0.416725	0.436026	0.417898	0.407606	0.404437	0.412715	0.402879	0.380178	0.383894	0.257223	0.382522	0.376926	0.216033	0.0957075	0.163494	0.276788	0.275285	0.0114453	-0.084771	-0.0205129	0.115053	0.0434876	0.0937279	0.157105	0.131111	0.00845157	0.0687134	0.00732184	0.133745	0.11943	0.0989718	-0.0318299	0.0125258	0.0358471	0.0161776	-0.0969074	-0.111629	0.0214663	-0.127265	-0.0795201	0.099714	-0.0259046	0.306076	-0.0747057	-0.229542	0.177297	-0.120375	0.158113	-0.0906322
Os.10623.1.S1_x_at	0.172987	0.169081	0.159777	0.168154	0.119542	0.104684	0.157316	0.0217317	0.141137	0.53265	0.185752	0.36497	0.587943	0.740786	0.606426	0.524429	0.0618052	0.0655896	0.359209	0.474987	0.028986	0.213222	0.0754621	0.178213	0.0471655	0.0545033	0.0447468	0.333279	0.237848	0.0506647	-0.213241	-0.295704	-0.288704	-0.152433	-0.147239	-0.238648	-0.23564	-0.180107	-0.148194	-0.167081	-0.116543	0.112376	-0.144176	0.0604781	0.00631774	0.12964	0.0832164	0.0236973	0.0479367
Os.10623.2.S1_a_at	0.0625185	0.0555534	0.0493244	0.0518251	0.0027962	-0.0170952	0.0446228	-0.0760558	0.037559	0.497637	0.0576797	0.258875	0.573778	0.726563	0.6004	0.45454	-0.00569302	0.0532468	0.403876	0.484848	-0.0379502	0.152251	0.046818	0.153932	-0.0377139	0.0289136	0.00225734	0.331342	0.183199	0.0161691	-0.287165	-0.301905	-0.307213	-0.195401	-0.186343	-0.230155	-0.229675	-0.167764	-0.118549	-0.1439	-0.135333	0.109889	-0.200581	0.0621152	0.0385453	0.0683608	0.0504972	-0.0154296	0.0181082
Os.10625.1.A1_at	0.250743	0.242894	0.244478	0.253626	0.246966	0.273262	0.26287	0.207045	0.248447	0.199266	0.222259	0.254903	0.145433	0.151116	0.123999	0.20761	0.337591	0.0869761	0.060871	0.176846	0.211404	0.147552	0.28354	0.214679	0.192006	0.0438903	0.0420186	0.0972157	0.104109	0.0677336	0.0601509	0.0145089	0.0531308	0.157724	0.12887	0.0261737	0.0184408	0.0639976	0.0352355	0.0569796	0.0134414	0.115596	-0.00901935	0.114652	-0.122452	0.103159	0.0142111	0.100732	0.00559985
Os.10626.1.S1_at	0.103692	0.107095	0.113132	0.10441	0.0926685	0.0609328	0.0933593	0.0845206	0.101302	0.16519	-0.00938885	0.0659427	0.169589	0.208348	0.18825	0.201316	-0.0200327	0.101699	0.182576	0.202245	-0.109629	-0.121196	-0.129415	0.0643774	-0.0445426	-0.0642384	-0.0793819	-0.0415689	-0.0638709	0.00771754	-0.179859	-0.204225	-0.210047	-0.161303	-0.140747	-0.171091	-0.179904	-0.182262	-0.204167	-0.217181	0.122674	-0.0506503	0.0204219	0.0670553	-0.0717061	0.0277465	-0.147233	-0.121304	-0.116592
Os.10626.4.A1_s_at	0.136149	0.125707	0.123917	0.100529	0.0699942	0.0349895	0.0748273	-0.00786108	0.0849502	0.320255	0.0191411	0.157319	0.378062	0.445054	0.401875	0.292657	0.0235932	0.0927968	0.231191	0.344379	-0.0599242	0.0766627	0.0515204	0.0978249	0.158992	-0.0136816	-0.0322811	0.206439	0.104886	0.00113337	-0.269206	-0.288787	-0.259159	-0.167832	-0.171385	-0.21352	-0.210518	-0.0952533	-0.0536104	-0.0586351	-0.0621806	0.120348	-0.093582	-0.000275264	-0.118808	0.0348869	-0.0465885	-0.0155988	-0.0972889
Os.10627.1.S1_a_at	-0.0673875	-0.0703757	-0.0592187	-0.0800147	-0.0755084	-0.0470921	-0.0544382	-0.0293574	-0.0429245	-0.0866552	-0.0964159	-0.0980537	-0.0674578	-0.0554308	-0.0581822	-0.0471211	-0.0902448	0.0499013	-0.0598418	-0.0902553	-0.0155977	-0.0322386	-0.0246343	0.0525415	-0.0373988	0.0883719	0.0565584	0.21549	0.0127851	0.060006	-0.0854946	-0.0374766	-0.00882629	-0.0877881	-0.0803332	-0.039537	-0.0574868	0.112102	0.129331	0.134807	0.00635174	-0.0491065	0.0216816	0.113557	0.0148593	-0.0632787	-0.0110832	-0.0188395	0.011125
Os.10628.1.S1_at	0.157634	0.189906	0.288572	0.194914	0.189993	0.293467	0.222787	0.378329	0.248038	0.202639	0.308473	0.261964	0.152517	0.00976914	0.0489278	-0.0475838	-0.099621	-0.133511	-0.402156	-0.429327	0.0356024	0.0998555	-0.120986	0.301293	-0.0328982	0.303452	0.307992	0.293769	0.406056	0.340349	0.218287	0.278553	0.324958	0.0858921	0.0937321	0.0348963	0.0255718	0.584083	0.355461	0.417699	0.278386	0.122607	-0.16839	0.293591	-0.120784	0.126815	-0.278416	0.2875	-0.272512
Os.10631.1.S1_at	0.17754	0.221164	0.263304	0.218376	0.215193	0.264124	0.206721	0.268143	0.203793	0.105162	0.276699	0.229068	0.039106	-0.00738759	-0.002728	0.0886658	0.0805646	0.0304666	-0.144598	-0.206083	0.0161611	0.115516	0.0996689	0.356693	0.125864	0.239235	0.276809	0.161137	0.329619	0.311209	0.23648	0.233299	0.287153	0.304717	0.301512	0.131039	0.151999	0.165267	0.0550643	0.0577162	0.15759	0.23707	-0.0895251	0.188534	-0.22562	0.183118	-0.0955536	0.419554	-0.165949
Os.10633.1.S1_at	0.172387	0.182342	0.20325	0.175951	0.162975	0.221575	0.21857	0.195768	0.216102	0.282368	0.245156	0.289346	0.279608	0.31679	0.298816	0.322086	-0.0968985	-0.0233554	-0.260371	-0.125029	0.0263078	0.108268	-0.0951011	0.154996	0.000729233	0.299485	0.297205	0.271388	0.220812	0.341676	-0.14079	-0.370284	-0.312577	-0.332206	-0.33962	-0.469172	-0.472729	-0.0275015	-0.108131	-0.085058	0.0721872	0.0818259	-0.0107693	0.232774	0.281873	0.1337	0.191096	0.0214408	0.265942
Os.10635.1.S1_s_at	-0.36979	-0.405229	-0.381999	-0.397868	-0.383784	-0.441305	-0.402322	-0.363331	-0.373959	-0.269512	-0.407208	-0.392621	-0.232359	-0.159631	-0.175273	-0.333486	-0.234983	-0.0378631	0.0971816	-0.0502676	-0.214248	-0.298354	-0.047499	-0.350902	-0.126147	-0.145263	-0.177273	-0.139951	-0.319056	-0.240648	-0.291059	-0.107808	-0.149092	-0.0617274	-0.0579351	0.0318796	0.034085	-0.223462	-0.111836	-0.162205	-0.192525	-0.128937	-0.0583947	-0.0789145	0.149466	-0.264872	0.0521524	-0.287519	-0.0185465
Os.10636.1.A1_at	-0.0612842	-0.0886331	-0.0495326	-0.0813286	-0.0868371	-0.105998	-0.0581558	-0.0820184	-0.0650385	0.0620669	-0.121377	-0.0704896	0.124025	0.20921	0.163959	-0.0510188	-0.0277215	-0.0197622	0.101567	0.152859	-0.0353863	-0.0684056	-0.053903	0.0487314	-0.0944409	-0.0916236	-0.101525	0.0120353	-0.119003	-0.146244	-0.298592	-0.222023	-0.294428	-0.23935	-0.196647	-0.213955	-0.216771	0.0482198	-0.00331563	-0.00316831	0.00313076	0.0413073	-0.177975	0.0884669	0.084963	-0.0250012	-0.0365407	-0.0109428	-0.0407837
Os.10636.2.A1_x_at	-0.213964	-0.243631	-0.20856	-0.262553	-0.27279	-0.267324	-0.223398	-0.263659	-0.241227	-0.0187763	-0.266968	-0.185484	0.0686307	0.186824	0.113607	-0.0284793	0.0176273	0.0941028	0.172506	0.240384	-0.00243898	0.0692351	-0.011398	0.00975588	-0.0621979	-0.0388376	-0.0947791	0.209221	-0.0904445	-0.0997997	-0.408871	-0.308702	-0.306817	-0.286154	-0.265418	-0.250093	-0.261917	0.0803681	0.0912136	0.10356	-0.0922135	0.0742854	-0.128625	0.180353	0.206583	-0.0904612	0.0820579	-0.126119	0.0696675
Os.10644.1.S1_at	0.469783	0.51992	0.499673	0.504565	0.513558	0.553695	0.492169	0.505917	0.47166	0.270727	0.557161	0.50397	0.189864	0.0675566	0.130493	0.257412	0.22286	0.0470973	-0.118826	-0.0810975	0.135098	0.238324	0.0838706	0.292456	0.271689	0.299654	0.364972	0.0962218	0.395738	0.322474	0.363826	0.107322	0.141745	0.171786	0.177245	-0.0203304	-0.0131373	0.0565845	-0.0776576	-0.04525	0.256392	0.163318	0.222986	0.103209	-0.203914	0.300852	-0.0809504	0.254823	-0.0619925
Os.10645.1.S1_x_at	0.0722882	0.0931165	0.126079	0.0844692	0.0711929	0.145559	0.126965	0.16542	0.125931	0.10799	0.114051	0.144488	0.0841303	0.0291757	0.0390404	0.110677	-0.0288943	-0.0307944	-0.127978	-0.13265	-0.0183677	0.150327	-0.0134761	0.162283	0.00512098	0.267593	0.222092	0.413154	0.292217	0.368673	0.135996	0.00889682	0.14832	0.0733794	0.0358911	-0.0378766	-0.0438903	0.179757	0.112805	0.174437	0.02347	-0.0222003	-0.0985385	0.226064	0.1264	0.0609203	0.0517661	-0.0201301	0.10865
Os.10646.1.S1_at	0.330656	0.370415	0.458839	0.376663	0.380408	0.423711	0.375364	0.507933	0.390679	0.262112	0.462729	0.387693	0.21448	0.10203	0.135875	0.0877533	-0.00610785	-0.114612	-0.102116	-0.288573	-0.186884	-0.0766446	-0.0296603	0.310516	-0.00396651	0.300118	0.351326	0.0482567	0.335635	0.277736	0.269888	0.242268	0.263244	0.279124	0.306189	0.13112	0.117835	0.0751886	-0.192213	-0.155941	0.258044	0.098114	-0.129462	0.175996	-0.385628	0.17852	-0.448943	0.355563	-0.498156
Os.10647.2.S1_at	-0.220494	-0.226145	-0.231403	-0.232296	-0.237856	-0.303418	-0.233776	-0.244966	-0.237326	-0.134316	-0.30201	-0.252417	-0.0306577	-0.0056066	-0.0157048	-0.0436804	-0.196786	-0.015924	0.283902	0.101945	-0.287054	-0.223395	-0.0591125	-0.211925	-0.237955	-0.101799	-0.133626	-0.114335	-0.185012	-0.186015	-0.0340831	0.031092	-0.00168269	0.0329871	0.0411468	0.181069	0.166759	-0.270359	-0.255975	-0.279325	-0.0518487	-0.181506	-0.0684378	-0.048266	0.0116538	-0.0731644	-0.158772	-0.215795	-0.147469
Os.10650.1.S1_at	-0.193642	-0.196643	-0.199324	-0.210694	-0.215005	-0.262419	-0.232679	-0.256574	-0.250303	-0.0484319	-0.216908	-0.155896	0.030672	0.0723493	0.0438721	0.124756	0.199858	0.263957	0.262554	0.304264	0.0129105	0.137361	0.0880194	-0.0580079	-0.12134	-0.0703463	-0.091609	0.0230362	-0.0723559	-0.114058	-0.252399	-0.147427	-0.176573	-0.148521	-0.140559	-0.0900691	-0.105652	-0.131683	-0.0599716	-0.0868127	0.0735191	0.11805	0.0913942	0.0499687	-0.119758	-0.0654015	-0.121522	-0.0591938	-0.169638
Os.10651.1.S1_at	0.363674	0.401061	0.403521	0.394419	0.404138	0.534782	0.432608	0.483363	0.425965	0.0626828	0.460915	0.334709	-0.0583672	-0.17899	-0.137013	0.0772504	0.130162	-0.062797	-0.443069	-0.353731	0.254326	0.245801	-0.00841709	0.311593	0.20784	0.265738	0.315144	0.11287	0.337814	0.352843	0.488707	0.282648	0.36085	0.216289	0.191649	0.0670348	0.0754079	0.35694	0.253525	0.29588	0.212492	0.0751004	0.10956	0.0858276	-0.0619061	0.210445	0.0798348	0.250549	0.146837
Os.10652.1.S1_at	0.0156196	-0.00160322	0.0120749	0.0171128	-0.0450562	-0.0935248	-0.019558	-0.171884	-0.0356753	0.365688	-0.0065982	0.164222	0.445067	0.593351	0.447049	0.256429	-0.0464147	0.014288	0.216918	0.290429	-0.0453573	0.171213	0.141116	-0.0121822	-0.00799148	0.00950051	-0.0181674	0.358412	0.190554	-0.0144002	-0.241273	-0.153404	-0.147629	-0.0306827	-0.0385371	-0.0514266	-0.0443776	-0.246289	-0.151919	-0.203845	-0.154158	0.0476856	-0.252674	0.0876231	0.0933333	0.0946225	0.193236	0.0222872	0.0862953
Os.10654.1.S1_s_at	-0.235189	-0.253294	-0.257988	-0.288559	-0.269182	-0.257749	-0.242537	-0.217334	-0.255241	-0.210043	-0.264667	-0.260341	-0.178291	-0.125233	-0.100828	-0.192725	0.104772	0.139984	0.0734477	0.157688	-0.0176762	0.0243262	-0.0314308	-0.0431178	-0.0612346	-0.122839	-0.163774	0.0157313	-0.157674	-0.176011	-0.184089	-0.180508	-0.211791	-0.2414	-0.23437	-0.173089	-0.178802	0.185605	0.215661	0.231051	-0.0674905	-0.0438205	0.16242	0.0232058	0.176857	-0.198941	0.0178032	-0.104415	0.0701678
Os.10655.1.S1_at	0.424864	0.459643	0.44876	0.470078	0.492594	0.58484	0.483039	0.523646	0.460099	-0.0466091	0.504912	0.323805	-0.168299	-0.275561	-0.249913	0.0783535	0.19997	-0.154463	-0.355576	-0.264627	0.130766	0.0859174	-0.0337263	0.31876	0.280023	0.123539	0.189947	-0.140776	0.158272	0.153697	0.491081	0.2719	0.336436	0.226389	0.203551	0.0952416	0.0959054	0.219262	0.0790525	0.126624	0.218871	0.044982	0.160418	-0.0109148	-0.111675	0.209013	0.00822041	0.251595	0.0760808
Os.10656.1.S1_at	-0.077598	-0.0649471	0.0138365	-0.0566327	-0.0555034	-0.00788117	-0.03379	0.0839745	0.0100158	0.167147	0.0543231	0.0854481	0.169837	0.141686	0.149058	0.0383269	-0.248422	-0.0848652	-0.165741	-0.225705	-0.150048	-0.118122	-0.229478	0.10586	-0.100748	0.24383	0.231098	0.15058	0.142778	0.271755	-0.101813	-0.0790637	-0.0631526	-0.171797	-0.170093	-0.188788	-0.192143	-0.039353	-0.199152	-0.152602	0.128308	0.0901431	-0.229559	0.267651	0.0538976	-0.00285827	-0.22137	0.0215635	-0.203013
Os.10657.1.S1_at	-0.291425	-0.28878	-0.316997	-0.302814	-0.311321	-0.311001	-0.30819	-0.314645	-0.309915	-0.0815204	-0.275469	-0.210607	-0.0625161	-0.0264292	-0.0217819	-0.248688	-0.234001	0.00101668	-0.0381169	-0.0495843	0.089533	0.0849447	-0.0404753	-0.100666	-0.0962587	-0.0453159	-0.0801778	0.153678	0.0270403	0.0536817	0.0806008	0.292696	0.248541	-0.0113654	-0.0197168	0.280108	0.292394	0.237545	0.392818	0.35597	-0.108421	-0.0294334	-0.0419865	-0.00212322	0.217889	-0.129691	0.118204	-0.0952879	0.158582
Os.10659.1.S1_at	-0.236483	-0.233699	-0.191602	-0.285053	-0.313232	-0.24504	-0.224493	-0.225178	-0.207129	0.237309	-0.179965	-0.0158648	0.315467	0.419956	0.346706	0.171525	-0.201871	0.178368	0.0909148	0.145594	0.00450848	0.215498	-0.0779601	0.116729	-0.155987	0.268459	0.194535	0.625356	0.263922	0.372927	-0.406816	-0.293221	-0.261165	-0.31927	-0.309932	-0.290301	-0.288325	0.287637	0.303432	0.32369	-0.0537944	0.141537	-0.216171	0.338084	0.0947219	-0.0185558	-0.00448004	-0.059687	-0.0153487
Os.10659.1.S1_s_at	-0.0859638	-0.0754329	-0.0134919	-0.120785	-0.142802	-0.0444498	-0.0454035	-0.00753695	-0.0272772	0.237199	-0.0224478	0.0818268	0.292481	0.326789	0.285403	0.142969	-0.192405	0.0813124	-0.0907567	-0.037	-0.0145809	0.211226	-0.140508	0.193925	-0.102191	0.296	0.238694	0.60929	0.307123	0.403053	-0.288694	-0.223549	-0.178823	-0.306575	-0.29123	-0.315838	-0.321961	0.39388	0.303587	0.354059	0.0627436	0.122345	-0.196685	0.384657	0.111887	0.0620903	-0.0445951	0.0390862	-0.0226611
Os.10660.1.S1_at	-0.192113	-0.191981	-0.147356	-0.242378	-0.236469	-0.14407	-0.144339	-0.0693275	-0.126174	-0.187095	-0.264834	-0.259242	-0.113777	-0.119567	-0.119681	-0.138997	-0.248211	0.00711492	-0.127245	-0.17858	-0.0487799	-0.00267653	-0.136148	0.0232602	-0.151746	0.135993	0.0664111	0.369443	-0.0329206	0.0814096	-0.2224	-0.135929	-0.0993075	-0.253582	-0.233249	-0.173577	-0.196487	0.434817	0.374265	0.443177	0.0232668	-0.0121611	-0.0863396	0.331735	0.0956772	-0.11449	-0.100404	-0.0476556	-0.0310531
Os.10662.1.S1_at	0.0363773	0.0304684	0.0104843	0.0641132	0.0785044	0.0779314	0.0178496	0.0200871	0.00288521	-0.0556924	0.116323	0.0535736	-0.143028	-0.145397	-0.132269	-0.127138	0.130842	-0.113075	-0.146533	-0.0792851	0.081739	-0.0450561	-0.0553485	0.0531838	0.183834	-0.254195	-0.208767	-0.272938	-0.0971043	-0.185759	0.337425	0.43992	0.404227	0.193692	0.161896	0.296688	0.305894	-0.120634	-0.0993071	-0.108974	-0.0478764	-0.0871474	0.139151	-0.244266	0.260921	-0.0959229	0.179687	-0.0151013	0.202027
Os.10663.1.S1_at	0.063483	0.0576388	0.0744123	0.0664973	0.00461893	-0.0294767	0.0427294	-0.0942396	0.0319554	0.400552	0.0270114	0.202901	0.480022	0.601872	0.467423	0.323944	-0.0352832	0.0465758	0.240605	0.31953	-0.044463	0.220923	0.157026	0.0467491	-0.0220031	0.0660037	0.0378046	0.44546	0.283058	0.0339879	-0.268821	-0.232471	-0.220863	-0.0823916	-0.0787559	-0.158254	-0.155328	-0.167817	-0.0946975	-0.138972	-0.0897821	0.115848	-0.249198	0.139703	-0.0160842	0.131545	0.109919	0.0490938	0.00207155
Os.10664.1.S1_at	-0.177313	-0.195977	-0.295003	-0.182631	-0.169457	-0.250393	-0.226417	-0.347446	-0.280733	-0.402128	-0.288271	-0.339527	-0.391543	-0.275007	-0.318516	-0.178068	0.14582	0.0451906	0.431552	0.278436	0.0160055	-0.0775755	0.18152	-0.229618	0.0545304	-0.45982	-0.432973	-0.455577	-0.453213	-0.512282	0.233562	0.319103	0.247306	0.350972	0.360795	0.516908	0.519875	-0.336074	-0.14852	-0.192897	-0.162858	-0.126421	0.165663	-0.328861	0.105899	-0.127225	0.22776	-0.139494	0.227854
Os.10665.1.S1_at	0.0103971	0.00278038	-0.0660615	0.0156275	0.0309313	0.0173415	-0.0094278	-0.0324459	-0.00270352	-0.173666	-0.020622	-0.0958431	-0.222073	-0.249403	-0.226168	-0.0536081	0.0440815	-0.0224525	-0.0764539	-0.0359841	0.129939	-0.0730771	-0.0821813	-0.12969	0.124084	-0.30883	-0.255239	-0.443992	-0.279474	-0.236217	0.29785	0.321994	0.277267	0.183198	0.167719	0.277052	0.293382	-0.151802	-0.0838644	-0.100284	-0.0122953	-0.226297	0.200077	-0.293125	0.0509515	-0.0429138	0.118787	-0.102674	0.161755
Os.10666.1.S1_at	0.158868	0.202876	0.302689	0.225486	0.228948	0.298256	0.22825	0.386687	0.244614	0.131001	0.334368	0.252221	0.0704236	-0.086892	-0.0250416	-0.130082	-0.0761194	-0.12463	-0.35701	-0.467856	0.0245904	0.0799257	-0.0168513	0.314271	-0.00932924	0.315274	0.342478	0.210336	0.379876	0.393317	0.315493	0.378221	0.408699	0.287096	0.296768	0.175464	0.173147	0.305722	0.0933134	0.128505	0.222946	0.114071	-0.142701	0.275534	-0.222175	0.15647	-0.304474	0.319287	-0.328135
Os.10667.1.S1_at	-0.172242	-0.180918	-0.254668	-0.214742	-0.202201	-0.169885	-0.191744	-0.250025	-0.218726	-0.3564	-0.254556	-0.297484	-0.342866	-0.279346	-0.305253	-0.0252031	0.197601	0.20372	0.148537	0.211737	0.122809	0.147532	-0.000432092	-0.0877273	0.0243229	-0.205106	-0.219645	-0.171371	-0.24793	-0.245642	0.144269	0.210989	0.188462	0.0453049	0.0290703	0.235827	0.21945	0.0123342	0.153778	0.14524	-0.0795595	-0.087642	0.271472	-0.10601	0.150998	-0.0968158	0.190649	-0.124465	0.242955
Os.10669.1.S1_at	-0.233514	-0.267225	-0.310472	-0.263268	-0.252029	-0.283655	-0.268937	-0.320356	-0.286875	-0.17036	-0.242002	-0.229758	-0.164306	-0.0703278	-0.082039	-0.204117	-0.0280254	-0.0651933	0.0783534	0.131732	0.00223192	-0.134743	-0.0596571	-0.156528	0.0337009	-0.30811	-0.319791	-0.212462	-0.315407	-0.324277	-0.0453409	0.0504498	0.00631181	-0.0770722	-0.0910534	0.0803558	0.0850161	-0.171938	-0.0673541	-0.0837538	-0.24942	-0.192667	0.113081	-0.222971	0.508093	-0.20509	0.357776	-0.267518	0.404941
Os.10671.1.S1_at	0.176958	0.138088	0.00811081	0.138988	0.170564	0.117762	0.129375	-0.0130041	0.108908	-0.193927	0.0022013	-0.0579189	-0.227719	-0.190403	-0.165673	0.140853	0.281784	0.0250593	0.103469	0.287967	0.202918	-0.146751	0.0199008	-0.134188	0.277641	-0.373031	-0.32019	-0.590205	-0.493579	-0.354691	0.0219262	-0.225382	-0.255546	-0.116105	-0.134212	-0.146751	-0.133301	-0.313323	-0.208438	-0.224536	-0.197682	-0.145662	0.364866	-0.424471	0.0966774	-0.0226846	0.307556	-0.198858	0.384868
Os.10672.1.S1_at	0.184041	0.149681	0.0203685	0.137982	0.163951	0.159687	0.146984	0.00127624	0.115984	-0.195998	0.0145657	-0.0451952	-0.245615	-0.193543	-0.170242	0.138727	0.281273	0.0876537	0.0415277	0.200532	0.296508	0.00255506	0.0633068	-0.064567	0.268545	-0.298296	-0.248797	-0.434996	-0.404961	-0.23626	0.115045	-0.134915	-0.153798	-0.0760646	-0.0947185	-0.0944038	-0.0814622	-0.155685	-0.0460844	-0.041938	-0.159033	-0.108629	0.430591	-0.346998	0.206633	0.0216763	0.393731	-0.119881	0.510921
Os.10673.1.S1_at	-0.369922	-0.400964	-0.390356	-0.398182	-0.370797	-0.433302	-0.422021	-0.353605	-0.409572	-0.321641	-0.391142	-0.412855	-0.29521	-0.298793	-0.254463	-0.399354	-0.107744	-0.0263956	-0.0216935	-0.0585924	-0.14887	-0.264738	-0.16462	-0.213333	-0.12971	-0.284826	-0.31201	-0.242198	-0.319793	-0.316531	-0.173497	0.113888	0.0216856	-0.14359	-0.136257	0.11183	0.108747	-0.00703999	0.022612	0.0167473	0.00602447	-0.131991	0.0234964	-0.117919	0.269472	-0.326822	-0.0184422	-0.157886	-0.00352167
Os.10674.1.S1_at	-0.409923	-0.416702	-0.354626	-0.437559	-0.412661	-0.406888	-0.406782	-0.272699	-0.390009	-0.191103	-0.314597	-0.308977	-0.135849	-0.103015	-0.0827085	-0.235139	-0.162655	0.023738	0.0138804	-0.0652813	-0.215113	-0.164117	-0.257172	-0.14356	-0.308278	0.0409042	-0.00662574	-0.0181136	-0.171313	-0.0143475	-0.353697	-0.251879	-0.260217	-0.267832	-0.245493	-0.196571	-0.207485	0.274615	0.198952	0.228082	0.110133	-0.0117779	-0.0498697	0.216711	0.0110805	-0.237268	-0.285021	-0.105346	-0.282852
Os.10675.1.A1_at	-0.27988	-0.302066	-0.346583	-0.299104	-0.278175	-0.343264	-0.314177	-0.28687	-0.275528	-0.217131	-0.322064	-0.320706	-0.206921	-0.162156	-0.136456	-0.223523	-0.188799	-0.0959581	-0.00813839	0.0151793	-0.133976	-0.342525	-0.170649	-0.441237	-0.173383	-0.295594	-0.308213	-0.379487	-0.440919	-0.306215	-0.227518	-0.186569	-0.218011	-0.23523	-0.25493	-0.0959021	-0.0846945	-0.226301	-0.0858195	-0.123575	-0.189584	-0.260771	0.07638	-0.309535	0.129943	-0.267303	0.044345	-0.369609	0.0764969
Os.10676.1.S1_a_at	-0.131002	-0.121477	-0.0770053	-0.13018	-0.146619	-0.173368	-0.123078	-0.125331	-0.105557	0.232567	-0.117373	0.0277229	0.28364	0.333728	0.344154	0.128616	-0.0955964	0.227066	0.204942	0.155583	-0.061856	0.127101	0.0714683	-0.000534185	-0.114005	0.271664	0.226778	0.413945	0.200782	0.432151	-0.38001	-0.377864	-0.38042	-0.214733	-0.195188	-0.302804	-0.311503	-0.2119	-0.189411	-0.201881	0.0255876	0.222241	-0.133645	0.276875	-0.0603447	0.0338333	-0.0808395	-0.0149105	-0.126988
Os.10677.1.A1_at	0.128975	0.152565	0.250549	0.158762	0.143538	0.147208	0.125132	0.265177	0.168869	0.191657	0.183506	0.17451	0.198472	0.0460236	0.0945802	0.0334749	-0.0347106	-0.0764639	-0.263789	-0.288854	-0.130596	0.0832564	-0.0486555	0.114535	-0.0695092	0.175223	0.181259	0.161477	0.344391	0.22541	0.145715	0.252749	0.308753	0.163024	0.136297	0.122104	0.115725	0.155645	0.00179643	-0.000363037	0.255477	0.0230738	-0.107908	0.113541	-0.237364	0.0246019	-0.337316	0.188812	-0.405873
Os.10677.2.S1_at	-0.173903	-0.170154	-0.141644	-0.124761	-0.153694	-0.136297	-0.176691	-0.168632	-0.16253	-0.181516	-0.0302117	-0.0762816	-0.243381	-0.0991779	-0.270685	-0.0705923	0.106426	0.0272192	-0.0817703	-0.0635564	0.150307	0.236417	0.178296	-0.0804295	-0.0316151	0.18667	0.194314	0.0899489	0.268094	-0.0192082	0.156575	0.178381	0.250982	0.431518	0.356	0.241991	0.281268	-0.126942	0.137442	0.0146327	-0.0799457	0.103867	0.0496563	0.0145627	-0.0585172	-0.0423322	0.353757	0.00977907	0.132185
Os.10678.1.S1_at	0.316343	0.32198	0.237936	0.342715	0.354153	0.371383	0.340335	0.25761	0.32418	-0.0771366	0.272988	0.154417	-0.146941	-0.194069	-0.180362	0.118985	0.21598	-0.0913274	-0.142777	0.0029284	0.186378	-0.0492002	-0.0202376	-0.0345189	0.202483	-0.258219	-0.178025	-0.451493	-0.17248	-0.143287	0.390367	0.124052	0.111765	0.0808021	0.0532498	0.0380479	0.0492735	-0.233672	-0.19112	-0.212188	-0.0361747	-0.168002	0.226245	-0.361724	0.0845721	0.0861083	0.27083	0.00668988	0.337051
Os.10679.1.S1_at	-0.0221059	-0.0565919	-0.168086	-0.1039	-0.0753325	-0.0657534	-0.0649372	-0.171811	-0.082249	-0.296221	-0.223596	-0.256104	-0.288032	-0.236799	-0.219459	0.0885742	0.19579	0.204417	0.231452	0.271502	0.203064	-0.0657184	0.0579453	-0.139273	0.138047	-0.256197	-0.252751	-0.304303	-0.454348	-0.284126	-0.0540793	-0.1839	-0.185583	-0.0947246	-0.0940669	-0.0692533	-0.0715511	0.0126225	0.134002	0.148944	-0.22665	-0.0898959	0.37984	-0.23239	0.0291013	-0.129595	0.187421	-0.204573	0.270008
Os.10680.1.S1_at	-0.340884	-0.351909	-0.381141	-0.367125	-0.34967	-0.405177	-0.367804	-0.351866	-0.379339	-0.233636	-0.396273	-0.365786	-0.181434	-0.141612	-0.111513	-0.26357	-0.0818085	0.0950814	0.405907	0.135221	-0.0972795	-0.14903	0.0891721	-0.220934	-0.156085	-0.27691	-0.290951	-0.208852	-0.337711	-0.24107	0.061332	0.232797	0.151356	0.218092	0.249772	0.410019	0.404079	0.0268498	0.099419	0.0989677	-0.140954	-0.0834819	-0.00226884	-0.143308	-0.0838486	-0.226239	-0.179004	-0.183758	-0.173155
Os.10681.1.S1_at	-0.0755347	-0.0526526	0.0532131	-0.0441414	-0.0686971	-0.0319934	-0.0490503	0.0785302	0.00375843	0.242336	0.0599207	0.108602	0.256868	0.171528	0.169522	-0.0668435	-0.257521	-0.163219	-0.281975	-0.306193	-0.0360453	0.11344	-0.0947778	0.0742359	-0.183355	0.235062	0.217007	0.39335	0.364409	0.257211	-0.0709004	0.104826	0.15159	-0.0191352	-0.0252255	-0.0463258	-0.0448278	0.377882	0.240957	0.262503	0.161327	0.169181	-0.313473	0.272436	-0.161003	-0.076986	-0.271476	0.0954598	-0.368189
Os.10682.1.S1_at	-0.147957	-0.136916	-0.125204	-0.186498	-0.198396	-0.142047	-0.123394	-0.11464	-0.109026	0.104092	-0.165173	-0.0571051	0.159532	0.15375	0.186896	0.162364	-0.183378	0.178891	0.0661094	0.0624509	-0.0646987	0.13365	-0.0384461	0.0164801	-0.0723925	0.302436	0.240132	0.475841	0.190465	0.531352	-0.248368	-0.218978	-0.190004	-0.237869	-0.228664	-0.212695	-0.222258	0.138312	0.1469	0.181649	0.0216842	0.164375	-0.0817336	0.247502	0.122037	0.0102877	0.0215577	-0.0218652	0.0696854
Os.10683.1.A1_s_at	-0.076829	-0.0718161	0.021206	-0.0926293	-0.090288	-0.0367069	-0.0369126	0.0828226	-0.0188456	0.1149	0.0403911	0.0352527	0.160553	0.152312	0.142745	-0.0354423	-0.296842	-0.109431	-0.207212	-0.213244	-0.287337	-0.190969	-0.232495	0.0691702	-0.184321	0.120965	0.0959297	0.158282	0.0513832	0.0978302	-0.272434	-0.197633	-0.226528	-0.289783	-0.253686	-0.263585	-0.273155	0.283753	0.0788874	0.118734	0.170973	-0.0335697	-0.218206	0.25647	-0.0365824	-0.0243987	-0.350903	0.104766	-0.337635
Os.10684.1.S1_at	0.159105	0.199291	0.292763	0.240394	0.233177	0.293667	0.217106	0.368889	0.250627	0.105594	0.335173	0.243263	0.0329098	-0.0949509	-0.0710696	-0.117911	-0.0901173	-0.177247	-0.398984	-0.492163	-0.0138235	0.0727826	-0.0967509	0.253895	-0.00480728	0.327138	0.374287	0.117814	0.439872	0.252458	0.479649	0.527396	0.554984	0.334455	0.322642	0.296236	0.304843	0.26752	0.0735256	0.0952016	0.304519	0.090797	-0.115528	0.144866	-0.168723	0.159448	-0.202719	0.28098	-0.262437
Os.10686.1.S1_at	-0.282371	-0.292526	-0.262428	-0.314934	-0.33991	-0.361056	-0.300816	-0.328077	-0.305342	-0.024838	-0.393075	-0.259346	0.0929614	0.118048	0.137934	-0.0694845	-0.234827	0.174959	0.0193579	0.0306561	-0.113858	0.12842	-0.012264	-0.138631	-0.219129	0.147994	0.0562902	0.501617	0.0548525	0.228422	-0.421418	-0.290618	-0.262824	-0.323728	-0.315102	-0.223551	-0.240535	0.17155	0.277395	0.275734	0.00117385	0.102392	-0.142639	0.328012	0.091561	-0.0556895	-0.00843437	-0.044917	-0.00357938
Os.10688.1.S1_at	-0.0717651	-0.0581396	-0.0853582	-0.0717672	-0.071534	-0.0971682	-0.0779888	-0.120323	-0.120776	-0.134587	-0.105944	-0.112928	-0.102075	-0.0759796	-0.0929848	-0.111957	0.0198187	0.126339	0.503851	0.129335	-0.194452	-0.174619	0.212493	-0.00693832	-0.0670986	-0.0622765	-0.063503	-0.101045	-0.148548	-0.101988	0.287267	0.442475	0.394644	0.483582	0.521881	0.646281	0.61746	-0.252896	-0.22615	-0.24482	-0.0959145	-0.0100692	-0.0540662	-0.0189187	-0.21612	0.0372611	-0.186234	0.0362339	-0.212748
Os.10689.1.S1_at	-0.0634783	-0.0522082	-0.0749768	-0.0593195	-0.0556355	-0.0891674	-0.067519	-0.0975364	-0.0995213	-0.0973802	-0.0932921	-0.0953937	-0.0660791	-0.0670991	-0.0590872	-0.132764	-0.00387698	0.0307082	0.428306	0.0613713	-0.183832	-0.20504	0.14828	-0.0239132	-0.0682423	-0.09344	-0.0874745	-0.14751	-0.172269	-0.107605	0.254501	0.479143	0.401112	0.411478	0.464389	0.63139	0.604455	-0.195426	-0.210664	-0.214515	-0.098324	-0.0431381	-0.0994714	-0.0499763	-0.139995	0.0433227	-0.173525	0.0176817	-0.164203
Os.10691.1.S1_at	-0.334098	-0.36232	-0.354703	-0.367599	-0.396533	-0.41266	-0.38	-0.452182	-0.386216	0.0508724	-0.319791	-0.174902	0.122813	0.331991	0.189512	0.029006	-0.0791568	0.0737686	0.20681	0.339997	-0.0301317	0.129669	0.0147231	-0.0800761	-0.155384	0.0162938	-0.0540986	0.381752	0.0379817	-0.0378103	-0.49096	-0.337504	-0.323888	-0.259236	-0.27307	-0.208942	-0.199139	0.0116943	0.230907	0.167828	-0.117631	0.113529	-0.161874	0.169727	0.213764	-0.170654	0.229047	-0.153153	0.152168
Os.10693.1.S1_at	-0.284062	-0.301341	-0.24668	-0.309173	-0.343693	-0.428505	-0.324733	-0.349757	-0.29153	0.205423	-0.416662	-0.20036	0.340911	0.350616	0.378633	-0.0492535	-0.338204	0.0634182	0.119935	0.0742612	-0.238467	-0.0311484	-0.0628487	-0.236831	-0.242145	0.00461714	-0.0736204	0.326639	-0.0133892	0.0619263	-0.551888	-0.304536	-0.346252	-0.385649	-0.364454	-0.235212	-0.246279	-0.0977733	-0.0871287	-0.0875334	-0.00781317	0.0522659	-0.31096	0.163045	0.0997209	-0.098426	-0.143114	-0.129405	-0.170378
Os.10693.2.S1_at	0.0648837	0.0501456	0.0987614	0.092515	0.0612177	-0.0266753	0.0446839	-0.0332312	0.0403036	0.214893	-0.0222795	0.0827852	0.249313	0.268827	0.254338	0.0372353	-0.0463344	-0.00196807	0.0457217	0.0699291	-0.109667	-0.0130905	0.101115	-0.0773	0.0282932	-0.00643582	-0.0216046	0.135401	0.0479969	0.0833083	-0.298811	-0.264192	-0.266357	-0.107141	-0.0966547	-0.216423	-0.218001	-0.371627	-0.379996	-0.406723	-0.0148341	0.0963321	-0.182122	0.12507	0.0415245	0.07643	0.0704417	0.0422457	-0.0193936
Os.10695.1.S1_at	0.00233899	-0.0095408	-0.0661046	0.00169974	1.22e-05	0.0181988	0.0110671	-0.0431884	-0.0140211	-0.21255	-0.0465347	-0.109074	-0.216596	-0.205223	-0.215729	-0.112647	0.125796	-0.0786524	-0.0445844	0.00233737	0.144431	0.127661	0.0565277	-0.0903444	0.126422	-0.279942	-0.241787	-0.232645	-0.132336	-0.267972	0.3841	0.379616	0.314941	0.237801	0.209117	0.350418	0.375332	0.121508	0.218048	0.201473	-0.0475497	-0.124045	0.159742	-0.276901	0.199611	-0.0483669	0.278645	0.0297332	0.313885
Os.10695.1.S1_s_at	0.0925068	0.0909187	0.0327752	0.102348	0.102862	0.133443	0.106622	0.0660062	0.0808125	-0.178558	0.0850046	-0.00801596	-0.203356	-0.224387	-0.223405	-0.0594113	0.161653	-0.0689758	-0.0868098	-0.044119	0.160384	0.135315	0.0621076	-0.0428342	0.148536	-0.242187	-0.191097	-0.256396	-0.0793902	-0.216018	0.479407	0.42382	0.376227	0.282626	0.253509	0.36478	0.385599	0.1053	0.162033	0.155545	0.00131863	-0.130354	0.186992	-0.284073	0.152336	0.0475237	0.241462	0.07537	0.288313
Os.10696.1.S1_at	-0.110613	-0.150397	-0.203933	-0.149199	-0.116042	-0.217672	-0.165492	-0.183043	-0.148074	-0.225786	-0.253346	-0.274448	-0.187388	-0.180503	-0.127123	-0.0710213	0.0468759	-0.00751593	0.111656	0.168792	-0.09002	-0.377893	-0.107849	-0.269092	-0.0387327	-0.315687	-0.306734	-0.530513	-0.528488	-0.359329	-0.382971	-0.439557	-0.497536	-0.303845	-0.292453	-0.300858	-0.291436	-0.288789	-0.241078	-0.264525	-0.0872603	-0.167436	0.139958	-0.294986	-0.0612574	-0.193796	-0.0494281	-0.264224	-0.0315961
Os.10698.1.S1_s_at	0.261499	0.261707	0.258662	0.261065	0.272545	0.264535	0.261296	0.229418	0.240716	-0.0103631	0.196486	0.132571	-0.05508	-0.0717969	-0.059552	0.134688	0.247344	0.057924	0.0826464	0.10332	0.0667855	0.0902332	0.0730499	0.0746446	0.184816	-0.0313938	-0.00830812	-0.121751	0.0169597	0.0300098	0.0824032	-0.0570371	-0.0327291	0.03532	0.0426717	-0.0675031	-0.0769128	-0.208562	-0.257901	-0.253359	0.112216	0.069469	0.118014	0.0690071	0.0535771	0.0562164	0.12717	0.0493146	0.137944
Os.10700.1.S1_at	-0.191109	-0.212954	-0.262351	-0.214676	-0.194424	-0.244258	-0.225892	-0.219792	-0.196095	-0.294132	-0.241386	-0.294524	-0.276223	-0.232247	-0.251556	-0.0767268	-0.0138358	-0.0086961	0.0552146	0.106359	-0.0164496	-0.285809	-0.125694	-0.246101	-0.0960382	-0.221919	-0.22411	-0.428928	-0.386323	-0.315023	-0.254309	-0.280202	-0.302181	-0.190594	-0.194717	-0.16256	-0.150549	-0.229895	-0.119591	-0.158923	-0.0863129	-0.148702	0.0768091	-0.280882	-0.0945693	-0.156335	-0.0160755	-0.260178	-0.0312074
Os.10701.1.S1_at	-0.165111	-0.19309	-0.270063	-0.163761	-0.162837	-0.2035	-0.203044	-0.281545	-0.206886	-0.20837	-0.196727	-0.207629	-0.248031	-0.15798	-0.192372	-0.187911	0.0124676	-0.0725709	-0.01022	0.0631876	0.162189	-0.0376683	-0.0167917	-0.240756	0.108375	-0.380957	-0.361569	-0.286174	-0.269736	-0.322823	0.182475	0.259895	0.196782	0.0893991	0.0553654	0.260574	0.280684	-0.212792	0.000368196	-0.0549748	-0.195994	-0.198329	0.173211	-0.380464	0.406565	-0.123265	0.442689	-0.223142	0.467184
Os.1070.1.S1_at	-0.124202	-0.148269	-0.194942	-0.148297	-0.120703	-0.175821	-0.156185	-0.143409	-0.122944	-0.304805	-0.179541	-0.255728	-0.293689	-0.254432	-0.26349	-0.0464716	0.0367057	-0.00303255	0.047351	0.106683	-0.0788215	-0.339292	-0.11775	-0.282882	-0.0569475	-0.214213	-0.206352	-0.513922	-0.430256	-0.326022	-0.307731	-0.404503	-0.434035	-0.239602	-0.238555	-0.266899	-0.257742	-0.340405	-0.246637	-0.28796	-0.062467	-0.172431	0.163341	-0.301954	-0.141205	-0.119835	-0.0444056	-0.232987	-0.0575421
Os.10703.1.S1_a_at	-0.121649	-0.132028	-0.183394	-0.104325	-0.0923083	-0.0983917	-0.110344	-0.165612	-0.152531	-0.405863	-0.153062	-0.258657	-0.435847	-0.351433	-0.415889	-0.287687	0.0522923	-0.151519	0.121404	-0.00811526	0.0553381	-0.0357936	0.0428216	-0.109669	0.114888	-0.281098	-0.251389	-0.376129	-0.260238	-0.376513	0.462907	0.571752	0.527834	0.437279	0.427095	0.627791	0.630952	-0.0186533	0.0952663	0.0618372	-0.0749195	-0.161884	0.0984005	-0.247279	0.315869	-0.101447	0.369145	-0.105231	0.38977
Os.10703.2.S1_x_at	-0.182958	-0.191622	-0.24459	-0.169986	-0.154407	-0.165843	-0.191522	-0.237408	-0.229726	-0.46092	-0.230205	-0.331687	-0.493224	-0.396875	-0.465182	-0.292502	0.0845213	-0.0990255	0.106983	0.0175169	0.0832392	-0.0233043	0.0618835	-0.0957697	0.111078	-0.310576	-0.284652	-0.374307	-0.308789	-0.402076	0.373229	0.556639	0.517859	0.43844	0.418793	0.627381	0.637258	-0.015847	0.125446	0.0992935	-0.0858494	-0.126127	0.126652	-0.238206	0.272599	-0.145765	0.363639	-0.139231	0.362143
Os.10705.1.S1_at	0.408647	0.445181	0.497503	0.477407	0.476962	0.54808	0.480319	0.582736	0.511915	0.23514	0.54537	0.446478	0.117681	-0.0470986	0.00923813	0.0716057	0.14063	-0.154167	-0.427102	-0.361464	0.210774	0.222202	0.00856617	0.358632	0.15895	0.253102	0.319368	0.0588432	0.440675	0.349497	0.479353	0.315581	0.379234	0.291831	0.26509	0.0806215	0.090613	0.273457	0.085808	0.108601	0.208222	0.0850314	-0.00954318	-0.00618301	-0.268223	0.236829	-0.133312	0.305088	-0.155042
Os.10706.1.S1_a_at	-0.157724	-0.155374	-0.0761375	-0.181513	-0.163931	-0.20257	-0.156992	-0.0142821	-0.10686	0.121172	-0.204806	-0.122408	0.207151	0.131469	0.251119	-0.0806482	-0.262327	-0.0237454	-0.0844291	-0.138102	-0.279333	-0.157466	-0.229005	0.0204735	-0.249343	0.094932	0.0652088	0.118867	-0.0372179	0.210352	-0.419056	-0.292506	-0.340346	-0.391049	-0.344703	-0.329649	-0.338889	0.183509	-0.0380401	0.0290893	0.193528	0.0300107	-0.212764	0.264522	-0.0749196	-0.105143	-0.423666	-0.00748694	-0.376844
Os.10707.2.S1_at	0.162336	0.145404	0.128934	0.1185	0.106867	0.0563943	0.0936319	-0.0180404	0.0517543	0.144619	-0.0218462	0.0638245	0.174561	0.131764	0.162617	0.108964	0.209477	0.125321	0.224492	0.273115	0.0437206	0.00618368	0.299021	0.0711959	0.239787	-0.0848605	-0.0788841	0.104982	0.0475616	0.0323912	-0.0692571	-0.00967735	-0.0133559	0.188356	0.181227	0.0993189	0.0995867	-0.213329	-0.186156	-0.196092	-0.0755302	0.0172831	0.0617195	-0.00280487	-0.141484	0.0559669	0.00577526	0.193074	-0.0596305
Os.10707.2.S1_x_at	-0.0845678	-0.0798354	-0.0501195	-0.0681442	-0.102695	-0.112562	-0.0903604	-0.158145	-0.092591	-0.00401451	-0.112563	-0.0504501	-0.00015244	0.0868707	-0.0179344	-0.00514766	-0.0259425	0.13821	0.00912384	0.0234566	0.0656178	0.172781	0.245706	0.00778548	-0.00645892	0.181495	0.171838	0.338578	0.246405	0.122662	-0.142631	-0.0914473	-0.0588878	0.0958643	0.0823475	-0.0357771	-0.0193766	-0.129361	0.0169851	-0.0547795	-0.00295287	0.220634	-0.0730373	0.238768	-0.100701	0.0630077	0.206179	0.0443155	0.0288421
Os.10707.3.S1_x_at	0.183749	0.207244	0.290723	0.209313	0.182902	0.196339	0.210293	0.218655	0.226293	0.27755	0.151702	0.217441	0.287749	0.204688	0.225644	0.154334	-0.0901803	0.0547529	-0.164329	-0.132433	-0.0438246	0.136883	0.0710009	0.172231	0.00794659	0.270348	0.255127	0.414432	0.352406	0.401345	-0.150184	-0.16229	-0.114194	-0.111751	-0.098337	-0.250204	-0.262098	0.0263549	-0.1005	-0.0808171	0.204283	0.257999	-0.169333	0.362493	-0.175928	0.182287	-0.166608	0.181541	-0.231308
Os.10708.1.S1_a_at	0.16178	0.176661	0.251789	0.209235	0.207996	0.249114	0.221328	0.329021	0.256963	0.166197	0.279176	0.224639	0.120841	0.111663	0.0905869	-0.0215235	-0.0685585	-0.136955	-0.21942	-0.260492	-0.0164663	-0.00226962	-0.0897873	0.274879	-0.0157849	0.266219	0.321602	0.0221174	0.259453	0.101553	0.110304	0.091217	0.0263704	0.0472444	0.0865748	-0.0788335	-0.0721779	0.122532	-0.0610104	-0.0587573	0.210172	0.150434	-0.108325	0.246523	-0.126083	0.222224	-0.158452	0.284904	-0.202866
Os.10708.1.S1_at	0.261222	0.305044	0.401512	0.33533	0.328711	0.389582	0.336916	0.473612	0.37576	0.274568	0.402714	0.373941	0.196561	0.0668664	0.0970248	0.0562424	-0.0128223	-0.160295	-0.338948	-0.370372	-0.00338338	0.0868907	-0.0209445	0.296574	0.0546397	0.350565	0.36805	0.227539	0.43742	0.353727	0.246176	0.154863	0.236962	0.180019	0.167571	-0.029636	-0.031499	0.201061	-0.0305363	0.0140534	0.26697	0.138397	-0.171212	0.284649	-0.13487	0.195801	-0.207454	0.188841	-0.233856
Os.10708.2.S1_at	0.140946	0.156167	0.184517	0.195499	0.190245	0.232581	0.209888	0.252197	0.218861	0.063724	0.308766	0.242116	-0.00645158	-0.00281407	-0.0379164	0.0945731	0.114866	-0.0684696	-0.112799	-0.108882	0.0891433	0.0780234	-0.0372618	-0.00414242	0.0270157	0.325111	0.348218	-0.0256031	0.321379	0.210502	0.378881	0.00326936	0.119825	0.263775	0.223709	-0.00232107	0.00682556	-0.103004	-0.124618	-0.15233	0.0165286	-0.104185	0.00574422	-0.0606335	-0.0415405	0.135669	0.110626	-0.0402576	0.0857461
Os.10709.1.S1_at	0.136133	0.18082	0.279581	0.19361	0.169185	0.250379	0.203362	0.314611	0.226216	0.275699	0.303258	0.310921	0.230905	0.109789	0.129848	0.0184318	-0.145039	-0.0766349	-0.243426	-0.374609	0.00656013	0.204957	0.00352013	0.283823	-0.0388151	0.434882	0.425808	0.522848	0.589316	0.578016	0.333829	0.342388	0.454157	0.325439	0.313288	0.201587	0.193527	0.293574	0.15406	0.173352	0.163915	0.139274	-0.242541	0.334743	-0.196079	0.192635	-0.219539	0.198942	-0.26939
Os.1071.1.S1_at	0.00960142	-0.0190084	-0.10755	-0.0266889	0.00223444	-0.0482119	-0.042934	-0.11765	-0.0382313	-0.224216	-0.121501	-0.178285	-0.21485	-0.222468	-0.182201	0.119753	0.189561	0.135641	0.122525	0.207997	0.132036	-0.209438	0.0138226	-0.157694	0.0781954	-0.226916	-0.19381	-0.518445	-0.445528	-0.295653	-0.138592	-0.286852	-0.310737	-0.163683	-0.175402	-0.199369	-0.193566	-0.298494	-0.214575	-0.238676	-0.110936	-0.105706	0.357864	-0.322764	-0.0532889	-0.121354	0.0758403	-0.170689	0.112906
[truncated: 205 more rows]
[truncated: 951 more columns]

## Sheet: Table S9b
Additional file 9b. The putative co-expression genes from CREP database with the Pearson’s correlation coefficients(PCC) higher than 0.8.
[truncated: 1,403 more rows]
[truncated: 323 more columns]

## Sheet: Table S9c
Additional file 9c. The list of co-expression genes mentioned in network construction with p value less than 0.05.
[truncated: 249 more rows]

[truncated: 1 more sheets: Table S9d]
