# Supplementary material for: Genomic survey, expression profile and co-expression network analysis of OsWD40 family in rice
Source: BMC Genomics. 2012 Mar 20;13:100. doi: 10.1186/1471-2164-13-100 (PMC3329404; doi:10.1186/1471-2164-13-100)
Supplement: Additional file 10 — Table S10 Additional file 10a. GO annotations for genes indicated in the co-expression network Figure 7A (p < 0.05), with the rice MSU6.1 genome annotation as background. FDR indicates false discovery rate. P, biological_process. C, cellular_component. F, molecular_function. Additional file 10b. GO annotations for genes indicated in the co-expression network Figure 7C (p < 0.05), with the rice MSU6.1 genome annotation as background. FDR indicates false discovery rate. P, biological_process. C, cellular_component. F, molecular_function. [file 1471-2164-13-100-S10.XLSX]

## Sheet: Table S10a
Additional file 10a. GO annotations for genes indicated in the co-expression network Fig 7A (p < 0.05), with the rice MSU6.1 genome annotation as background. FDR indicates false discovery rate. P, biological_process. C, cellular_component. F, molecular_function.
GO_acc	term_type	Term	queryitem	querytotal	bgitem	bgtotal	pvalue	FDR	entries
GO:0031326	P	regulation of cellular biosynthetic process	11	33	2079	54971	3.7e-07	6e-06	// LOC_Os02g42870 // LOC_Os01g51154 // LOC_Os06g40710 // LOC_Os12g13570 // LOC_Os06g16400 // LOC_Os02g34630 // LOC_Os08g25820 // LOC_Os08g25799 // LOC_Os08g42470 // LOC_Os01g12860 // LOC_Os01g62660
GO:0031323	P	regulation of cellular metabolic process	11	33	2115	54971	4.4e-07	6e-06	// LOC_Os02g42870 // LOC_Os01g51154 // LOC_Os06g40710 // LOC_Os12g13570 // LOC_Os06g16400 // LOC_Os02g34630 // LOC_Os08g25820 // LOC_Os08g25799 // LOC_Os08g42470 // LOC_Os01g12860 // LOC_Os01g62660
GO:0045449	P	regulation of transcription	11	33	2031	54971	3e-07	6e-06	// LOC_Os02g42870 // LOC_Os01g51154 // LOC_Os06g40710 // LOC_Os12g13570 // LOC_Os06g16400 // LOC_Os02g34630 // LOC_Os08g25820 // LOC_Os08g25799 // LOC_Os08g42470 // LOC_Os01g12860 // LOC_Os01g62660
GO:0019219	P	regulation of nucleobase, nucleoside, nucleotide and nucleic acid metabolic process	11	33	2042	54971	3.1e-07	6e-06	// LOC_Os02g42870 // LOC_Os01g51154 // LOC_Os06g40710 // LOC_Os12g13570 // LOC_Os06g16400 // LOC_Os02g34630 // LOC_Os08g25820 // LOC_Os08g25799 // LOC_Os08g42470 // LOC_Os01g12860 // LOC_Os01g62660
GO:0010468	P	regulation of gene expression	11	33	2107	54971	4.2e-07	6e-06	// LOC_Os02g42870 // LOC_Os01g51154 // LOC_Os06g40710 // LOC_Os12g13570 // LOC_Os06g16400 // LOC_Os02g34630 // LOC_Os08g25820 // LOC_Os08g25799 // LOC_Os08g42470 // LOC_Os01g12860 // LOC_Os01g62660
GO:0009889	P	regulation of biosynthetic process	11	33	2079	54971	3.7e-07	6e-06	// LOC_Os02g42870 // LOC_Os01g51154 // LOC_Os06g40710 // LOC_Os12g13570 // LOC_Os06g16400 // LOC_Os02g34630 // LOC_Os08g25820 // LOC_Os08g25799 // LOC_Os08g42470 // LOC_Os01g12860 // LOC_Os01g62660
GO:0051171	P	regulation of nitrogen compound metabolic process	11	33	2042	54971	3.1e-07	6e-06	// LOC_Os02g42870 // LOC_Os01g51154 // LOC_Os06g40710 // LOC_Os12g13570 // LOC_Os06g16400 // LOC_Os02g34630 // LOC_Os08g25820 // LOC_Os08g25799 // LOC_Os08g42470 // LOC_Os01g12860 // LOC_Os01g62660
GO:0010556	P	regulation of macromolecule biosynthetic process	11	33	2079	54971	3.7e-07	6e-06	// LOC_Os02g42870 // LOC_Os01g51154 // LOC_Os06g40710 // LOC_Os12g13570 // LOC_Os06g16400 // LOC_Os02g34630 // LOC_Os08g25820 // LOC_Os08g25799 // LOC_Os08g42470 // LOC_Os01g12860 // LOC_Os01g62660
GO:0080090	P	regulation of primary metabolic process	11	33	2166	54971	5.5e-07	6e-06	// LOC_Os02g42870 // LOC_Os01g51154 // LOC_Os06g40710 // LOC_Os12g13570 // LOC_Os06g16400 // LOC_Os02g34630 // LOC_Os08g25820 // LOC_Os08g25799 // LOC_Os08g42470 // LOC_Os01g12860 // LOC_Os01g62660
GO:0006350	P	transcription	11	33	2165	54971	5.4e-07	6e-06	// LOC_Os02g42870 // LOC_Os01g51154 // LOC_Os06g40710 // LOC_Os12g13570 // LOC_Os06g16400 // LOC_Os02g34630 // LOC_Os08g25820 // LOC_Os08g25799 // LOC_Os08g42470 // LOC_Os01g12860 // LOC_Os01g62660
GO:0060255	P	regulation of macromolecule metabolic process	11	33	2196	54971	6.2e-07	6.2e-06	// LOC_Os02g42870 // LOC_Os01g51154 // LOC_Os06g40710 // LOC_Os12g13570 // LOC_Os06g16400 // LOC_Os02g34630 // LOC_Os08g25820 // LOC_Os08g25799 // LOC_Os08g42470 // LOC_Os01g12860 // LOC_Os01g62660
GO:0019222	P	regulation of metabolic process	11	33	2223	54971	7e-07	6.4e-06	// LOC_Os02g42870 // LOC_Os01g51154 // LOC_Os06g40710 // LOC_Os12g13570 // LOC_Os06g16400 // LOC_Os02g34630 // LOC_Os08g25820 // LOC_Os08g25799 // LOC_Os08g42470 // LOC_Os01g12860 // LOC_Os01g62660
GO:0050794	P	regulation of cellular process	11	33	2639	54971	3.4e-06	2.9e-05	// LOC_Os02g42870 // LOC_Os01g51154 // LOC_Os06g40710 // LOC_Os12g13570 // LOC_Os06g16400 // LOC_Os02g34630 // LOC_Os08g25820 // LOC_Os08g25799 // LOC_Os08g42470 // LOC_Os01g12860 // LOC_Os01g62660
GO:0010467	P	gene expression	12	33	3283	54971	5e-06	4e-05	// LOC_Os02g42870 // LOC_Os03g23909 // LOC_Os01g51154 // LOC_Os06g40710 // LOC_Os12g13570 // LOC_Os06g16400 // LOC_Os02g34630 // LOC_Os08g25820 // LOC_Os08g25799 // LOC_Os08g42470 // LOC_Os01g12860 // LOC_Os01g62660
GO:0050789	P	regulation of biological process	11	33	2773	54971	5.4e-06	4e-05	// LOC_Os02g42870 // LOC_Os01g51154 // LOC_Os06g40710 // LOC_Os12g13570 // LOC_Os06g16400 // LOC_Os02g34630 // LOC_Os08g25820 // LOC_Os08g25799 // LOC_Os08g42470 // LOC_Os01g12860 // LOC_Os01g62660
GO:0006139	P	nucleobase, nucleoside, nucleotide and nucleic acid metabolic process	12	33	3388	54971	6.8e-06	4.7e-05	// LOC_Os02g42870 // LOC_Os03g23909 // LOC_Os01g51154 // LOC_Os06g40710 // LOC_Os12g13570 // LOC_Os06g16400 // LOC_Os02g34630 // LOC_Os08g25820 // LOC_Os08g25799 // LOC_Os08g42470 // LOC_Os01g12860 // LOC_Os01g62660
GO:0065007	P	biological regulation	11	33	2916	54971	8.5e-06	5.5e-05	// LOC_Os02g42870 // LOC_Os01g51154 // LOC_Os06g40710 // LOC_Os12g13570 // LOC_Os06g16400 // LOC_Os02g34630 // LOC_Os08g25820 // LOC_Os08g25799 // LOC_Os08g42470 // LOC_Os01g12860 // LOC_Os01g62660
GO:0006807	P	nitrogen compound metabolic process	12	33	3951	54971	2.9e-05	0.00018	// LOC_Os02g42870 // LOC_Os03g23909 // LOC_Os01g51154 // LOC_Os06g40710 // LOC_Os12g13570 // LOC_Os06g16400 // LOC_Os02g34630 // LOC_Os08g25820 // LOC_Os08g25799 // LOC_Os08g42470 // LOC_Os01g12860 // LOC_Os01g62660
GO:0034645	P	cellular macromolecule biosynthetic process	11	33	3386	54971	3.2e-05	0.00018	// LOC_Os02g42870 // LOC_Os01g51154 // LOC_Os06g40710 // LOC_Os12g13570 // LOC_Os06g16400 // LOC_Os02g34630 // LOC_Os08g25820 // LOC_Os08g25799 // LOC_Os08g42470 // LOC_Os01g12860 // LOC_Os01g62660
GO:0009059	P	macromolecule biosynthetic process	11	33	3393	54971	3.2e-05	0.00018	// LOC_Os02g42870 // LOC_Os01g51154 // LOC_Os06g40710 // LOC_Os12g13570 // LOC_Os06g16400 // LOC_Os02g34630 // LOC_Os08g25820 // LOC_Os08g25799 // LOC_Os08g42470 // LOC_Os01g12860 // LOC_Os01g62660
GO:0044249	P	cellular biosynthetic process	11	33	4144	54971	0.00017	0.00091	// LOC_Os02g42870 // LOC_Os01g51154 // LOC_Os06g40710 // LOC_Os12g13570 // LOC_Os06g16400 // LOC_Os02g34630 // LOC_Os08g25820 // LOC_Os08g25799 // LOC_Os08g42470 // LOC_Os01g12860 // LOC_Os01g62660
GO:0009058	P	biosynthetic process	11	33	4447	54971	0.00031	0.0015	// LOC_Os02g42870 // LOC_Os01g51154 // LOC_Os06g40710 // LOC_Os12g13570 // LOC_Os06g16400 // LOC_Os02g34630 // LOC_Os08g25820 // LOC_Os08g25799 // LOC_Os08g42470 // LOC_Os01g12860 // LOC_Os01g62660
GO:0044260	P	cellular macromolecule metabolic process	12	33	7137	54971	0.004	0.019	// LOC_Os02g42870 // LOC_Os03g23909 // LOC_Os01g51154 // LOC_Os06g40710 // LOC_Os12g13570 // LOC_Os06g16400 // LOC_Os02g34630 // LOC_Os08g25820 // LOC_Os08g25799 // LOC_Os08g42470 // LOC_Os01g12860 // LOC_Os01g62660
GO:0043170	P	macromolecule metabolic process	12	33	8393	54971	0.012	0.056	// LOC_Os02g42870 // LOC_Os03g23909 // LOC_Os01g51154 // LOC_Os06g40710 // LOC_Os12g13570 // LOC_Os06g16400 // LOC_Os02g34630 // LOC_Os08g25820 // LOC_Os08g25799 // LOC_Os08g42470 // LOC_Os01g12860 // LOC_Os01g62660
GO:0044237	P	cellular metabolic process	12	33	8922	54971	0.018	0.079	// LOC_Os02g42870 // LOC_Os03g23909 // LOC_Os01g51154 // LOC_Os06g40710 // LOC_Os12g13570 // LOC_Os06g16400 // LOC_Os02g34630 // LOC_Os08g25820 // LOC_Os08g25799 // LOC_Os08g42470 // LOC_Os01g12860 // LOC_Os01g62660
GO:0009987	P	cellular process	13	33	10766	54971	0.03	0.13	// LOC_Os02g42870 // LOC_Os03g23909 // LOC_Os01g51154 // LOC_Os06g40710 // LOC_Os12g13570 // LOC_Os06g16400 // LOC_Os02g34630 // LOC_Os08g25820 // LOC_Os08g25799 // LOC_Os08g42470 // LOC_Os01g12860 // LOC_Os01g62660 // LOC_Os04g28260
GO:0044238	P	primary metabolic process	12	33	10360	54971	0.044	0.18	// LOC_Os02g42870 // LOC_Os03g23909 // LOC_Os01g51154 // LOC_Os06g40710 // LOC_Os12g13570 // LOC_Os06g16400 // LOC_Os02g34630 // LOC_Os08g25820 // LOC_Os08g25799 // LOC_Os08g42470 // LOC_Os01g12860 // LOC_Os01g62660
GO:0008152	P	metabolic process	12	33	12784	54971	0.13	0.5	// LOC_Os02g42870 // LOC_Os03g23909 // LOC_Os01g51154 // LOC_Os06g40710 // LOC_Os12g13570 // LOC_Os06g16400 // LOC_Os02g34630 // LOC_Os08g25820 // LOC_Os08g25799 // LOC_Os08g42470 // LOC_Os01g12860 // LOC_Os01g62660
GO:0003677	F	DNA binding	11	33	2590	54971	2.9e-06	1.6e-05	// LOC_Os02g42870 // LOC_Os01g51154 // LOC_Os06g40710 // LOC_Os08g25820 // LOC_Os06g19980 // LOC_Os02g34630 // LOC_Os01g08190 // LOC_Os08g25799 // LOC_Os12g13570 // LOC_Os01g12860 // LOC_Os01g62660
GO:0003676	F	nucleic acid binding	11	33	4380	54971	0.00027	0.00075	// LOC_Os02g42870 // LOC_Os01g51154 // LOC_Os06g40710 // LOC_Os08g25820 // LOC_Os06g19980 // LOC_Os02g34630 // LOC_Os01g08190 // LOC_Os08g25799 // LOC_Os12g13570 // LOC_Os01g12860 // LOC_Os01g62660
GO:0005488	F	binding	13	33	15324	54971	0.19	0.34	// LOC_Os02g42870 // LOC_Os01g51154 // LOC_Os06g40710 // LOC_Os08g25820 // LOC_Os06g19980 // LOC_Os03g19200 // LOC_Os02g34630 // LOC_Os01g08190 // LOC_Os08g25799 // LOC_Os12g13570 // LOC_Os01g12860 // LOC_Os01g62660 // LOC_Os04g28260
GO:0043229	C	intracellular organelle	5	33	3299	54971	0.062	0.45	// LOC_Os01g51154 // LOC_Os06g16400 // LOC_Os08g42470 // LOC_Os04g28260 // LOC_Os01g08190
GO:0043226	C	organelle	5	33	3299	54971	0.062	0.45	// LOC_Os01g51154 // LOC_Os06g16400 // LOC_Os08g42470 // LOC_Os04g28260 // LOC_Os01g08190
GO:0044424	C	intracellular part	5	33	4171	54971	0.13	0.62	// LOC_Os01g51154 // LOC_Os06g16400 // LOC_Os08g42470 // LOC_Os04g28260 // LOC_Os01g08190
GO:0005622	C	intracellular	5	33	5067	54971	0.21	0.79	// LOC_Os01g51154 // LOC_Os06g16400 // LOC_Os08g42470 // LOC_Os04g28260 // LOC_Os01g08190
GO:0005623	C	cell	6	33	7550	54971	0.33	0.81	// LOC_Os01g51154 // LOC_Os06g16400 // LOC_Os01g08190 // LOC_Os08g42470 // LOC_Os01g12860 // LOC_Os04g28260
GO:0044464	C	cell part	6	33	7550	54971	0.33	0.81	// LOC_Os01g51154 // LOC_Os06g16400 // LOC_Os01g08190 // LOC_Os08g42470 // LOC_Os01g12860 // LOC_Os04g28260

## Sheet: Table S10b
Additional file 10b. GO annotations for genes indicated in the co-expression network Fig 7C (p < 0.05), with the rice MSU6.1 genome annotation as background. FDR indicates false discovery rate. P, biological_process. C, cellular_component. F, molecular_function.
GO_acc	term_type	Term	queryitem	querytotal	bgitem	bgtotal	pvalue	FDR	entries
GO:0051276	P	chromosome organization	7	46	139	54971	7.8e-11	1.8e-09	// LOC_Os08g25570 // LOC_Os01g51154 // LOC_Os01g70220 // LOC_Os11g38900 // LOC_Os02g36710 // LOC_Os05g41172 // LOC_Os02g47900
GO:0006325	P	chromatin organization	7	46	133	54971	5.7e-11	1.8e-09	// LOC_Os08g25570 // LOC_Os01g51154 // LOC_Os01g70220 // LOC_Os11g38900 // LOC_Os02g36710 // LOC_Os05g41172 // LOC_Os02g47900
GO:0016568	P	chromatin modification	5	46	35	54971	1.8e-10	2.7e-09	// LOC_Os08g25570 // LOC_Os01g70220 // LOC_Os05g41172 // LOC_Os11g38900 // LOC_Os02g47900
GO:0006996	P	organelle organization	7	46	264	54971	6.7e-09	7.7e-08	// LOC_Os08g25570 // LOC_Os01g51154 // LOC_Os01g70220 // LOC_Os11g38900 // LOC_Os02g36710 // LOC_Os05g41172 // LOC_Os02g47900
GO:0016043	P	cellular component organization	7	46	491	54971	4.4e-07	4e-06	// LOC_Os08g25570 // LOC_Os01g51154 // LOC_Os01g70220 // LOC_Os11g38900 // LOC_Os02g36710 // LOC_Os05g41172 // LOC_Os02g47900
GO:0006139	P	nucleobase, nucleoside, nucleotide and nucleic acid metabolic process	5	46	3388	54971	0.17	1	// LOC_Os03g23909 // LOC_Os02g05880 // LOC_Os06g43690 // LOC_Os01g14370 // LOC_Os01g51154
GO:0044260	P	cellular macromolecule metabolic process	7	46	7137	54971	0.41	1	// LOC_Os02g05880 // LOC_Os08g25570 // LOC_Os03g23909 // LOC_Os01g51154 // LOC_Os06g43690 // LOC_Os08g44330 // LOC_Os01g14370
GO:0044238	P	primary metabolic process	7	46	10360	54971	0.76	1	// LOC_Os02g05880 // LOC_Os08g25570 // LOC_Os03g23909 // LOC_Os01g51154 // LOC_Os06g43690 // LOC_Os08g44330 // LOC_Os01g14370
GO:0009987	P	cellular process	12	46	10766	54971	0.23	1	// LOC_Os02g05880 // LOC_Os08g25570 // LOC_Os03g23909 // LOC_Os01g51154 // LOC_Os06g43690 // LOC_Os11g38900 // LOC_Os08g44330 // LOC_Os02g36710 // LOC_Os05g41172 // LOC_Os01g70220 // LOC_Os02g47900 // LOC_Os01g14370
GO:0043170	P	macromolecule metabolic process	7	46	8393	54971	0.56	1	// LOC_Os02g05880 // LOC_Os08g25570 // LOC_Os03g23909 // LOC_Os01g51154 // LOC_Os06g43690 // LOC_Os08g44330 // LOC_Os01g14370
GO:0010467	P	gene expression	5	46	3283	54971	0.16	1	// LOC_Os03g23909 // LOC_Os02g05880 // LOC_Os06g43690 // LOC_Os01g14370 // LOC_Os01g51154
GO:0006807	P	nitrogen compound metabolic process	5	46	3951	54971	0.26	1	// LOC_Os03g23909 // LOC_Os02g05880 // LOC_Os06g43690 // LOC_Os01g14370 // LOC_Os01g51154
GO:0044237	P	cellular metabolic process	7	46	8922	54971	0.62	1	// LOC_Os02g05880 // LOC_Os08g25570 // LOC_Os03g23909 // LOC_Os01g51154 // LOC_Os06g43690 // LOC_Os08g44330 // LOC_Os01g14370
GO:0008152	P	metabolic process	9	46	12784	54971	0.73	1	// LOC_Os02g05880 // LOC_Os08g25570 // LOC_Os03g23909 // LOC_Os01g51154 // LOC_Os06g43690 // LOC_Os08g44330 // LOC_Os03g49230 // LOC_Os05g31254 // LOC_Os01g14370
GO:0008168	F	methyltransferase activity	5	46	268	54971	5.1e-06	9.5e-05	// LOC_Os11g38900 // LOC_Os01g70220 // LOC_Os05g41172 // LOC_Os02g47900 // LOC_Os07g47500
GO:0016741	F	transferase activity, transferring one-carbon groups	5	46	275	54971	5.7e-06	9.5e-05	// LOC_Os11g38900 // LOC_Os01g70220 // LOC_Os05g41172 // LOC_Os02g47900 // LOC_Os07g47500
GO:0008270	F	zinc ion binding	10	46	2429	54971	0.00011	0.0012	// LOC_Os11g38900 // LOC_Os01g70220 // LOC_Os01g11952 // LOC_Os12g18150 // LOC_Os02g47900 // LOC_Os09g38440 // LOC_Os05g41172 // LOC_Os01g14370 // LOC_Os05g51830 // LOC_Os01g73460
GO:0046914	F	transition metal ion binding	10	46	3563	54971	0.0019	0.015	// LOC_Os11g38900 // LOC_Os01g70220 // LOC_Os01g11952 // LOC_Os12g18150 // LOC_Os02g47900 // LOC_Os09g38440 // LOC_Os05g41172 // LOC_Os01g14370 // LOC_Os05g51830 // LOC_Os01g73460
GO:0046872	F	metal ion binding	10	46	4418	54971	0.0077	0.051	// LOC_Os11g38900 // LOC_Os01g70220 // LOC_Os01g11952 // LOC_Os12g18150 // LOC_Os02g47900 // LOC_Os09g38440 // LOC_Os05g41172 // LOC_Os01g14370 // LOC_Os05g51830 // LOC_Os01g73460
GO:0043167	F	ion binding	10	46	4725	54971	0.012	0.054	// LOC_Os11g38900 // LOC_Os01g70220 // LOC_Os01g11952 // LOC_Os12g18150 // LOC_Os02g47900 // LOC_Os09g38440 // LOC_Os05g41172 // LOC_Os01g14370 // LOC_Os05g51830 // LOC_Os01g73460
GO:0016740	F	transferase activity	9	46	4110	54971	0.013	0.054	// LOC_Os02g05880 // LOC_Os11g38900 // LOC_Os01g70220 // LOC_Os07g47500 // LOC_Os03g49230 // LOC_Os05g31254 // LOC_Os05g41172 // LOC_Os01g14370 // LOC_Os02g47900
GO:0043169	F	cation binding	10	46	4721	54971	0.012	0.054	// LOC_Os11g38900 // LOC_Os01g70220 // LOC_Os01g11952 // LOC_Os12g18150 // LOC_Os02g47900 // LOC_Os09g38440 // LOC_Os05g41172 // LOC_Os01g14370 // LOC_Os05g51830 // LOC_Os01g73460
GO:0003676	F	nucleic acid binding	6	46	4380	54971	0.18	0.68	// LOC_Os02g05880 // LOC_Os01g51154 // LOC_Os12g18150 // LOC_Os01g73460 // LOC_Os01g08190 // LOC_Os05g51830
GO:0005488	F	binding	13	46	15324	54971	0.53	1	// LOC_Os02g05880 // LOC_Os01g51154 // LOC_Os01g70220 // LOC_Os01g11952 // LOC_Os12g18150 // LOC_Os11g38900 // LOC_Os02g47900 // LOC_Os01g08190 // LOC_Os09g38440 // LOC_Os05g41172 // LOC_Os01g14370 // LOC_Os05g51830 // LOC_Os01g73460
GO:0003824	F	catalytic activity	11	46	12146	54971	0.46	1	// LOC_Os02g05880 // LOC_Os08g25570 // LOC_Os11g38900 // LOC_Os01g70220 // LOC_Os07g47500 // LOC_Os08g44330 // LOC_Os03g49230 // LOC_Os05g31254 // LOC_Os05g41172 // LOC_Os01g14370 // LOC_Os02g47900
GO:0005634	C	nucleus	12	46	2053	54971	8.8e-07	2.2e-05	// LOC_Os08g25570 // LOC_Os01g51154 // LOC_Os01g70220 // LOC_Os01g11952 // LOC_Os11g38900 // LOC_Os01g73460 // LOC_Os01g08190 // LOC_Os09g38440 // LOC_Os02g36710 // LOC_Os05g41172 // LOC_Os01g14370 // LOC_Os02g47900
GO:0043227	C	membrane-bounded organelle	12	46	2503	54971	6.3e-06	5.3e-05	// LOC_Os08g25570 // LOC_Os01g51154 // LOC_Os01g70220 // LOC_Os01g11952 // LOC_Os11g38900 // LOC_Os01g73460 // LOC_Os01g08190 // LOC_Os09g38440 // LOC_Os02g36710 // LOC_Os05g41172 // LOC_Os01g14370 // LOC_Os02g47900
GO:0043231	C	intracellular membrane-bounded organelle	12	46	2485	54971	5.8e-06	5.3e-05	// LOC_Os08g25570 // LOC_Os01g51154 // LOC_Os01g70220 // LOC_Os01g11952 // LOC_Os11g38900 // LOC_Os01g73460 // LOC_Os01g08190 // LOC_Os09g38440 // LOC_Os02g36710 // LOC_Os05g41172 // LOC_Os01g14370 // LOC_Os02g47900
GO:0005622	C	intracellular	16	46	5067	54971	4.1e-05	0.00026	// LOC_Os01g14370 // LOC_Os08g25570 // LOC_Os01g51154 // LOC_Os06g43690 // LOC_Os01g11952 // LOC_Os12g18150 // LOC_Os11g38900 // LOC_Os02g47900 // LOC_Os01g08190 // LOC_Os05g31254 // LOC_Os09g38440 // LOC_Os02g36710 // LOC_Os05g41172 // LOC_Os01g70220 // LOC_Os05g51830 // LOC_Os01g73460
GO:0043229	C	intracellular organelle	12	46	3299	54971	8.3e-05	0.00035	// LOC_Os08g25570 // LOC_Os01g51154 // LOC_Os01g70220 // LOC_Os01g11952 // LOC_Os11g38900 // LOC_Os01g73460 // LOC_Os01g08190 // LOC_Os09g38440 // LOC_Os02g36710 // LOC_Os05g41172 // LOC_Os01g14370 // LOC_Os02g47900
GO:0043226	C	organelle	12	46	3299	54971	8.3e-05	0.00035	// LOC_Os08g25570 // LOC_Os01g51154 // LOC_Os01g70220 // LOC_Os01g11952 // LOC_Os11g38900 // LOC_Os01g73460 // LOC_Os01g08190 // LOC_Os09g38440 // LOC_Os02g36710 // LOC_Os05g41172 // LOC_Os01g14370 // LOC_Os02g47900
GO:0044424	C	intracellular part	13	46	4171	54971	0.0002	0.00071	// LOC_Os08g25570 // LOC_Os01g51154 // LOC_Os06g43690 // LOC_Os01g11952 // LOC_Os11g38900 // LOC_Os01g73460 // LOC_Os01g08190 // LOC_Os09g38440 // LOC_Os02g36710 // LOC_Os05g41172 // LOC_Os01g70220 // LOC_Os02g47900 // LOC_Os01g14370
GO:0005623	C	cell	16	46	7550	54971	0.0023	0.0066	// LOC_Os01g14370 // LOC_Os08g25570 // LOC_Os01g51154 // LOC_Os06g43690 // LOC_Os01g11952 // LOC_Os12g18150 // LOC_Os11g38900 // LOC_Os02g47900 // LOC_Os01g08190 // LOC_Os05g31254 // LOC_Os09g38440 // LOC_Os02g36710 // LOC_Os05g41172 // LOC_Os01g70220 // LOC_Os05g51830 // LOC_Os01g73460
GO:0044464	C	cell part	16	46	7550	54971	0.0023	0.0066	// LOC_Os01g14370 // LOC_Os08g25570 // LOC_Os01g51154 // LOC_Os06g43690 // LOC_Os01g11952 // LOC_Os12g18150 // LOC_Os11g38900 // LOC_Os02g47900 // LOC_Os01g08190 // LOC_Os05g31254 // LOC_Os09g38440 // LOC_Os02g36710 // LOC_Os05g41172 // LOC_Os01g70220 // LOC_Os05g51830 // LOC_Os01g73460
